# Supplementary material for: Characterization of tungiasis infection and morbidity using thermography in Kenya revealed higher disease burden during COVID-19 school closures
Source: Infect Dis Poverty. 2023 Mar 21;12:24. doi: 10.1186/s40249-023-01080-5 (PMC10027580; doi:10.1186/s40249-023-01080-5)
Supplement: Supplementary file 4 — Additional file 4: Elson Pupil dataset. [file 40249_2023_1080_MOESM4_ESM.xlsx]

## Sheet: DfgTungiasisEpidemio_DATA_2021-
Pupil_ID	Region_ID _0KW_1SI	School_ID	Date	month	year	survey_round	rainfallcm_av2monthsprior	rainfallcm_samemonth	Age	class_ID	Sex_0f_1m	floor_ID (1=mud/sand,2=concrete)	jiggershands_ID0no_1yes	tunga_status_0no_1yes	rft1_live_fleas	rft1_dead_fleas	rft1_manipulated_fleas	rft1_cluster_fleas	rft1_peelingskin (0=no, 1=yes)	rft1_cracks (0=no,1=yes)	rft1_ulcers (0=no,1=yes)	rft1_abscess (0=no,1=yes)	rft1_hardskin (0=no,1=yes)	rft1_thickskinaroundsnails (0=no,1=yes)	rft1_deformationofnails (0=no,1=yes)	rft1_lossofnails (0=no,1=yes)	rft2_live_fleas	rft2_dead_fleas	rft2_manipulated_fleas	rft2_cluster_fleas	rft2_peelingskin (0=no,1=yes)	rft2_cracks (0=no,1=yes)	rft2_ulcers (0=no, 1=yes)	rft2_abscess (0=no,1=yes)	rft2_hardskin (0=no,1=yes)	rft2_thickskinaroundnails (0=no, 1=yes)	rft2_deformationofnails (0=no,1=yes)	rft2_lossofnails (0=no,1=yes)	rft3_live_fleas	rft3_dead_fleas	rft3_manipulated_fleas	rft3_cluster_fleas	rft3_peelingskin (0=no,1=yes)	rft3_cracks (0=no,1=yes)	rft3_ulcers (0=no,1=yes)	rft3_abscess (0=no,1=yes)	rft3_hardskin (0=no,1=yes)	rft3_thickskinaroundnails (0=no,1=yes)	rft3_deformationofnails
KW_094_001	0	94	2020-03-06 11:01:00	2020-03-01	2020	1	9.605	15.27	11	2	0	1	0	0
KW_094_002	0	94	2020-03-06 11:02:00	2020-03-01	2020	1	9.605	15.27	10	3	0	1	0	0
KW_094_003	0	94	2020-03-06 11:03:00	2020-03-01	2020	1	9.605	15.27	10	2	0	2	0	0
KW_094_004	0	94	2020-03-06 11:03:00	2020-03-01	2020	1	9.605	15.27	11	5	0	1	0	1	0	5	2	0	1	0	0	0	0	0	0	0	0	1	0	0	1	0	0	0	0	0	1	0	2	2	0	0	1	0	0	0	0	0	1
KW_094_005	0	94	2020-03-06 11:04:00	2020-03-01	2020	1	9.605	15.27	10	4	0	1	0	0
KW_094_006	0	94	2020-03-06 11:05:00	2020-03-01	2020	1	9.605	15.27	10	2	0	1	0	0
KW_094_007	0	94	2020-03-06 11:05:00	2020-03-01	2020	1	9.605	15.27	10	3	0	1	0	0
KW_094_008	0	94	2020-03-06 10:12:00	2020-03-01	2020	1	9.605	15.27	11	4	0	1	0	0
KW_094_009	0	94	2020-03-06 11:06:00	2020-03-01	2020	1	9.605	15.27	10	3	0	1	0	0
KW_094_010	0	94	2020-03-06 11:06:00	2020-03-01	2020	1	9.605	15.27	10	5	0	1	0	0
KW_094_011	0	94	2020-03-06 11:07:00	2020-03-01	2020	1	9.605	15.27	11	1	0	1	0	0
KW_094_012	0	94	2020-03-06 11:08:00	2020-03-01	2020	1	9.605	15.27	10	3	0	1	0	0
KW_094_013	0	94	2020-03-06 11:08:00	2020-03-01	2020	1	9.605	15.27	11	4	0	2	0	0
KW_094_014	0	94	2020-03-06 11:09:00	2020-03-01	2020	1	9.605	15.27	11	3	0	1	0	0
KW_094_015	0	94	2020-03-06 11:09:00	2020-03-01	2020	1	9.605	15.27	11	3	0	1	0	0
KW_094_016	0	94	2020-03-06 11:10:00	2020-03-01	2020	1	9.605	15.27	12	2	1	1	0	0
KW_094_017	0	94	2020-03-06 11:10:00	2020-03-01	2020	1	9.605	15.27	10	3	1	2	0	0
KW_094_018	0	94	2020-03-06 11:11:00	2020-03-01	2020	1	9.605	15.27	11	4	1	2	0	0
KW_094_019	0	94	2020-03-06 11:11:00	2020-03-01	2020	1	9.605	15.27	11	3	1	1	0	0
KW_094_020	0	94	2020-03-06 11:12:00	2020-03-01	2020	1	9.605	15.27	11	1	1	2	0	0
KW_094_021	0	94	2020-03-06 11:12:00	2020-03-01	2020	1	9.605	15.27	11	1	1	1	0	1	2	0	1	0	1	0	0	0	0	0	0	0	0	0	0	0	0	0	0	0	0	0	0	0	0	0	0	0	1	1	1	0	0	0	0
KW_094_022	0	94	2020-03-06 11:13:00	2020-03-01	2020	1	9.605	15.27	10	2	1	2	0	0
KW_094_023	0	94	2020-03-06 11:14:00	2020-03-01	2020	1	9.605	15.27	11	3	1	1	0	0
KW_094_024	0	94	2020-03-06 11:15:00	2020-03-01	2020	1	9.605	15.27	11	4	1	1	0	0
KW_094_025	0	94	2020-03-06 11:15:00	2020-03-01	2020	1	9.605	15.27	11	3	1	1	0	0
KW_094_026	0	94	2020-03-06 11:16:00	2020-03-01	2020	1	9.605	15.27	11	2	1	1	0	0
KW_094_027	0	94	2020-03-06 11:17:00	2020-03-01	2020	1	9.605	15.27	11	3	1	1	0	1	1	0	2	0	1	0	0	0	0	0	0	0	0	0	0	0	0	0	0	0	0	0	0	0	1	2	1	0	1	0	0	0	0	0	0
KW_094_028	0	94	2020-03-06 11:17:00	2020-03-01	2020	1	9.605	15.27	10	4	1	2	0	0
KW_094_029	0	94	2020-03-06 11:17:00	2020-03-01	2020	1	9.605	15.27	11	3	1	2	0	0
KW_094_030	0	94	2020-03-06 11:18:00	2020-03-01	2020	1	9.605	15.27	11	4	1	1	0	0
KW_094_031	0	94	2020-03-06 11:19:00	2020-03-01	2020	1	9.605	15.27	10	4	1	1	0	0
KW_094_032	0	94	2020-03-06 11:19:00	2020-03-01	2020	1	9.605	15.27	11	4	1	1	0	0
KW_094_033	0	94	2020-03-06 11:22:00	2020-03-01	2020	1	9.605	15.27	9	2	1	1	0	1	0	0	0	0	1	0	0	0	0	0	1	0	0	0	0	0	1	0	0	0	0	0	0	0	0	0	0	0	1	0	0	0	0	0	1
KW_094_034	0	94	2020-03-06 11:23:00	2020-03-01	2020	1	9.605	15.27	8	2	1	2	0	0
KW_094_035	0	94	2020-03-06 11:24:00	2020-03-01	2020	1	9.605	15.27	12	4	1	1	0	0
KW_094_036	0	94	2020-03-06 11:24:00	2020-03-01	2020	1	9.605	15.27	14	5	1	1	0	1	0	1	0	0	0	0	0	0	0	0	1	0	0	0	0	0	0	0	0	0	0	0	1	0	0	0	0	0	0	0	0	0	0	0	0
KW_094_037	0	94	2020-03-06 11:25:00	2020-03-01	2020	1	9.605	15.27	12	2	1	1	0	0
KW_094_038	0	94	2020-03-06 11:26:00	2020-03-01	2020	1	9.605	15.27	14	5	1	1	0	0
KW_094_039	0	94	2020-03-06 11:35:00	2020-03-01	2020	1	9.605	15.27	12	3	1	1	0	0
KW_094_040	0	94	2020-03-06 11:38:00	2020-03-01	2020	1	9.605	15.27	14	5	1	1	0	0
KW_094_041	0	94	2020-03-06 11:38:00	2020-03-01	2020	1	9.605	15.27	12	2	1	1	0	0
KW_094_042	0	94	2020-03-06 11:39:00	2020-03-01	2020	1	9.605	15.27	12	3	1	1	0	0
KW_094_043	0	94	2020-03-06 11:40:00	2020-03-01	2020	1	9.605	15.27	13	6	1	1	0	0
KW_094_044	0	94	2020-03-06 11:40:00	2020-03-01	2020	1	9.605	15.27	13	2	1	1	0	0
KW_094_045	0	94	2020-03-06 11:41:00	2020-03-01	2020	1	9.605	15.27	14	7	1	1	0	0
KW_094_046	0	94	2020-03-06 11:41:00	2020-03-01	2020	1	9.605	15.27	13	4	1	1	0	0
KW_094_047	0	94	2020-03-06 11:42:00	2020-03-01	2020	1	9.605	15.27	14	6	1	1	0	0
KW_094_048	0	94	2020-03-06 11:42:00	2020-03-01	2020	1	9.605	15.27	14	7	1	1	0	0
KW_094_049	0	94	2020-03-06 11:43:00	2020-03-01	2020	1	9.605	15.27	14	8	1	1	0	0
KW_094_050	0	94	2020-03-06 11:44:00	2020-03-01	2020	1	9.605	15.27	14	8	1	2	0	0
KW_094_051	0	94	2020-03-06 11:44:00	2020-03-01	2020	1	9.605	15.27	14	7	1	1	0	0
KW_094_052	0	94	2020-03-06 11:45:00	2020-03-01	2020	1	9.605	15.27	14	6	0	1	0	0
KW_094_053	0	94	2020-03-06 11:45:00	2020-03-01	2020	1	9.605	15.27	12	3	0	2	0	0
KW_094_054	0	94	2020-03-06 11:46:00	2020-03-01	2020	1	9.605	15.27	13	3	0	1	0	0
KW_094_055	0	94	2020-03-06 11:47:00	2020-03-01	2020	1	9.605	15.27	12	6	0	1	0	0
KW_094_056	0	94	2020-03-06 11:47:00	2020-03-01	2020	1	9.605	15.27	13	7	0	1	0	0
KW_094_058	0	94	2020-03-06 11:48:00	2020-03-01	2020	1	9.605	15.27	13	6	0	1	0	0
KW_094_059	0	94	2020-03-06 11:48:00	2020-03-01	2020	1	9.605	15.27	13	5	0	1	0	0
KW_094_060	0	94	2020-03-06 11:49:00	2020-03-01	2020	1	9.605	15.27	12	5	0	1	0	0
KW_094_061	0	94	2020-03-06 11:49:00	2020-03-01	2020	1	9.605	15.27	13	4	0	1	0	0
KW_094_062	0	94	2020-03-06 11:50:00	2020-03-01	2020	1	9.605	15.27	13	6	0	1	0	0
KW_094_063	0	94	2020-03-06 11:50:00	2020-03-01	2020	1	9.605	15.27	14	6	0	1	0	0
KW_094_064	0	94	2020-03-06 11:52:00	2020-03-01	2020	1	9.605	15.27	14	6	0	1	0	0
KW_094_065	0	94	2020-03-06 11:53:00	2020-03-01	2020	1	9.605	15.27	14	6	0	1	0	0
KW_094_066	0	94	2020-03-06 11:54:00	2020-03-01	2020	1	9.605	15.27	14	7	0	1	0	0
KW_094_067	0	94	2020-03-06 11:54:00	2020-03-01	2020	1	9.605	15.27	12	4	0	1	0	0
KW_094_068	0	94	2020-03-06 11:54:00	2020-03-01	2020	1	9.605	15.27	14	5	0	1	0	0
KW_094_069	0	94	2020-03-06 11:59:00	2020-03-01	2020	1	9.605	15.27	10	1	0	1	0	0
KW_094_070	0	94	2020-03-06 12:00:00	2020-03-01	2020	1	9.605	15.27	10	2	0	1	0	0
KW_094_071	0	94	2020-03-06 12:00:00	2020-03-01	2020	1	9.605	15.27	10	4	0	2	0	0
KW_094_072	0	94	2020-03-06 12:00:00	2020-03-01	2020	1	9.605	15.27	8	2	0	2	0	0
KW_094_073	0	94	2020-03-06 11:01:00	2020-03-01	2020	1	9.605	15.27	9	2	0	1	0	1	0	0	1	0	1	0	0	0	0	0	0	0	0	0	0	0	0	0	0	0	0	0	0	0	1	0	0	0	0	0	0	0	0	0	0
KW_094_074	0	94	2020-03-06 12:02:00	2020-03-01	2020	1	9.605	15.27	10	1	0	1	0	0
KW_094_075	0	94	2020-03-06 12:03:00	2020-03-01	2020	1	9.605	15.27	9	4	0	1	0	0
KW_094_076	0	94	2020-03-06 12:03:00	2020-03-01	2020	1	9.605	15.27	8	1	0	1	0	0
KW_094_077	0	94	2020-03-06 12:03:00	2020-03-01	2020	1	9.605	15.27	9	2	0	1	0	0
KW_094_078	0	94	2020-03-06 12:04:00	2020-03-01	2020	1	9.605	15.27	8	1	1	1	0	0
KW_094_079	0	94	2020-03-06 12:04:00	2020-03-01	2020	1	9.605	15.27	8	1	0	1	0	0
KW_094_080	0	94	2020-03-06 12:07:00	2020-03-01	2020	1	9.605	15.27	9	3	0	1	0	0
KW_094_081	0	94	2020-03-06 12:07:00	2020-03-01	2020	1	9.605	15.27	9	2	1	1	0	0
KW_094_082	0	94	2020-03-06 12:08:00	2020-03-01	2020	1	9.605	15.27	9	2	1	1	0	0
KW_094_083	0	94	2020-03-06 12:08:00	2020-03-01	2020	1	9.605	15.27	9	1	0	1	0	0
KW_094_084	0	94	2020-03-06 12:08:00	2020-03-01	2020	1	9.605	15.27	9	2	1	1	0	0
KW_094_085	0	94	2020-03-06 12:09:00	2020-03-01	2020	1	9.605	15.27	9	2	1	1	0	0
KW_094_086	0	94	2020-03-06 12:09:00	2020-03-01	2020	1	9.605	15.27	9	2	1	1	0	1	2	0	1	2	1	0	0	0	0	0	1	0	1	0	0	0	0	0	0	0	0	0	0	0	1	0	0	0	1	0	0	0	0	0	1
KW_094_087	0	94	2020-03-06 12:10:00	2020-03-01	2020	1	9.605	15.27	9	2	1	1	0	1	2	1	0	0	1	1	0	0	0	0	0	0	3	1	0	0	1	0	0	0	0	0	0	0	0	0	0	0	0	0	0	0	0	0	0
KW_094_088	0	94	2020-03-06 12:11:00	2020-03-01	2020	1	9.605	15.27	9	2	1	1	0	0
KW_094_089	0	94	2020-03-06 12:11:00	2020-03-01	2020	1	9.605	15.27	8	2	1	1	0	0
KW_094_090	0	94	2020-03-06 09:00:00	2020-03-01	2020	1	9.605	15.27	9	2	1	1	0	1	0	0	0	0	0	0	0	0	0	1	0	0	0	0	0	0	1	0	0	0	0	0	0	0	0	0	2	0	1	0	0	0	0	0	1
KW_094_091	0	94	2020-03-06 12:12:00	2020-03-01	2020	1	9.605	15.27	9	2	1	2	0	0
KW_094_092	0	94	2020-03-06 12:13:00	2020-03-01	2020	1	9.605	15.27	9	2	1	1	0	0
KW_094_093	0	94	2020-03-06 12:13:00	2020-03-01	2020	1	9.605	15.27	9	2	1	1	0	0
KW_094_094	0	94	2020-03-06 09:00:00	2020-03-01	2020	1	9.605	15.27	9	2	1	1	0	1	2	0	0	0	1	1	0	0	1	0	1	0	1	1	0	0	1	0	0	0	0	0	1	0	0	0	0	0	0	0	0	0	0	0	1
KW_094_095	0	94	2020-03-06 10:50:00	2020-03-01	2020	1	9.605	15.27	8	1	0	2	0	0
KW_094_096	0	94	2020-03-06 12:15:00	2020-03-01	2020	1	9.605	15.27	9	2	0	2	0	0
KW_094_097	0	94	2020-03-06 12:16:00	2020-03-01	2020	1	9.605	15.27	8	1	0	1	0	0
KW_094_098	0	94	2020-03-06 12:06:00	2020-03-01	2020	1	9.605	15.27	8	2	0	1	0	0
KW_094_099	0	94	2020-03-06 12:17:00	2020-03-01	2020	1	9.605	15.27	9	3	0	2	0	0
KW_094_100	0	94	2020-03-06 12:17:00	2020-03-01	2020	1	9.605	15.27	8	1	0	2	0	0
KW_094_101	0	94	2020-03-06 12:18:00	2020-03-01	2020	1	9.605	15.27	12	4	0	1	0	0
KW_094_102	0	94	2020-03-06 12:18:00	2020-03-01	2020	1	9.605	15.27	10	1	0	1	0	1	0	0	1	0	1	0	0	0	0	0	0	0	1	0	1	0	1	0	0	0	0	0	0	0	1	2	0	0	0	0	0	0	0	0	0
KW_107_001	0	107	2021-02-01 10:50:00	2021-02-01	2021	3	6.9	1.36	8	2	0	2	0	0
KW_107_002	0	107	2021-02-01 10:15:00	2021-02-01	2021	3	6.9	1.36	8	1	0	1	0	0
KW_107_003	0	107	2021-02-01 08:58:00	2021-02-01	2021	3	6.9	1.36	10	1	0	1	0	0
KW_107_004	0	107	2021-02-01 09:12:00	2021-02-01	2021	3	6.9	1.36	8	1	0	1	0	0
KW_107_005	0	107	2021-02-01 10:00:00	2021-02-01	2021	3	6.9	1.36	9	1	0	2	0	0
KW_107_006	0	107	2021-02-01 09:17:00	2021-02-01	2021	3	6.9	1.36	8	1	0	2	0	0
KW_107_007	0	107	2021-02-01 11:00:00	2021-02-01	2021	3	6.9	1.36	9	3	0	2	0	0
KW_107_008	0	107	2021-02-01 09:09:00	2021-02-01	2021	3	6.9	1.36	8	1	0	2	0	0
KW_107_009	0	107	2021-02-01 08:51:00	2021-02-01	2021	3	6.9	1.36	9	1	0	2	0	0
KW_107_010	0	107	2021-02-01 09:16:00	2021-02-01	2021	3	6.9	1.36	9	1	0	2	0	0
KW_107_011	0	107	2021-02-01 09:46:00	2021-02-01	2021	3	6.9	1.36	8	1	0	2	0	0
KW_107_012	0	107	2021-02-01 09:44:00	2021-02-01	2021	3	6.9	1.36	8	1	0	2	0	0
KW_107_013	0	107	2021-02-01 09:26:00	2021-02-01	2021	3	6.9	1.36	9	1	0	2	0	0
KW_107_014	0	107	2021-02-01 10:13:00	2021-02-01	2021	3	6.9	1.36	8	1	0	1	0	0
KW_107_015	0	107	2021-02-01 09:49:00	2021-02-01	2021	3	6.9	1.36	8	1	0	2	0	0
KW_107_016	0	107	2021-02-01 10:15:00	2021-02-01	2021	3	6.9	1.36	8	1	0	1	0	1	0	0	0	0	0	0	0	0	0	0	0	0	0	0	1	0	0	0	0	0	0	0	0	0	0	0	1	0	0	0	0	0	0	0	0
KW_107_017	0	107	2021-02-01 10:00:00	2021-02-01	2021	3	6.9	1.36	8	1	0	1	0	0
KW_107_018	0	107	2021-02-01 09:52:00	2021-02-01	2021	3	6.9	1.36	8	1	0	2	0	0
KW_107_019	0	107	2021-02-01 09:55:00	2021-02-01	2021	3	6.9	1.36	8	1	1	1	0	0
KW_107_020	0	107	2021-02-01 09:34:00	2021-02-01	2021	3	6.9	1.36	8	1	1	2	0	0
KW_107_021	0	107	2021-02-01 10:09:00	2021-02-01	2021	3	6.9	1.36	9	1	1	2	0	0
KW_107_022	0	107	2021-02-01 09:07:00	2021-02-01	2021	3	6.9	1.36	9	1	1	2	0	0
KW_107_023	0	107	2021-02-01 09:28:00	2021-02-01	2021	3	6.9	1.36	10	1	1	1	0	0
KW_107_024	0	107	2021-02-01 09:57:00	2021-02-01	2021	3	6.9	1.36	9	1	1	2	0	0
KW_107_025	0	107	2021-02-01 10:12:00	2021-02-01	2021	3	6.9	1.36	8	1	1	1	0	0
KW_107_026	0	107	2021-02-01 12:24:00	2021-02-01	2021	3	6.9	1.36	14	6	1	2	0	0
KW_107_027	0	107	2021-02-01 09:03:00	2021-02-01	2021	3	6.9	1.36	8	1	1	2	0	0
KW_107_028	0	107	2021-02-01 09:52:00	2021-02-01	2021	3	6.9	1.36	8	1	1	1	0	0
KW_107_029	0	107	2021-02-01 09:36:00	2021-02-01	2021	3	6.9	1.36	8	1	1	2	0	0
KW_107_030	0	107	2021-02-01 10:38:00	2021-02-01	2021	3	6.9	1.36	8	2	1	1	0	0
KW_107_031	0	107	2021-02-01 09:37:00	2021-02-01	2021	3	6.9	1.36	8	1	1	2	0	0
KW_107_032	0	107	2021-02-01 10:33:00	2021-02-01	2021	3	6.9	1.36	9	1	1	1	0	1	0	0	0	0	0	0	0	0	0	0	0	0	0	0	0	0	0	0	0	0	0	0	0	0	0	0	0	0	0	0	0	0	0	0	0
KW_107_033	0	107	2021-02-01 09:19:00	2021-02-01	2021	3	6.9	1.36	8	1	1	2	0	0
KW_107_034	0	107	2021-02-01 09:39:00	2021-02-01	2021	3	6.9	1.36	8	1	1	2	0	1	0	0	0	0	0	0	0	0	0	0	0	0	0	0	0	0	0	0	0	0	0	0	0	0	0	0	0	0	0	0	0	0	0	0	0
KW_107_035	0	107	2021-02-01 11:47:00	2021-02-01	2021	3	6.9	1.36	11	5	0	1	0	0
KW_107_036	0	107	2021-02-01 11:08:00	2021-02-01	2021	3	6.9	1.36	10	2	0	1	0	0
KW_107_037	0	107	2021-02-01 11:02:00	2021-02-01	2021	3	6.9	1.36	11	3	0	2	0	0
KW_107_038	0	107	2021-02-01 11:13:00	2021-02-01	2021	3	6.9	1.36	10	2	0	1	0	0
KW_107_039	0	107	2021-02-01 10:44:00	2021-02-01	2021	3	6.9	1.36	11	3	0	2	0	0
KW_107_040	0	107	2021-02-01 11:24:00	2021-02-01	2021	3	6.9	1.36	11	3	0	1	0	0
KW_107_041	0	107	2021-02-01 09:40:00	2021-02-01	2021	3	6.9	1.36	10	1	0	2	0	0
KW_107_042	0	107	2021-02-01 11:07:00	2021-02-01	2021	3	6.9	1.36	10	2	0	1	0	0
KW_107_043	0	107	2021-02-01 10:41:00	2021-02-01	2021	3	6.9	1.36	10	3	0	2	0	0
KW_107_044	0	107	2021-02-01 11:13:00	2021-02-01	2021	3	6.9	1.36	9	2	0	2	0	0
KW_107_045	0	107	2021-02-01 11:18:00	2021-02-01	2021	3	6.9	1.36	11	3	0	1	0	0
KW_107_046	0	107	2021-02-01 11:24:00	2021-02-01	2021	3	6.9	1.36	10	3	0	2	0	0
KW_107_047	0	107	2021-02-01 10:57:00	2021-02-01	2021	3	6.9	1.36	10	2	0	2	0	0
KW_107_048	0	107	2021-02-01 10:30:00	2021-02-01	2021	3	6.9	1.36	10	3	0	2	0	0
KW_107_049	0	107	2021-02-01 10:44:00	2021-02-01	2021	3	6.9	1.36	11	3	0	2	0	0
KW_107_050	0	107	2021-02-01 10:03:00	2021-02-01	2021	3	6.9	1.36	9	2	0	1	0	0
KW_107_051	0	107	2021-02-01 10:50:00	2021-02-01	2021	3	6.9	1.36	11	2	0	1	0	0
KW_107_052	0	107	2021-02-01 11:42:00	2021-02-01	2021	3	6.9	1.36	14	6	0	2	0	0
KW_107_053	0	107	2021-02-01 11:51:00	2021-02-01	2021	3	6.9	1.36	14	6	0	2	0	0
KW_107_054	0	107	2021-02-01 11:16:00	2021-02-01	2021	3	6.9	1.36	14	3	0	2	0	0
KW_107_055	0	107	2021-02-01 11:03:00	2021-02-01	2021	3	6.9	1.36	12	3	1	2	0	0
KW_107_056	0	107	2021-02-01 09:13:00	2021-02-01	2021	3	6.9	1.36	10	1	1	1	0	0
KW_107_057	0	107	2021-02-01 12:25:00	2021-02-01	2021	3	6.9	1.36	14	7	0	2	0	0
KW_107_058	0	107	2021-02-01 10:47:00	2021-02-01	2021	3	6.9	1.36	10	2	1	2	0	0
KW_107_059	0	107	2021-02-01 08:56:00	2021-02-01	2021	3	6.9	1.36	11	1	1	2	0	0
KW_107_060	0	107	2021-02-01 12:22:00	2021-02-01	2021	3	6.9	1.36	14	7	1	2	0	0
KW_107_061	0	107	2021-02-01 10:56:00	2021-02-01	2021	3	6.9	1.36	11	2	1	1	0	0
KW_107_062	0	107	2021-02-01 12:21:00	2021-02-01	2021	3	6.9	1.36	14	7	1	2	0	0
KW_107_063	0	107	2021-02-01 10:03:00	2021-02-01	2021	3	6.9	1.36	11	3	1	2	0	0
KW_107_064	0	107	2021-02-01 10:53:00	2021-02-01	2021	3	6.9	1.36	10	2	1	1	0	0
KW_107_065	0	107	2021-02-01 11:10:00	2021-02-01	2021	3	6.9	1.36	10	2	1	1	1	0
KW_107_066	0	107	2021-02-01 09:31:00	2021-02-01	2021	3	6.9	1.36	10	1	1	2	0	0
KW_107_067	0	107	2021-02-01 11:22:00	2021-02-01	2021	3	6.9	1.36	14	3	1	2	0	0
KW_107_068	0	107	2021-02-01 11:58:00	2021-02-01	2021	3	6.9	1.36	13	5	1	2	0	0
KW_107_069	0	107	2021-02-01 11:10:00	2021-02-01	2021	3	6.9	1.36	13	3	1	2	0	0
KW_107_070	0	107	2021-02-01 11:36:00	2021-02-01	2021	3	6.9	1.36	12	4	1	1	0	1	0	1	1	0	1	0	0	0	0	0	0	0	0	0	0	0	0	0	0	0	0	0	0	0	0	0	0	0	0	0	0	0	0	0	0
KW_107_071	0	107	2021-02-01 11:31:00	2021-02-01	2021	3	6.9	1.36	12	4	1	2	0	0
KW_107_072	0	107	2021-02-01 10:06:00	2021-02-01	2021	3	6.9	1.36	13	2	1	1	0	0
KW_107_073	0	107	2021-02-01 11:19:00	2021-02-01	2021	3	6.9	1.36	12	3	1	1	0	0
KW_107_074	0	107	2021-02-01 10:18:00	2021-02-01	2021	3	6.9	1.36	11	3	1	2	0	1	0	0	0	0	0	0	0	0	0	0	0	0	0	0	0	0	0	0	0	0	0	0	0	0	0	0	0	0	0	0	0	0	0	0	0
KW_107_075	0	107	2021-02-01 11:45:00	2021-02-01	2021	3	6.9	1.36	14	6	0	1	0	0
KW_107_076	0	107	2021-02-01 11:16:00	2021-02-01	2021	3	6.9	1.36	12	3	0	2	0	0
KW_107_077	0	107	2021-02-01 10:54:00	2021-02-01	2021	3	6.9	1.36	12	2	0	1	0	0
KW_107_078	0	107	2021-02-01 11:27:00	2021-02-01	2021	3	6.9	1.36	13	4	0	1	0	0
KW_107_079	0	107	2021-02-01 11:27:00	2021-02-01	2021	3	6.9	1.36	12	4	0	1	0	0
KW_107_080	0	107	2021-02-01 11:38:00	2021-02-01	2021	3	6.9	1.36	12	4	0	2	0	0
KW_107_081	0	107	2021-02-01 11:50:00	2021-02-01	2021	3	6.9	1.36	12	5	0	1	0	0
KW_107_082	0	107	2021-02-01 11:53:00	2021-02-01	2021	3	6.9	1.36	13	5	0	2	0	0
KW_107_083	0	107	2021-02-01 10:41:00	2021-02-01	2021	3	6.9	1.36	12	3	0	1	0	0
KW_107_084	0	107	2021-02-01 10:27:00	2021-02-01	2021	3	6.9	1.36	12	3	0	2	0	0
KW_107_085	0	107	2021-02-01 11:21:00	2021-02-01	2021	3	6.9	1.36	13	3	0	2	0	0
KW_107_086	0	107	2021-02-01 11:54:00	2021-02-01	2021	3	6.9	1.36	13	5	0	1	0	0
KW_107_087	0	107	2021-02-01 11:00:00	2021-02-01	2021	3	6.9	1.36	12	3	0	1	0	0
KW_107_088	0	107	2021-02-01 11:33:00	2021-02-01	2021	3	6.9	1.36	13	4	0	1	0	0
KW_107_089	0	107	2021-02-01 11:05:00	2021-02-01	2021	3	6.9	1.36	11	3	1	2	0	0
KW_107_090	0	107	2021-02-01 09:22:00	2021-02-01	2021	3	6.9	1.36	12	1	1	2	0	1	0	0	0	0	0	0	0	0	0	0	0	0	1	1	1	0	1	0	0	0	0	0	0	1	0	0	0	0	0	0	0	0	0	0	0
KW_107_091	0	107	2021-02-01 11:30:00	2021-02-01	2021	3	6.9	1.36	14	4	1	1	0	0
KW_107_092	0	107	2021-02-01 11:35:00	2021-02-01	2021	3	6.9	1.36	14	4	1	1	0	0
KW_107_093	0	107	2021-02-01 11:55:00	2021-02-01	2021	3	6.9	1.36	13	5	1	2	0	0
KW_107_094	0	107	2021-02-01 10:06:00	2021-02-01	2021	3	6.9	1.36	12	3	1	1	0	0
KW_107_095	0	107	2021-02-01 10:35:00	2021-02-01	2021	3	6.9	1.36	13	2	1	1	0	0
KW_107_096	0	107	2021-02-01 10:08:00	2021-02-01	2021	3	6.9	1.36	12	3	1	1	0	0
KW_107_097	0	107	2021-02-01 09:48:00	2021-02-01	2021	3	6.9	1.36	10	1	1	1	0	0
KW_107_098	0	107	2021-02-01 10:47:00	2021-02-01	2021	3	6.9	1.36	9	2	1	2	0	0
KW_107_099	0	107	2021-02-01 08:50:00	2021-02-01	2021	3	6.9	1.36	10	1	1	2	0	0
KW_107_100	0	107	2021-02-01 09:22:00	2021-02-01	2021	3	6.9	1.36	10	1	1	1	0	0
KW_107_101	0	107	2021-02-01 10:24:00	2021-02-01	2021	3	6.9	1.36	11	3	1	2	0	0
KW_107_102	0	107	2021-02-01 10:27:00	2021-02-01	2021	3	6.9	1.36	10	1	1	1	0	1	0	0	0	0	0	0	0	0	0	0	0	0	3	0	0	0	0	0	0	0	0	0	0	0	1	0	1	0	0	0	0	0	0	0	0
KW_120_001	0	120	2021-03-15 09:00:00	2021-03-01	2021	3	2.395	3.01	9	1	1	1	0	0
KW_120_002	0	120	2021-03-15 09:06:00	2021-03-01	2021	3	2.395	3.01	8	1	1	1	0	0
KW_120_003	0	120	2021-03-15 09:53:00	2021-03-01	2021	3	2.395	3.01	8	3	1	2	0	0
KW_120_004	0	120	2021-03-15 09:20:00	2021-03-01	2021	3	2.395	3.01	9	2	1	2	0	0
KW_120_005	0	120	2021-03-15 09:43:00	2021-03-01	2021	3	2.395	3.01	9	2	1	2	0	0
KW_120_006	0	120	2021-03-15 09:45:00	2021-03-01	2021	3	2.395	3.01	9	2	1	1	0	0
KW_120_007	0	120	2021-03-15 09:45:00	2021-03-01	2021	3	2.395	3.01	8	2	1	1	0	0
KW_120_008	0	120	2021-03-15 09:14:00	2021-03-01	2021	3	2.395	3.01	8	1	1	1	0	0
KW_120_009	0	120	2021-03-15 09:12:00	2021-03-01	2021	3	2.395	3.01	8	1	1	2	0	0
KW_120_010	0	120	2021-03-15 09:12:00	2021-03-01	2021	3	2.395	3.01	8	1	1	2	0	0
KW_120_011	0	120	2021-03-15 09:14:00	2021-03-01	2021	3	2.395	3.01	9	1	1	1	0	0
KW_120_012	0	120	2021-03-15 09:20:00	2021-03-01	2021	3	2.395	3.01	9	2	1	2	0	0
KW_120_013	0	120	2021-03-15 09:55:00	2021-03-01	2021	3	2.395	3.01	9	3	1	1	0	0
KW_120_014	0	120	2021-03-15 09:03:00	2021-03-01	2021	3	2.395	3.01	9	1	1	2	0	0
KW_120_015	0	120	2021-03-15 09:05:00	2021-03-01	2021	3	2.395	3.01	9	1	1	2	0	0
KW_120_016	0	120	2021-03-15 09:36:00	2021-03-01	2021	3	2.395	3.01	10	2	1	2	0	0
KW_120_017	0	120	2021-03-15 09:10:00	2021-03-01	2021	3	2.395	3.01	8	1	1	2	0	0
KW_120_018	0	120	2021-03-15 09:00:00	2021-03-01	2021	3	2.395	3.01	8	1	0	1	0	0
KW_120_019	0	120	2021-03-15 10:15:00	2021-03-01	2021	3	2.395	3.01	9	3	0	1	0	0
KW_120_020	0	120	2021-03-15 09:22:00	2021-03-01	2021	3	2.395	3.01	9	2	0	2	0	0
KW_120_021	0	120	2021-03-15 09:58:00	2021-03-01	2021	3	2.395	3.01	9	3	0	2	0	0
KW_120_022	0	120	2021-03-15 10:25:00	2021-03-01	2021	3	2.395	3.01	10	3	0	1	0	0
KW_120_023	0	120	2021-03-15 10:18:00	2021-03-01	2021	3	2.395	3.01	10	3	0	2	0	0
KW_120_024	0	120	2021-03-15 09:33:00	2021-03-01	2021	3	2.395	3.01	9	2	0	2	0	1	4	0	2	0	0	0	0	0	0	1	1	0	3	0	0	0	1	0	0	0	0	1	0	0	1	0	2	0	1	0	0	0	0	1	1
KW_120_025	0	120	2021-03-15 09:10:00	2021-03-01	2021	3	2.395	3.01	8	1	0	1	0	0
KW_120_026	0	120	2021-03-15 09:33:00	2021-03-01	2021	3	2.395	3.01	8	2	0	2	0	0
KW_120_027	0	120	2021-03-15 09:24:00	2021-03-01	2021	3	2.395	3.01	10	2	0	1	0	0
KW_120_028	0	120	2021-03-15 10:25:00	2021-03-01	2021	3	2.395	3.01	9	3	0	2	0	0
KW_120_029	0	120	2021-03-15 10:23:00	2021-03-01	2021	3	2.395	3.01	8	3	0	2	0	0
KW_120_030	0	120	2021-03-15 10:06:00	2021-03-01	2021	3	2.395	3.01	10	3	1	2	0	0
KW_120_031	0	120	2021-03-15 09:54:00	2021-03-01	2021	3	2.395	3.01	11	3	1	1	0	0
KW_120_032	0	120	2021-03-15 09:47:00	2021-03-01	2021	3	2.395	3.01	8	2	0	2	0	0
KW_120_033	0	120	2021-03-15 09:37:00	2021-03-01	2021	3	2.395	3.01	8	2	0	1	0	0
KW_120_034	0	120	2021-03-15 09:07:00	2021-03-01	2021	3	2.395	3.01	8	1	0	1	0	0
KW_120_035	0	120	2021-03-15 10:45:00	2021-03-01	2021	3	2.395	3.01	13	5	0	1	0	0
KW_120_036	0	120	2021-03-15 11:35:00	2021-03-01	2021	3	2.395	3.01	14	7	0	2	0	0
KW_120_037	0	120	2021-03-15 11:09:00	2021-03-01	2021	3	2.395	3.01	11	6	0	2	0	0
KW_120_038	0	120	2021-03-15 11:07:00	2021-03-01	2021	3	2.395	3.01	14	6	0	1	0	0
KW_120_039	0	120	2021-03-15 11:15:00	2021-03-01	2021	3	2.395	3.01	12	6	1	2	0	0
KW_120_040	0	120	2021-03-15 10:04:00	2021-03-01	2021	3	2.395	3.01	11	3	0	2	0	0
KW_120_041	0	120	2021-03-15 10:20:00	2021-03-01	2021	3	2.395	3.01	10	3	0	2	0	0
KW_120_042	0	120	2021-03-15 10:48:00	2021-03-01	2021	3	2.395	3.01	11	5	0	1	0	0
KW_120_043	0	120	2021-03-15 10:06:00	2021-03-01	2021	3	2.395	3.01	10	3	0	2	0	0
KW_120_044	0	120	2021-03-15 11:11:00	2021-03-01	2021	3	2.395	3.01	13	6	0	2	0	0
KW_120_045	0	120	2021-03-15 11:36:00	2021-03-01	2021	3	2.395	3.01	13	7	0	2	0	0
KW_120_046	0	120	2021-03-15 09:57:00	2021-03-01	2021	3	2.395	3.01	10	3	0	2	0	0
KW_120_047	0	120	2021-03-15 10:04:00	2021-03-01	2021	3	2.395	3.01	11	3	0	2	0	0
KW_120_048	0	120	2021-03-15 10:39:00	2021-03-01	2021	3	2.395	3.01	11	5	0	1	0	0
KW_120_049	0	120	2021-03-15 10:39:00	2021-03-01	2021	3	2.395	3.01	11	5	0	1	0	0
KW_120_050	0	120	2021-03-15 09:59:00	2021-03-01	2021	3	2.395	3.01	10	3	0	1	0	0
KW_120_051	0	120	2021-03-15 09:26:00	2021-03-01	2021	3	2.395	3.01	11	2	0	1	0	0
KW_120_052	0	120	2021-03-15 10:08:00	2021-03-01	2021	3	2.395	3.01	10	3	1	2	0	0
KW_120_053	0	120	2021-03-15 10:22:00	2021-03-01	2021	3	2.395	3.01	11	3	1	2	0	0
KW_120_054	0	120	2021-03-15 10:15:00	2021-03-01	2021	3	2.395	3.01	11	3	1	1	0	0
KW_120_055	0	120	2021-03-15 11:37:00	2021-03-01	2021	3	2.395	3.01	13	7	0	2	0	0
KW_120_056	0	120	2021-03-15 11:23:00	2021-03-01	2021	3	2.395	3.01	13	7	1	2	0	0
KW_120_057	0	120	2021-03-15 10:27:00	2021-03-01	2021	3	2.395	3.01	11	3	1	1	0	1	0	3	1	0	1	0	0	0	0	0	0	0	0	0	2	0	0	0	0	0	0	0	0	0	0	1	3	0	1	0	0	0	0	0	1
KW_120_058	0	120	2021-03-15 11:46:00	2021-03-01	2021	3	2.395	3.01	10	2	1	1	0	0
KW_120_059	0	120	2021-03-15 09:39:00	2021-03-01	2021	3	2.395	3.01	8	2	1	2	0	0
KW_120_060	0	120	2021-03-15 10:08:00	2021-03-01	2021	3	2.395	3.01	10	3	1	2	0	0
KW_120_061	0	120	2021-03-15 09:30:00	2021-03-01	2021	3	2.395	3.01	10	2	1	1	0	0
KW_120_062	0	120	2021-03-15 10:37:00	2021-03-01	2021	3	2.395	3.01	13	5	1	2	0	0
KW_120_063	0	120	2021-03-15 09:23:00	2021-03-01	2021	3	2.395	3.01	11	2	1	1	0	0
KW_120_064	0	120	2021-03-15 10:27:00	2021-03-01	2021	3	2.395	3.01	11	3	1	2	0	0
KW_120_065	0	120	2021-03-15 09:03:00	2021-03-01	2021	3	2.395	3.01	10	1	1	1	0	0
KW_120_066	0	120	2021-03-15 10:17:00	2021-03-01	2021	3	2.395	3.01	12	3	1	1	0	0
KW_120_067	0	120	2021-03-15 11:16:00	2021-03-01	2021	3	2.395	3.01	14	6	1	2	0	0
KW_120_068	0	120	2021-03-15 09:43:00	2021-03-01	2021	3	2.395	3.01	10	2	1	2	0	0
KW_120_069	0	120	2021-03-15 11:33:00	2021-03-01	2021	3	2.395	3.01	13	7	0	1	0	0
KW_120_070	0	120	2021-03-15 11:29:00	2021-03-01	2021	3	2.395	3.01	12	7	0	2	0	0
KW_120_071	0	120	2021-03-15 11:11:00	2021-03-01	2021	3	2.395	3.01	14	6	0	1	0	0
KW_120_072	0	120	2021-03-15 11:10:00	2021-03-01	2021	3	2.395	3.01	14	6	0	1	0	0
KW_120_073	0	120	2021-03-15 11:05:00	2021-03-01	2021	3	2.395	3.01	14	6	0	1	0	0
KW_120_074	0	120	2021-03-15 11:34:00	2021-03-01	2021	3	2.395	3.01	13	7	0	1	0	0
KW_120_075	0	120	2021-03-15 11:26:00	2021-03-01	2021	3	2.395	3.01	13	7	0	1	0	0
KW_120_076	0	120	2021-03-15 10:56:00	2021-03-01	2021	3	2.395	3.01	13	6	0	1	0	0
KW_120_077	0	120	2021-03-15 10:43:00	2021-03-01	2021	3	2.395	3.01	12	5	1	1	0	0
KW_120_078	0	120	2021-03-15 11:24:00	2021-03-01	2021	3	2.395	3.01	14	7	0	1	0	0
KW_120_079	0	120	2021-03-15 11:07:00	2021-03-01	2021	3	2.395	3.01	14	6	0	1	0	0
KW_120_080	0	120	2021-03-15 11:06:00	2021-03-01	2021	3	2.395	3.01	13	6	0	1	0	0
KW_120_081	0	120	2021-03-15 10:57:00	2021-03-01	2021	3	2.395	3.01	13	6	0	2	0	0
KW_120_082	0	120	2021-03-15 10:47:00	2021-03-01	2021	3	2.395	3.01	13	5	0	1	0	0
KW_120_083	0	120	2021-03-15 10:59:00	2021-03-01	2021	3	2.395	3.01	14	6	0	2	0	0
KW_120_084	0	120	2021-03-15 11:04:00	2021-03-01	2021	3	2.395	3.01	14	6	0	2	0	0
KW_120_085	0	120	2021-03-15 10:49:00	2021-03-01	2021	3	2.395	3.01	13	5	0	1	0	0
KW_120_086	0	120	2021-03-15 10:58:00	2021-03-01	2021	3	2.395	3.01	14	6	1	2	0	1	0	0	0	0	1	0	0	0	0	0	0	0	0	0	0	0	0	0	0	0	0	0	0	0	0	0	0	0	0	0	0	0	0	0	0
KW_120_087	0	120	2021-03-15 10:46:00	2021-03-01	2021	3	2.395	3.01	13	5	1	2	0	0
KW_120_088	0	120	2021-03-15 10:55:00	2021-03-01	2021	3	2.395	3.01	14	6	1	2	0	0
KW_120_089	0	120	2021-03-15 11:27:00	2021-03-01	2021	3	2.395	3.01	14	7	1	2	0	0
KW_120_090	0	120	2021-03-15 10:32:00	2021-03-01	2021	3	2.395	3.01	12	5	1	2	0	0
KW_120_091	0	120	2021-03-15 10:36:00	2021-03-01	2021	3	2.395	3.01	12	5	1	2	0	0
KW_120_092	0	120	2021-03-15 10:34:00	2021-03-01	2021	3	2.395	3.01	12	5	1	2	0	0
KW_120_093	0	120	2021-03-15 11:18:00	2021-03-01	2021	3	2.395	3.01	12	6	1	2	0	0
KW_120_094	0	120	2021-03-15 10:45:00	2021-03-01	2021	3	2.395	3.01	14	5	1	2	0	0
KW_120_095	0	120	2021-03-15 11:18:00	2021-03-01	2021	3	2.395	3.01	12	6	1	2	0	0
KW_120_096	0	120	2021-03-15 10:42:00	2021-03-01	2021	3	2.395	3.01	12	5	1	1	0	0
KW_120_097	0	120	2021-03-15 10:41:00	2021-03-01	2021	3	2.395	3.01	13	5	1	1	0	0
KW_120_098	0	120	2021-03-15 10:54:00	2021-03-01	2021	3	2.395	3.01	14	6	1	2	0	0
KW_120_099	0	120	2021-03-15 10:13:00	2021-03-01	2021	3	2.395	3.01	12	3	1	2	0	0
KW_120_100	0	120	2021-03-15 10:37:00	2021-03-01	2021	3	2.395	3.01	14	5	1	1	0	0
KW_120_101	0	120	2021-03-15 11:29:00	2021-03-01	2021	3	2.395	3.01	14	7	1	1	0	0
KW_120_102	0	120	2021-03-15 11:24:00	2021-03-01	2021	3	2.395	3.01	13	7	0	1	0	0
KW_122_001	0	122	2021-03-05 09:13:00	2021-03-01	2021	3	2.395	3.01	8	2	1	2	0	0
KW_122_002	0	122	2021-03-05 09:54:00	2021-03-01	2021	3	2.395	3.01	8	1	1	1	0	1	0	0	1	0	1	0	0	0	0	1	1	0	0	1	1	0	0	0	0	0	0	0	0	0	0	0	0	0	0	0	0	0	0	0	0
KW_122_003	0	122	2021-03-05 10:46:00	2021-03-01	2021	3	2.395	3.01	8	1	1	1	0	0
KW_122_004	0	122	2021-03-05 10:47:00	2021-03-01	2021	3	2.395	3.01	9	1	1	1	0	1	2	0	2	0	1	0	1	0	0	0	1	0	3	0	1	0	1	0	1	0	0	0	1	0	0	0	2	0	1	0	0	0	0	0	1
KW_122_005	0	122	2021-03-05 09:59:00	2021-03-01	2021	3	2.395	3.01	8	1	1	1	0	1	2	0	1	0	0	0	0	0	0	0	0	0	0	0	0	0	0	0	0	0	0	0	0	0	0	0	0	0	0	0	0	0	0	0	0
KW_122_006	0	122	2021-03-05 09:25:00	2021-03-01	2021	3	2.395	3.01	8	2	1	1	0	0
KW_122_007	0	122	2021-03-05 09:20:00	2021-03-01	2021	3	2.395	3.01	9	2	1	1	0	0
KW_122_008	0	122	2021-03-05 09:35:00	2021-03-01	2021	3	2.395	3.01	8	2	1	2	0	0
KW_122_009	0	122	2021-03-05 10:08:00	2021-03-01	2021	3	2.395	3.01	8	1	1	1	0	0
KW_122_010	0	122	2021-03-05 08:56:00	2021-03-01	2021	3	2.395	3.01	8	2	1	2	0	1	0	0	0	0	1	0	0	0	0	0	0	0	0	0	0	0	0	0	0	0	0	0	0	0	0	0	0	0	0	0	0	0	0	0	0
KW_122_011	0	122	2021-03-05 11:13:00	2021-03-01	2021	3	2.395	3.01	9	3	1	1	0	0
KW_122_012	0	122	2021-03-05 09:42:00	2021-03-01	2021	3	2.395	3.01	9	2	1	2	0	0
KW_122_013	0	122	2021-03-05 10:05:00	2021-03-01	2021	3	2.395	3.01	10	1	1	2	0	1	0	9	1	0	1	0	0	0	1	0	1	0	0	0	2	0	1	0	0	0	1	0	1	0	0	0	0	0	0	0	0	0	0	0	0
KW_122_014	0	122	2021-03-05 10:32:00	2021-03-01	2021	3	2.395	3.01	10	1	1	2	0	0
KW_122_015	0	122	2021-03-05 10:26:00	2021-03-01	2021	3	2.395	3.01	8	1	1	2	0	1	1	2	2	0	1	0	0	0	0	0	0	0	0	0	0	0	0	0	0	0	0	0	0	0	0	2	0	0	1	0	0	0	0	0	0
KW_122_016	0	122	2021-03-05 09:17:00	2021-03-01	2021	3	2.395	3.01	8	2	1	2	0	0
KW_122_017	0	122	2021-03-05 08:53:00	2021-03-01	2021	3	2.395	3.01	9	2	1	2	1	1	1	1	3	0	1	0	0	0	0	1	1	0	2	1	0	0	1	0	0	0	0	0	1	0	2	0	1	0	0	0	0	0	0	0	0
KW_122_018	0	122	2021-03-05 09:44:00	2021-03-01	2021	3	2.395	3.01	9	2	0	1	0	0
KW_122_019	0	122	2021-03-05 10:13:00	2021-03-01	2021	3	2.395	3.01	8	1	0	2	0	0
KW_122_020	0	122	2021-03-05 09:51:00	2021-03-01	2021	3	2.395	3.01	8	2	0	1	0	1	0	0	1	0	0	0	0	0	0	0	0	0	0	0	0	0	0	0	0	0	0	0	0	0	0	0	0	0	0	0	0	0	0	0	0
KW_122_021	0	122	2021-03-05 09:39:00	2021-03-01	2021	3	2.395	3.01	8	2	0	2	0	0
KW_122_022	0	122	2021-03-05 11:12:00	2021-03-01	2021	3	2.395	3.01	9	3	0	1	0	1	0	0	0	0	0	0	0	0	0	0	0	0	0	0	0	0	0	0	0	0	0	0	0	0	0	0	0	0	0	0	0	0	0	0	0
KW_122_023	0	122	2021-03-05 10:16:00	2021-03-01	2021	3	2.395	3.01	8	1	0	1	0	0
KW_122_024	0	122	2021-03-05 10:53:00	2021-03-01	2021	3	2.395	3.01	9	1	0	1	0	0
KW_122_025	0	122	2021-03-05 09:49:00	2021-03-01	2021	3	2.395	3.01	9	2	0	1	0	0
KW_122_026	0	122	2021-03-05 10:22:00	2021-03-01	2021	3	2.395	3.01	10	1	0	1	0	1	1	2	0	0	0	0	0	0	0	0	1	0	0	0	0	0	0	0	0	0	0	0	0	0	0	0	0	0	0	0	0	0	0	0	0
KW_122_027	0	122	2021-03-05 11:36:00	2021-03-01	2021	3	2.395	3.01	9	3	0	2	0	0
KW_122_028	0	122	2021-03-05 10:24:00	2021-03-01	2021	3	2.395	3.01	8	1	0	2	0	0
KW_122_029	0	122	2021-03-05 10:10:00	2021-03-01	2021	3	2.395	3.01	8	1	0	2	0	0
KW_122_030	0	122	2021-03-05 10:44:00	2021-03-01	2021	3	2.395	3.01	8	1	0	1	0	0
KW_122_031	0	122	2021-03-05 09:06:00	2021-03-01	2021	3	2.395	3.01	8	2	0	2	1	1	0	0	0	1	1	0	0	0	1	0	0	0	2	3	2	0	1	0	0	0	0	0	1	0	7	3	2	0	1	0	1	0	0	0	1
KW_122_032	0	122	2021-03-05 09:36:00	2021-03-01	2021	3	2.395	3.01	9	2	0	1	0	0
KW_122_033	0	122	2021-03-05 10:15:00	2021-03-01	2021	3	2.395	3.01	9	1	0	1	0	1	0	0	2	0	1	0	0	0	0	0	0	0	0	1	2	0	1	0	0	0	0	0	0	0	0	0	0	0	0	0	0	0	0	0	0
KW_122_034	0	122	2021-03-05 09:15:00	2021-03-01	2021	3	2.395	3.01	9	2	0	2	0	0
KW_122_035	0	122	2021-03-05 12:12:00	2021-03-01	2021	3	2.395	3.01	12	6	1	2	0	0
KW_122_036	0	122	2021-03-05 11:58:00	2021-03-01	2021	3	2.395	3.01	14	4	1	1	0	0
KW_122_037	0	122	2021-03-05 09:18:00	2021-03-01	2021	3	2.395	3.01	11	2	1	1	0	1	0	0	0	0	0	0	0	0	0	0	0	0	0	0	0	0	0	0	0	0	0	0	0	0	0	0	0	0	0	0	0	0	0	0	0
KW_122_038	0	122	2021-03-05 10:35:00	2021-03-01	2021	3	2.395	3.01	10	1	1	1	0	0
KW_122_039	0	122	2021-03-05 10:37:00	2021-03-01	2021	3	2.395	3.01	10	1	1	1	0	1	0	0	0	0	0	0	0	0	0	0	0	0	0	0	0	0	0	0	0	0	0	0	0	0	0	0	0	0	0	0	0	0	0	0	0
KW_122_040	0	122	2021-03-05 11:16:00	2021-03-01	2021	3	2.395	3.01	10	3	1	2	0	0
KW_122_041	0	122	2021-03-05 10:34:00	2021-03-01	2021	3	2.395	3.01	11	1	1	2	0	0
KW_122_042	0	122	2021-03-05 09:37:00	2021-03-01	2021	3	2.395	3.01	10	2	1	2	0	0
KW_122_043	0	122	2021-03-05 08:53:00	2021-03-01	2021	3	2.395	3.01	11	2	1	1	0	0
KW_122_044	0	122	2021-03-05 09:46:00	2021-03-01	2021	3	2.395	3.01	10	2	1	2	0	0
KW_122_045	0	122	2021-03-05 11:00:00	2021-03-01	2021	3	2.395	3.01	10	3	1	1	0	1	0	0	0	0	0	0	0	0	0	0	0	0	0	0	0	0	0	0	0	0	0	0	0	0	0	0	0	0	0	0	0	0	0	0	0
KW_122_046	0	122	2021-03-05 11:08:00	2021-03-01	2021	3	2.395	3.01	11	3	1	2	0	0
KW_122_047	0	122	2021-03-05 09:28:00	2021-03-01	2021	3	2.395	3.01	11	2	1	2	0	0
KW_122_048	0	122	2021-03-05 09:04:00	2021-03-01	2021	3	2.395	3.01	10	2	1	2	0	1	2	0	0	0	1	0	0	0	0	1	1	0	4	1	0	0	1	0	0	0	0	0	0	1	2	1	0	0	1	0	0	0	0	0	1
KW_122_049	0	122	2021-03-05 09:23:00	2021-03-01	2021	3	2.395	3.01	11	2	1	2	0	0
KW_122_050	0	122	2021-03-05 12:07:00	2021-03-01	2021	3	2.395	3.01	11	4	1	1	0	1	0	2	0	0	1	0	0	0	0	0	0	0	0	1	0	0	1	1	0	0	0	0	0	0	1	1	0	0	1	0	0	0	0	0	0
KW_122_051	0	122	2021-03-05 11:10:00	2021-03-01	2021	3	2.395	3.01	11	3	1	1	0	0
KW_122_052	0	122	2021-03-05 11:56:00	2021-03-01	2021	3	2.395	3.01	12	4	1	1	0	0
KW_122_053	0	122	2021-03-05 09:33:00	2021-03-01	2021	3	2.395	3.01	10	2	1	2	0	0
KW_122_054	0	122	2021-03-05 11:06:00	2021-03-01	2021	3	2.395	3.01	12	3	1	1	0	1	0	0	0	0	0	0	0	0	0	0	0	0	0	0	0	0	0	0	0	0	0	0	0	0	0	0	0	0	0	0	0	0	0	0	0
KW_122_055	0	122	2021-03-05 11:30:00	2021-03-01	2021	3	2.395	3.01	11	3	1	2	0	0
KW_122_056	0	122	2021-03-05 09:25:00	2021-03-01	2021	3	2.395	3.01	12	2	1	1	0	0
KW_122_057	0	122	2021-03-05 11:56:00	2021-03-01	2021	3	2.395	3.01	12	4	1	2	0	0
KW_122_058	0	122	2021-03-05 09:38:00	2021-03-01	2021	3	2.395	3.01	12	2	1	1	0	0
KW_122_059	0	122	2021-03-05 11:45:00	2021-03-01	2021	3	2.395	3.01	12	3	1	1	0	1	0	0	0	0	1	0	0	0	0	0	1	0	0	0	0	0	0	0	0	0	0	0	0	0	0	0	0	0	0	0	0	0	0	0	0
KW_122_060	0	122	2021-03-05 11:32:00	2021-03-01	2021	3	2.395	3.01	12	3	1	1	0	0
KW_122_061	0	122	2021-03-05 12:15:00	2021-03-01	2021	3	2.395	3.01	13	6	1	1	0	0
KW_122_062	0	122	2021-03-05 11:42:00	2021-03-01	2021	3	2.395	3.01	12	3	1	2	0	0
KW_122_063	0	122	2021-03-05 11:28:00	2021-03-01	2021	3	2.395	3.01	12	3	1	2	0	0
KW_122_064	0	122	2021-03-05 11:28:00	2021-03-01	2021	3	2.395	3.01	12	3	1	2	0	0
KW_122_065	0	122	2021-03-05 12:00:00	2021-03-01	2021	3	2.395	3.01	12	4	1	1	0	0
KW_122_066	0	122	2021-03-05 12:20:00	2021-03-01	2021	3	2.395	3.01	14	7	1	2	0	0
KW_122_067	0	122	2021-03-05 12:04:00	2021-03-01	2021	3	2.395	3.01	12	5	1	1	0	0
KW_122_068	0	122	2021-03-05 11:58:00	2021-03-01	2021	3	2.395	3.01	14	4	1	2	0	0
KW_122_069	0	122	2021-03-05 11:38:00	2021-03-01	2021	3	2.395	3.01	13	3	0	1	0	0
KW_122_070	0	122	2021-03-05 11:49:00	2021-03-01	2021	3	2.395	3.01	12	4	0	2	0	0
KW_122_071	0	122	2021-03-05 12:08:00	2021-03-01	2021	3	2.395	3.01	14	6	0	2	0	0
KW_122_072	0	122	2021-03-05 14:03:00	2021-03-01	2021	3	2.395	3.01	14	7	0	2	0	0
KW_122_073	0	122	2021-03-05 14:01:00	2021-03-01	2021	3	2.395	3.01	14	7	0	1	0	0
KW_122_074	0	122	2021-03-05 12:10:00	2021-03-01	2021	3	2.395	3.01	13	7	0	2	0	0
KW_122_075	0	122	2021-03-05 12:18:00	2021-03-01	2021	3	2.395	3.01	12	6	0	1	0	0
KW_122_076	0	122	2021-03-05 11:40:00	2021-03-01	2021	3	2.395	3.01	12	3	0	1	0	0
KW_122_078	0	122	2021-03-05 12:02:00	2021-03-01	2021	3	2.395	3.01	12	4	0	2	0	0
KW_122_079	0	122	2021-03-05 12:18:00	2021-03-01	2021	3	2.395	3.01	13	5	0	1	0	0
KW_122_080	0	122	2021-03-05 11:51:00	2021-03-01	2021	3	2.395	3.01	12	4	0	1	0	0
KW_122_081	0	122	2021-03-05 11:34:00	2021-03-01	2021	3	2.395	3.01	13	3	0	1	0	0
KW_122_082	0	122	2021-03-05 11:30:00	2021-03-01	2021	3	2.395	3.01	12	3	0	1	0	1	0	0	0	0	0	0	0	0	0	0	0	0	2	1	1	0	1	0	0	0	0	0	1	0	0	0	1	0	1	0	0	0	0	0	0
KW_122_083	0	122	2021-03-05 11:54:00	2021-03-01	2021	3	2.395	3.01	12	4	0	2	0	0
KW_122_084	0	122	2021-03-05 11:42:00	2021-03-01	2021	3	2.395	3.01	13	3	0	1	0	0
KW_122_085	0	122	2021-03-05 11:40:00	2021-03-01	2021	3	2.395	3.01	12	3	0	1	0	0
KW_122_086	0	122	2021-03-05 10:38:00	2021-03-01	2021	3	2.395	3.01	10	1	0	2	0	1	0	0	0	0	0	0	0	0	0	0	0	0	0	0	0	0	0	0	0	0	0	0	0	0	0	0	0	0	0	0	0	0	0	0	0
KW_122_087	0	122	2021-03-05 09:28:00	2021-03-01	2021	3	2.395	3.01	11	2	0	2	0	0
KW_122_088	0	122	2021-03-05 10:19:00	2021-03-01	2021	3	2.395	3.01	10	1	0	2	0	0
KW_122_089	0	122	2021-03-05 11:20:00	2021-03-01	2021	3	2.395	3.01	11	3	0	2	0	0
KW_122_090	0	122	2021-03-05 09:48:00	2021-03-01	2021	3	2.395	3.01	8	2	0	1	0	0
KW_122_091	0	122	2021-03-05 11:25:00	2021-03-01	2021	3	2.395	3.01	11	3	0	1	0	0
KW_122_092	0	122	2021-03-05 10:13:00	2021-03-01	2021	3	2.395	3.01	10	1	0	2	0	0
KW_122_093	0	122	2021-03-05 11:53:00	2021-03-01	2021	3	2.395	3.01	11	4	0	1	0	0
KW_122_094	0	122	2021-03-05 11:23:00	2021-03-01	2021	3	2.395	3.01	11	3	0	2	0	0
KW_122_095	0	122	2021-03-05 11:25:00	2021-03-01	2021	3	2.395	3.01	11	3	0	1	0	0
KW_122_096	0	122	2021-03-05 11:18:00	2021-03-01	2021	3	2.395	3.01	11	3	0	1	0	0
KW_122_097	0	122	2021-03-05 12:00:00	2021-03-01	2021	3	2.395	3.01	11	4	0	1	0	1	0	0	0	0	0	0	0	0	0	0	0	0	0	0	0	0	0	0	0	0	0	0	0	0	0	0	0	0	0	0	0	0	0	0	0
KW_122_098	0	122	2021-03-05 09:43:00	2021-03-01	2021	3	2.395	3.01	11	2	0	1	0	0
KW_122_099	0	122	2021-03-05 10:55:00	2021-03-01	2021	3	2.395	3.01	11	1	0	1	1	1	3	5	0	0	1	0	0	0	1	1	0	0	4	6	0	0	1	0	0	0	1	0	0	0	3	2	0	0	1	0	0	0	0	0	0
KW_122_100	0	122	2021-03-05 09:47:00	2021-03-01	2021	3	2.395	3.01	11	2	0	1	0	1	0	2	0	0	1	0	0	0	0	0	1	0	0	0	0	0	1	0	0	0	0	0	0	0	0	0	0	0	1	0	0	0	0	0	0
KW_122_101	0	122	2021-03-05 09:41:00	2021-03-01	2021	3	2.395	3.01	10	2	0	2	0	0
KW_122_102	0	122	2021-03-05 10:58:00	2021-03-01	2021	3	2.395	3.01	11	3	0	2	0	0
KW_126_ 090	0	126	2020-02-12 10:01:00	2020-02-01	2020	1	11.785	9.62	11	4	1	2	0	0
KW_126_001	0	126	2020-02-12 07:19:00	2020-02-01	2020	1	11.785	9.62	12	6	0	2	0	0
KW_126_002	0	126	2020-02-12 07:19:00	2020-02-01	2020	1	11.785	9.62	14	6	0	1	0	0
KW_126_003	0	126	2020-02-12 07:19:00	2020-02-01	2020	1	11.785	9.62	14	7	0	2	0	0
KW_126_004	0	126	2020-02-12 07:20:00	2020-02-01	2020	1	11.785	9.62	12	3	0	1	0	0
KW_126_005	0	126	2020-02-12 07:20:00	2020-02-01	2020	1	11.785	9.62	11	7	0	1	0	0
KW_126_006	0	126	2020-02-12 07:20:00	2020-02-01	2020	1	11.785	9.62	12	5	0	1	0	0
KW_126_007	0	126	2020-02-12 07:21:00	2020-02-01	2020	1	11.785	9.62	13	5	0	1	0	1	0	1	1	0	0	0	0	0	0	0	1	0	0	0	2	0	0	0	0	0	0	0	0	0	0	0	0	0	0	0	0	0	0	0	0
KW_126_008	0	126	2020-02-12 07:21:00	2020-02-01	2020	1	11.785	9.62	12	6	0	1	0	0
KW_126_009	0	126	2020-02-12 07:21:00	2020-02-01	2020	1	11.785	9.62	13		0	1	0	0
KW_126_010	0	126	2020-02-12 07:21:00	2020-02-01	2020	1	11.785	9.62	12	5	0	1	0	0
KW_126_012	0	126	2020-02-12 07:23:00	2020-02-01	2020	1	11.785	9.62	12	2	0	1	0	0
KW_126_013	0	126	2020-02-12 07:23:00	2020-02-01	2020	1	11.785	9.62	14	8	0	2	0	0
KW_126_014	0	126	2020-02-12 07:23:00	2020-02-01	2020	1	11.785	9.62	12	5	0	2	0	0
KW_126_015	0	126	2020-02-12 07:23:00	2020-02-01	2020	1	11.785	9.62	13	5	0	1	0	0
KW_126_016	0	126	2020-02-12 07:24:00	2020-02-01	2020	1	11.785	9.62	14	8	0	2	0	0
KW_126_017	0	126	2020-02-12 07:21:00	2020-02-01	2020	1	11.785	9.62	13	5	1	2	0	0
KW_126_018	0	126	2020-02-12 07:25:00	2020-02-01	2020	1	11.785	9.62	12	6	1	2	0	0
KW_126_019	0	126	2020-02-12 07:24:00	2020-02-01	2020	1	11.785	9.62	14	6	1	1	0	0
KW_126_020	0	126	2020-02-12 07:24:00	2020-02-01	2020	1	11.785	9.62	12	4	1	1	0	1	0	0	0	0	0	0	0	0	0	0	0	0	0	0	0	0	0	0	0	0	0	0	0	0	0	0	0	0	0	0	0	0	0	0	0
KW_126_021	0	126	2020-02-12 07:26:00	2020-02-01	2020	1	11.785	9.62	14	7	1	1	0	0
KW_126_022	0	126	2020-02-12 07:26:00	2020-02-01	2020	1	11.785	9.62	12	4	1	2	0	0
KW_126_023	0	126	2020-02-12 07:26:00	2020-02-01	2020	1	11.785	9.62	14	5	1	1	0	1	1	2	2	0	1	0	1	0	0	0	0	0	0	0	0	0	0	0	0	0	0	0	0	0	0	0	0	0	0	0	0	0	0	0	0
KW_126_024	0	126	2020-02-12 07:27:00	2020-02-01	2020	1	11.785	9.62	13	4	1	2	0	0
KW_126_025	0	126	2020-02-12 07:27:00	2020-02-01	2020	1	11.785	9.62	12	6	1	1	0	0
KW_126_026	0	126	2020-02-12 07:27:00	2020-02-01	2020	1	11.785	9.62	14	5	1	1	0	0
KW_126_027	0	126	2020-02-12 07:27:00	2020-02-01	2020	1	11.785	9.62	14	5	1	2	0	0
KW_126_028	0	126	2020-02-12 07:28:00	2020-02-01	2020	1	11.785	9.62	14	4	1	2	0	0
KW_126_029	0	126	2020-02-12 07:28:00	2020-02-01	2020	1	11.785	9.62	13	6	1	1	0	0
KW_126_030	0	126	2020-02-12 07:28:00	2020-02-01	2020	1	11.785	9.62	14	7	1	1	0	0
KW_126_031	0	126	2020-02-12 07:29:00	2020-02-01	2020	1	11.785	9.62	12	5	1	2	0	0
KW_126_032	0	126	2020-02-12 07:30:00	2020-02-01	2020	1	11.785	9.62	11	4	1	2	0	0
KW_126_033	0	126	2020-02-12 07:30:00	2020-02-01	2020	1	11.785	9.62	13	4	1	2	0	0
KW_126_034	0	126	2020-02-12 07:30:00	2020-02-01	2020	1	11.785	9.62	13	6	0	1	0	0
KW_126_035	0	126	2020-02-12 07:30:00	2020-02-01	2020	1	11.785	9.62	10	3	0	2	0	0
KW_126_036	0	126	2020-02-12 07:30:00	2020-02-01	2020	1	11.785	9.62	8	3	1	2	0	0
KW_126_037	0	126	2020-02-12 07:31:00	2020-02-01	2020	1	11.785	9.62	9	1	1	1	0	0
KW_126_038	0	126	2020-02-12 07:31:00	2020-02-01	2020	1	11.785	9.62	9	1	1	1	0	0
KW_126_039	0	126	2020-02-12 07:31:00	2020-02-01	2020	1	11.785	9.62	8	2	0	1	0	0
KW_126_040	0	126	2020-02-12 07:31:00	2020-02-01	2020	1	11.785	9.62	8	1	0	2	0	1	0	0	0	0	1	0	0	0	0	1	0	0	0	0	0	0	1	0	0	0	0	0	1	0	0	0	1	0	0	0	0	0	0	0	0
KW_126_041	0	126	2020-02-12 07:31:00	2020-02-01	2020	1	11.785	9.62	8	2	0	1	0	1	0	0	1	0	1	0	0	0	0	0	0	0	0	0	1	0	0	0	0	0	0	0	0	0	0	0	0	0	0	0	0	0	0	0	0
KW_126_042	0	126	2020-02-12 07:31:00	2020-02-01	2020	1	11.785	9.62	9	3	0	2	0	0
KW_126_043	0	126	2020-02-12 07:32:00	2020-02-01	2020	1	11.785	9.62	9	2	0	1	0	0
KW_126_044	0	126	2020-02-12 07:34:00	2020-02-01	2020	1	11.785	9.62	9	2	1	2	0	0
KW_126_045	0	126	2020-02-12 07:33:00	2020-02-01	2020	1	11.785	9.62	9	3	0	1	0	0
KW_126_046	0	126	2020-02-12 07:33:00	2020-02-01	2020	1	11.785	9.62	9	2	0	1	0	1	0	0	1	0	0	0	0	0	0	0	0	0	0	0	1	0	0	0	0	0	0	0	0	0	0	0	1	0	0	0	0	0	0	0	0
KW_126_047	0	126	2020-02-12 07:33:00	2020-02-01	2020	1	11.785	9.62	9	4	0	1	0	0
KW_126_048	0	126	2020-02-12 07:34:00	2020-02-01	2020	1	11.785	9.62	9	2	0	1	0	0
KW_126_049	0	126	2020-02-12 09:21:00	2020-02-01	2020	1	11.785	9.62	9	2	0	1	0	0
KW_126_050	0	126	2020-02-12 09:23:00	2020-02-01	2020	1	11.785	9.62	8	2	0	2	0	0
KW_126_051	0	126	2020-02-12 09:23:00	2020-02-01	2020	1	11.785	9.62	8	2	0	1	0	1	1	0	1	0	0	0	0	0	0	0	0	0	1	0	1	0	1	0	0	0	0	0	1	0	0	0	0	0	0	0	0	0	0	0	0
KW_126_052	0	126	2020-02-12 09:24:00	2020-02-01	2020	1	11.785	9.62	8	2	0	2	0	0
KW_126_053	0	126	2020-02-12 09:25:00	2020-02-01	2020	1	11.785	9.62	9	3	1	1	0	0
KW_126_054	0	126	2020-02-12 09:26:00	2020-02-01	2020	1	11.785	9.62	8	1	1	1	0	0
KW_126_055	0	126	2020-02-12 09:27:00	2020-02-01	2020	1	11.785	9.62	9	3	1	2	0	1	0	0	0	0	0	0	0	0	0	0	1	0	0	0	0	0	0	0	0	0	0	0	0	0	0	0	0	0	0	0	0	0	0	0	0
KW_126_056	0	126	2020-02-12 09:28:00	2020-02-01	2020	1	11.785	9.62	9	2	1	1	0	0
KW_126_057	0	126	2020-02-12 09:29:00	2020-02-01	2020	1	11.785	9.62	8	1	1	2	0	0
KW_126_058	0	126	2020-02-12 09:29:00	2020-02-01	2020	1	11.785	9.62	9	1	1	2	0	0
KW_126_059	0	126	2020-02-12 09:30:00	2020-02-01	2020	1	11.785	9.62	9	2	1	1	0	1	0	0	0	0	0	0	0	0	0	0	0	0	0	0	0	0	0	0	0	0	0	0	0	0	0	0	0	0	0	0	0	0	0	0	0
KW_126_060	0	126	2020-02-12 09:30:00	2020-02-01	2020	1	11.785	9.62	8	3	1	1	0	1	1	0	0	0	1	1	0	0	0	0	0	0	0	0	0	0	0	0	0	0	0	0	0	0	0	0	0	0	0	0	0	0	0	0	0
KW_126_061	0	126	2020-02-12 09:31:00	2020-02-01	2020	1	11.785	9.62	9	2	1	2	0	1	0	1	3	0	0	0	0	0	0	0	0	0	0	0	1	0	0	0	0	0	0	0	0	0	0	0	0	0	0	0	0	0	0	0	1
KW_126_062	0	126	2020-02-12 09:31:00	2020-02-01	2020	1	11.785	9.62	9	2	1	2	0	0
KW_126_063	0	126	2020-02-12 09:32:00	2020-02-01	2020	1	11.785	9.62	8	2	1	2	0	0
KW_126_064	0	126	2020-02-12 09:33:00	2020-02-01	2020	1	11.785	9.62	9	2	1	1	0	0
KW_126_065	0	126	2020-02-12 09:42:00	2020-02-01	2020	1	11.785	9.62	9	2	1	2	0	1	0	0	0	0	1	0	0	0	0	0	0	0	0	0	0	0	0	0	0	0	0	0	0	0	0	0	0	0	0	0	0	0	0	0	0
KW_126_066	0	126	2020-02-12 09:42:00	2020-02-01	2020	1	11.785	9.62	9	2	1	2	0	0
KW_126_067	0	126	2020-02-12 09:43:00	2020-02-01	2020	1	11.785	9.62	9	2	1	2	0	0
KW_126_068	0	126	2020-02-12 09:45:00	2020-02-01	2020	1	11.785	9.62	9	2	1	2	0	0
KW_126_069	0	126	2020-02-12 09:45:00	2020-02-01	2020	1	11.785	9.62	10	4	0	2	0	0
KW_126_070	0	126	2020-02-12 09:45:00	2020-02-01	2020	1	11.785	9.62	11	4	0	1	0	1	0	0	0	0	0	0	0	0	0	0	0	0	0	0	0	0	0	0	0	0	0	0	0	0	0	0	0	0	0	0	0	0	0	0	0
KW_126_071	0	126	2020-02-12 09:00:00	2020-02-01	2020	1	11.785	9.62	10	2	0	1	0	1	0	0	0	0	0	0	0	0	0	0	0	0	0	0	0	0	0	0	0	0	0	0	0	0	0	0	0	0	0	0	0	0	0	0	0
KW_126_072	0	126	2020-02-12 09:46:00	2020-02-01	2020	1	11.785	9.62	11	2	0	1	0	0
KW_126_073	0	126	2020-02-12 09:46:00	2020-02-01	2020	1	11.785	9.62	10	2	0	1	0	0
KW_126_074	0	126	2020-02-12 09:47:00	2020-02-01	2020	1	11.785	9.62	11	4	0	1	0	0
KW_126_075	0	126	2020-02-12 09:48:00	2020-02-01	2020	1	11.785	9.62	10	4	0	2	0	0
KW_126_076	0	126	2020-02-12 09:48:00	2020-02-01	2020	1	11.785	9.62	10	2	0	2	0	0
KW_126_077	0	126	2020-02-12 09:48:00	2020-02-01	2020	1	11.785	9.62	11	3	0	1	0	0
KW_126_078	0	126	2020-02-12 09:49:00	2020-02-01	2020	1	11.785	9.62	10	2	0	1	0	0
KW_126_079	0	126	2020-02-12 09:50:00	2020-02-01	2020	1	11.785	9.62	10	1	0	2	0	0
KW_126_080	0	126	2020-02-12 09:50:00	2020-02-01	2020	1	11.785	9.62	11	3	0	2	0	0
KW_126_081	0	126	2020-02-12 09:51:00	2020-02-01	2020	1	11.785	9.62	10	4	0	1	0	0
KW_126_082	0	126	2020-02-12 09:51:00	2020-02-01	2020	1	11.785	9.62	11	5	0	2	0	0
KW_126_083	0	126	2020-02-12 09:51:00	2020-02-01	2020	1	11.785	9.62	10	2	0	2	0	0
KW_126_084	0	126	2020-02-12 09:58:00	2020-02-01	2020	1	11.785	9.62	10	2	0	1	0	0
KW_126_085	0	126	2020-02-12 09:58:00	2020-02-01	2020	1	11.785	9.62	11	3	0	1	0	0
KW_126_086	0	126	2020-02-12 09:59:00	2020-02-01	2020	1	11.785	9.62	11	4	1	2	0	0
KW_126_087	0	126	2020-02-12 09:59:00	2020-02-01	2020	1	11.785	9.62	10	3	1	2	0	0
KW_126_088	0	126	2020-02-12 10:00:00	2020-02-01	2020	1	11.785	9.62	10	4	1	2	0	0
KW_126_089	0	126	2020-02-12 10:00:00	2020-02-01	2020	1	11.785	9.62	10	2	1	2	0	0
KW_126_091	0	126	2020-02-12 10:01:00	2020-02-01	2020	1	11.785	9.62	11	3	1	1	0	0
KW_126_092	0	126	2020-02-12 10:02:00	2020-02-01	2020	1	11.785	9.62	10	2	1	1	0	1	0	0	0	0	0	0	0	0	0	0	0	0	0	0	0	0	0	0	0	0	0	0	0	0	0	0	0	0	0	0	0	0	0	0	0
KW_126_093	0	126	2020-02-12 10:02:00	2020-02-01	2020	1	11.785	9.62	11	2	1	2	0	1	0	0	0	0	1	0	0	0	0	1	0	1	0	0	0	0	0	0	0	0	0	0	0	0	0	0	0	0	0	0	0	0	0	0	0
KW_126_094	0	126	2020-02-12 10:04:00	2020-02-01	2020	1	11.785	9.62	10	3	1	2	0	0
KW_126_095	0	126	2020-02-12 10:04:00	2020-02-01	2020	1	11.785	9.62	11	3	1	2	0	1	0	0	1	0	0	0	0	0	0	0	0	0	1	0	0	0	0	0	0	0	0	0	0	0	0	0	1	0	1	0	0	0	0	0	0
KW_126_096	0	126	2020-02-12 10:06:00	2020-02-01	2020	1	11.785	9.62	11	2	1	1	0	0
KW_126_097	0	126	2020-02-12 10:07:00	2020-02-01	2020	1	11.785	9.62	10	2	1	2	0	1	0	0	0	0	1	0	0	0	0	0	0	0	0	0	2	0	1	0	0	0	0	0	0	0	0	0	1	0	0	0	0	0	0	0	0
KW_126_098	0	126	2020-02-12 10:08:00	2020-02-01	2020	1	11.785	9.62	10	2	1	2	0	0
KW_126_099	0	126	2020-02-12 10:08:00	2020-02-01	2020	1	11.785	9.62	10	2	1	1	0	0
KW_126_100	0	126	2020-02-12 10:09:00	2020-02-01	2020	1	11.785	9.62	10	2	1	1	0	0
KW_126_101	0	126	2020-02-12 10:10:00	2020-02-01	2020	1	11.785	9.62	10	3	1	2	0	0
KW_126_102	0	126	2020-02-12 10:13:00	2020-02-01	2020	1	11.785	9.62	11	2	1	2	0	0
KW_135_001	0	135	2021-02-19 11:01:00	2021-02-01	2021	3	6.9	1.36	13	5	1	2	0	1	0	1	0	0	0	0	0	0	0	0	0	1	1	2	2	0	1	0	0	0	0	0	1	0	0	0	3	0	1	0	0	0	0	0	1
KW_135_002	0	135	2021-02-19 11:48:00	2021-02-01	2021	3	6.9	1.36	14	6	1	1	0	0
KW_135_003	0	135	2021-02-19 11:22:00	2021-02-01	2021	3	6.9	1.36	12	4	1	1	1	1	0	0	0	0	0	0	0	0	0	0	0	0	0	0	0	0	0	0	0	0	0	0	0	0	0	0	0	0	0	0	0	0	0	0	0
KW_135_004	0	135	2021-02-19 12:00:00	2021-02-01	2021	3	6.9	1.36	14	6	1	1	0	0
KW_135_005	0	135	2021-02-19 11:30:00	2021-02-01	2021	3	6.9	1.36	12	5	1	2	0	0
KW_135_006	0	135	2021-02-19 11:35:00	2021-02-01	2021	3	6.9	1.36	14	5	1	2	0	0
KW_135_007	0	135	2021-02-19 10:49:00	2021-02-01	2021	3	6.9	1.36	12	3	1	1	0	0
KW_135_008	0	135	2021-02-19 11:45:00	2021-02-01	2021	3	6.9	1.36	12	5	1	1	0	0
KW_135_009	0	135	2021-02-19 11:20:00	2021-02-01	2021	3	6.9	1.36	13	4	1	2	0	0
KW_135_010	0	135	2021-02-19 10:28:00	2021-02-01	2021	3	6.9	1.36	14	3	1	2	0	0
KW_135_011	0	135	2021-02-19 11:25:00	2021-02-01	2021	3	6.9	1.36	12	4	1	2	0	0
KW_135_012	0	135	2021-02-19 11:37:00	2021-02-01	2021	3	6.9	1.36	12	5	1	2	0	0
KW_135_013	0	135	2021-02-19 10:59:00	2021-02-01	2021	3	6.9	1.36	12	3	1	2	0	0
KW_135_014	0	135	2021-02-19 11:15:00	2021-02-01	2021	3	6.9	1.36	13	4	1	2	0	0
KW_135_015	0	135	2021-02-19 11:40:00	2021-02-01	2021	3	6.9	1.36	14	5	1	1	0	0
KW_135_016	0	135	2021-02-19 10:23:00	2021-02-01	2021	3	6.9	1.36	12	3	1	2	0	0
KW_135_017	0	135	2021-02-19 11:17:00	2021-02-01	2021	3	6.9	1.36	11	4	1	2	0	0
KW_135_018	0	135	2021-02-19 10:51:00	2021-02-01	2021	3	6.9	1.36	11	3	1	1	0	1	0	0	0	0	0	0	0	0	0	0	0	0	0	0	0	0	0	0	0	0	0	0	0	0	0	0	0	0	0	0	0	0	0	0	0
KW_135_019	0	135	2021-02-19 11:09:00	2021-02-01	2021	3	6.9	1.36	11	4	1	2	0	0
KW_135_020	0	135	2021-02-19 11:19:00	2021-02-01	2021	3	6.9	1.36	10	4	1	1	0	0
KW_135_021	0	135	2021-02-19 09:59:00	2021-02-01	2021	3	6.9	1.36	11	2	1	2	0	0
KW_135_022	0	135	2021-02-19 10:21:00	2021-02-01	2021	3	6.9	1.36	11	3	1	2	0	0
KW_135_023	0	135	2021-02-19 10:38:00	2021-02-01	2021	3	6.9	1.36	10	3	1	2	0	0
KW_135_024	0	135	2021-02-19 10:22:00	2021-02-01	2021	3	6.9	1.36	10	3	1	2	0	0
KW_135_025	0	135	2021-02-19 11:10:00	2021-02-01	2021	3	6.9	1.36	12	4	0	2	0	0
KW_135_026	0	135	2021-02-19 11:58:00	2021-02-01	2021	3	6.9	1.36	14	6	0	1	0	0
KW_135_027	0	135	2021-02-19 11:53:00	2021-02-01	2021	3	6.9	1.36	13	6	0	2	0	0
KW_135_028	0	135	2021-02-19 11:53:00	2021-02-01	2021	3	6.9	1.36	13	6	0	1	0	0
KW_135_029	0	135	2021-02-19 11:55:00	2021-02-01	2021	3	6.9	1.36	13	6	0	1	0	0
KW_135_030	0	135	2021-02-19 11:55:00	2021-02-01	2021	3	6.9	1.36	12	6	0	2	0	0
KW_135_031	0	135	2021-02-19 11:04:00	2021-02-01	2021	3	6.9	1.36	12	4	0	2	0	0
KW_135_032	0	135	2021-02-19 11:43:00	2021-02-01	2021	3	6.9	1.36	13	5	0	1	0	0
KW_135_033	0	135	2021-02-19 11:12:00	2021-02-01	2021	3	6.9	1.36	14	4	0	1	0	0
KW_135_034	0	135	2021-02-19 11:27:00	2021-02-01	2021	3	6.9	1.36	13	5	0	1	0	0
KW_135_035	0	135	2021-02-19 11:12:00	2021-02-01	2021	3	6.9	1.36	12	4	0	2	0	0
KW_135_036	0	135	2021-02-19 11:47:00	2021-02-01	2021	3	6.9	1.36	14	6	0	1	0	0
KW_135_037	0	135	2021-02-19 11:57:00	2021-02-01	2021	3	6.9	1.36	13	6	0	2	0	0
KW_135_038	0	135	2021-02-19 11:07:00	2021-02-01	2021	3	6.9	1.36	12	4	0	2	0	0
KW_135_039	0	135	2021-02-19 12:00:00	2021-02-01	2021	3	6.9	1.36	13	6	0	2	0	0
KW_135_040	0	135	2021-02-19 11:34:00	2021-02-01	2021	3	6.9	1.36	14	5	0	1	0	0
KW_135_041	0	135	2021-02-19 11:41:00	2021-02-01	2021	3	6.9	1.36	13	5	0	2	0	0
KW_135_042	0	135	2021-02-19 11:45:00	2021-02-01	2021	3	6.9	1.36	12	5	0	2	0	0
KW_135_043	0	135	2021-02-19 11:50:00	2021-02-01	2021	3	6.9	1.36	11	6	0	2	0	0
KW_135_044	0	135	2021-02-19 10:24:00	2021-02-01	2021	3	6.9	1.36	11	3	0	2	0	0
KW_135_045	0	135	2021-02-19 08:49:00	2021-02-01	2021	3	6.9	1.36	10	1	0	1	0	0
KW_135_046	0	135	2021-02-19 10:12:00	2021-02-01	2021	3	6.9	1.36	12	3	0	1	0	0
KW_135_047	0	135	2021-02-19 10:39:00	2021-02-01	2021	3	6.9	1.36	11	3	0	2	0	0
KW_135_048	0	135	2021-02-19 09:22:00	2021-02-01	2021	3	6.9	1.36	10	2	0	1	0	1	0	0	0	0	0	0	0	0	0	0	0	0	0	3	4	0	1	0	0	0	0	0	1	0	0	1	1	0	1	0	0	0	0	0	0
KW_135_049	0	135	2021-02-19 09:51:00	2021-02-01	2021	3	6.9	1.36	10	2	0	1	0	0
KW_135_050	0	135	2021-02-19 09:51:00	2021-02-01	2021	3	6.9	1.36	10	2	0	1	0	0
KW_135_051	0	135	2021-02-19 10:44:00	2021-02-01	2021	3	6.9	1.36	11	3	1	1	0	0
KW_135_052	0	135	2021-02-19 10:11:00	2021-02-01	2021	3	6.9	1.36	10	3	1	2	0	0
KW_135_053	0	135	2021-02-19 10:26:00	2021-02-01	2021	3	6.9	1.36	11	3	1	1	0	0
KW_135_054	0	135	2021-02-19 10:13:00	2021-02-01	2021	3	6.9	1.36	11	3	1	1	0	0
KW_135_055	0	135	2021-02-19 10:47:00	2021-02-01	2021	3	6.9	1.36	11	3	1	2	0	0
KW_135_056	0	135	2021-02-19 10:09:00	2021-02-01	2021	3	6.9	1.36	9	3	1	2	0	0
KW_135_058	0	135	2021-02-19 10:35:00	2021-02-01	2021	3	6.9	1.36	10	3	1	2	0	0
KW_135_059	0	135	2021-02-19 10:51:00	2021-02-01	2021	3	6.9	1.36	10	3	1	1	0	1	0	0	0	0	0	0	0	0	0	0	0	0	0	0	0	0	0	0	0	0	0	0	0	0	0	0	0	0	0	0	0	0	0	0	0
KW_135_060	0	135	2021-02-19 10:42:00	2021-02-01	2021	3	6.9	1.36	12	3	1	1	0	0
KW_135_061	0	135	2021-02-19 11:23:00	2021-02-01	2021	3	6.9	1.36	10	3	0	2	0	0
KW_135_062	0	135	2021-02-19 10:39:00	2021-02-01	2021	3	6.9	1.36	11	3	0	2	0	0
KW_135_063	0	135	2021-02-19 10:19:00	2021-02-01	2021	3	6.9	1.36	9	3	0	2	0	0
KW_135_064	0	135	2021-02-19 11:02:00	2021-02-01	2021	3	6.9	1.36	12	4	0	1	0	0
KW_135_065	0	135	2021-02-19 11:15:00	2021-02-01	2021	3	6.9	1.36	12	4	0	2	0	0
KW_135_066	0	135	2021-02-19 10:10:00	2021-02-01	2021	3	6.9	1.36	11	3	0	1	0	0
KW_135_067	0	135	2021-02-19 10:25:00	2021-02-01	2021	3	6.9	1.36	11	3	0	1	0	0
KW_135_068	0	135	2021-02-19 11:50:00	2021-02-01	2021	3	6.9	1.36	11	5	0	2	0	0
KW_135_069	0	135	2021-02-19 11:29:00	2021-02-01	2021	3	6.9	1.36	12	5	0	1	0	0
KW_135_070	0	135	2021-02-19 11:32:00	2021-02-01	2021	3	6.9	1.36	11	5	0	1	0	0
KW_135_071	0	135	2021-02-19 10:49:00	2021-02-01	2021	3	6.9	1.36	9	3	0	1	0	0
KW_135_072	0	135	2021-02-19 08:45:00	2021-02-01	2021	3	6.9	1.36	8	1	1	2	0	0
KW_135_073	0	135	2021-02-19 08:56:00	2021-02-01	2021	3	6.9	1.36	8	1	1	2	0	0
KW_135_074	0	135	2021-02-19 10:37:00	2021-02-01	2021	3	6.9	1.36	9	3	1	2	0	0
KW_135_075	0	135	2021-02-19 09:35:00	2021-02-01	2021	3	6.9	1.36	8	2	1	1	0	0
KW_135_076	0	135	2021-02-19 09:48:00	2021-02-01	2021	3	6.9	1.36	9	2	1	2	0	0
KW_135_077	0	135	2021-02-19 08:58:00	2021-02-01	2021	3	6.9	1.36	10	1	1	2	0	0
KW_135_078	0	135	2021-02-19 09:40:00	2021-02-01	2021	3	6.9	1.36	8	2	1	2	0	1	0	0	1	0	0	0	0	0	0	0	1	0	0	0	2	0	1	0	0	0	0	0	0	0	0	0	0	0	0	0	0	0	0	0	0
KW_135_079	0	135	2021-02-19 09:03:00	2021-02-01	2021	3	6.9	1.36	8	1	1	1	0	0
KW_135_080	0	135	2021-02-19 09:17:00	2021-02-01	2021	3	6.9	1.36	8	1	1	2	0	0
KW_135_081	0	135	2021-02-19 09:46:00	2021-02-01	2021	3	6.9	1.36	8	2	1	2	1	0
KW_135_082	0	135	2021-02-19 09:02:00	2021-02-01	2021	3	6.9	1.36	8	1	1	2	0	1	0	0	0	0	0	0	0	0	0	0	0	0	0	0	0	0	0	0	0	0	0	0	0	0	1	0	1	0	1	0	0	0	0	0	0
KW_135_083	0	135	2021-02-19 10:02:00	2021-02-01	2021	3	6.9	1.36	10	2	1	2	0	0
KW_135_084	0	135	2021-02-19 09:12:00	2021-02-01	2021	3	6.9	1.36	8	1	1	1	0	1	0	0	0	0	1	0	0	0	0	0	0	0	0	0	1	0	1	0	0	0	0	0	0	0	0	0	0	0	0	0	0	0	0	0	0
KW_135_085	0	135	2021-02-19 09:24:00	2021-02-01	2021	3	6.9	1.36	9	2	0	2	0	0
KW_135_086	0	135	2021-02-19 10:59:00	2021-02-01	2021	3	6.9	1.36	9	3	0	2	0	0
KW_135_087	0	135	2021-02-19 09:58:00	2021-02-01	2021	3	6.9	1.36	10	2	1	1	0	0
KW_135_088	0	135	2021-02-19 09:37:00	2021-02-01	2021	3	6.9	1.36	11	2	1	1	1	1	0	1	2	0	1	0	0	0	0	0	0	0	0	0	0	0	0	0	0	0	0	0	0	0	0	0	0	0	0	0	0	0	0	0	0
KW_135_089	0	135	2021-02-19 09:08:00	2021-02-01	2021	3	6.9	1.36	10	1	1	1	0	1	0	0	0	0	0	0	0	0	0	0	0	0	0	0	0	0	0	0	0	0	0	0	0	0	0	0	0	0	0	0	0	0	0	0	0
KW_135_090	0	135	2021-02-19 09:49:00	2021-02-01	2021	3	6.9	1.36	9	2	1	2	0	0
KW_135_091	0	135	2021-02-19 09:28:00	2021-02-01	2021	3	6.9	1.36	9	2	0	2	0	0
KW_135_092	0	135	2021-02-19 09:32:00	2021-02-01	2021	3	6.9	1.36	9	2	0	1	0	0
KW_135_093	0	135	2021-02-19 10:34:00	2021-02-01	2021	3	6.9	1.36	10	3	0	1	0	0
KW_135_094	0	135	2021-02-19 09:33:00	2021-02-01	2021	3	6.9	1.36	8	2	0	2	0	0
KW_135_095	0	135	2021-02-19 10:07:00	2021-02-01	2021	3	6.9	1.36	9	3	0	1	0	0
KW_135_096	0	135	2021-02-19 08:50:00	2021-02-01	2021	3	6.9	1.36	8	1	0	2	0	0
KW_135_097	0	135	2021-02-19 08:46:00	2021-02-01	2021	3	6.9	1.36	9	1	0	2	0	0
KW_135_098	0	135	2021-02-19 09:05:00	2021-02-01	2021	3	6.9	1.36	9	1	0	2	0	0
KW_135_099	0	135	2021-02-19 08:59:00	2021-02-01	2021	3	6.9	1.36	10	1	0	2	0	0
KW_135_100	0	135	2021-02-19 10:19:00	2021-02-01	2021	3	6.9	1.36	9	3	0	1	0	0
KW_135_101	0	135	2021-02-19 10:03:00	2021-02-01	2021	3	6.9	1.36	9	2	0	1	0	0
KW_135_102	0	135	2021-02-19 10:44:00	2021-02-01	2021	3	6.9	1.36	10	3	0	2	0	0
KW_137_001	0	137	2021-02-04 09:03:00	2021-02-01	2021	3	6.9	1.36	9	2	0	2	0	0
KW_137_002	0	137	2021-02-04 09:17:00	2021-02-01	2021	3	6.9	1.36	9	1	0	1	0	0
KW_137_003	0	137	2021-02-04 09:32:00	2021-02-01	2021	3	6.9	1.36	8	2	0	2	0	0
KW_137_004	0	137	2021-02-04 09:02:00	2021-02-01	2021	3	6.9	1.36	9	2	0	1	0	0
KW_137_005	0	137	2021-02-04 09:28:00	2021-02-01	2021	3	6.9	1.36	8	2	0	2	0	0
KW_137_006	0	137	2021-02-04 09:31:00	2021-02-01	2021	3	6.9	1.36	8	2	0	2	0	0
KW_137_007	0	137	2021-02-04 10:24:00	2021-02-01	2021	3	6.9	1.36	9	3	0	2	0	1	5	1	2	0	1	0	0	0	0	1	0	0	1	0	2	0	0	0	0	0	0	0	0	0	1	0	0	0	1	0	0	0	0	0	0
KW_137_008	0	137	2021-02-04 08:46:00	2021-02-01	2021	3	6.9	1.36	9	1	0	1	0	1	0	0	0	0	0	0	0	0	0	0	1	0	0	0	0	0	0	0	0	0	0	0	0	0	0	0	0	0	0	0	0	0	0	0	0
KW_137_009	0	137	2021-02-04 10:02:00	2021-02-01	2021	3	6.9	1.36	8	3	0	2	0	0
KW_137_010	0	137	2021-02-04 09:34:00	2021-02-01	2021	3	6.9	1.36	9	2	0	2	0	1	0	0	0	0	0	0	0	0	0	0	0	0	0	0	0	0	0	0	0	0	0	0	0	0	0	0	0	0	0	0	0	0	0	0	0
KW_137_011	0	137	2021-02-04 08:57:00	2021-02-01	2021	3	6.9	1.36	8	2	0	2	0	0
KW_137_012	0	137	2021-02-04 10:35:00	2021-02-01	2021	3	6.9	1.36	9	3	0	1	0	0
KW_137_013	0	137	2021-02-04 09:19:00	2021-02-01	2021	3	6.9	1.36	9	2	0	2	0	0
KW_137_014	0	137	2021-02-04 09:09:00	2021-02-01	2021	3	6.9	1.36	9	2	0	2	0	0
KW_137_015	0	137	2021-02-04 09:06:00	2021-02-01	2021	3	6.9	1.36	8	2	0	1	0	0
KW_137_016	0	137	2021-02-04 08:48:00	2021-02-01	2021	3	6.9	1.36	8	1	0	1	0	0
KW_137_017	0	137	2021-02-04 10:12:00	2021-02-01	2021	3	6.9	1.36	9	3	0	2	0	0
KW_137_018	0	137	2021-02-04 09:45:00	2021-02-01	2021	3	6.9	1.36	9	2	1	1	0	1	2	0	1	0	1	0	0	0	0	0	1	0	2	0	0	0	1	0	0	0	0	0	0	0	0	0	0	0	0	0	0	0	0	0	0
KW_137_019	0	137	2021-02-04 09:43:00	2021-02-01	2021	3	6.9	1.36	9	2	1	1	0	1	0	0	0	0	0	0	0	0	0	0	0	0	0	0	0	0	0	0	0	0	0	0	0	0	0	0	0	0	0	0	0	0	0	0	0
KW_137_020	0	137	2021-02-04 09:43:00	2021-02-01	2021	3	6.9	1.36	8	2	1	2	0	0
KW_137_021	0	137	2021-02-04 10:07:00	2021-02-01	2021	3	6.9	1.36	8	2	1	1	0	0
KW_137_022	0	137	2021-02-04 09:23:00	2021-02-01	2021	3	6.9	1.36	8	1	1	1	0	0
KW_137_023	0	137	2021-02-04 09:15:00	2021-02-01	2021	3	6.9	1.36	8	1	1	2	0	0
KW_137_024	0	137	2021-02-04 09:30:00	2021-02-01	2021	3	6.9	1.36	8	1	1	2	0	0
KW_137_025	0	137	2021-02-04 09:09:00	2021-02-01	2021	3	6.9	1.36	11	1	1	2	0	1	0	0	0	0	0	0	0	0	0	0	0	0	0	0	0	0	0	0	0	0	0	0	0	0	0	0	3	0	0	0	0	0	0	0	0
KW_137_026	0	137	2021-02-04 09:54:00	2021-02-01	2021	3	6.9	1.36	8	2	1	1	0	0
KW_137_027	0	137	2021-02-04 09:40:00	2021-02-01	2021	3	6.9	1.36	8	2	1	2	0	0
KW_137_028	0	137	2021-02-04 09:20:00	2021-02-01	2021	3	6.9	1.36	9	1	1	1	0	0
KW_137_029	0	137	2021-02-04 09:06:00	2021-02-01	2021	3	6.9	1.36	8	1	1	1	0	0
KW_137_030	0	137	2021-02-04 09:01:00	2021-02-01	2021	3	6.9	1.36	10	2	1	2	0	0
KW_137_031	0	137	2021-02-04 10:24:00	2021-02-01	2021	3	6.9	1.36	9	3	1	1	0	0
KW_137_032	0	137	2021-02-04 08:53:00	2021-02-01	2021	3	6.9	1.36	8	1	1	2	0	1	0	0	0	0	0	0	0	0	0	0	0	0	0	0	0	0	0	0	0	0	0	0	0	0	0	0	0	0	0	0	1	0	0	0	0
KW_137_033	0	137	2021-02-04 10:15:00	2021-02-01	2021	3	6.9	1.36	9	3	1	2	0	0
KW_137_034	0	137	2021-02-04 09:21:00	2021-02-01	2021	3	6.9	1.36	8	1	1	1	0	1	0	0	0	0	0	0	0	0	0	0	0	0	0	0	1	0	1	0	0	0	1	0	1	0	0	0	0	0	0	0	0	0	0	0	0
KW_137_035	0	137	2021-02-04 09:36:00	2021-02-01	2021	3	6.9	1.36	11	2	1	2	0	0
KW_137_036	0	137	2021-02-04 10:15:00	2021-02-01	2021	3	6.9	1.36	11	3	1	1	0	1	0	0	0	0	0	0	0	0	0	0	0	0	0	0	0	0	0	0	0	0	0	0	0	0	0	0	0	0	0	0	0	0	0	0	0
KW_137_037	0	137	2021-02-04 09:53:00	2021-02-01	2021	3	6.9	1.36	11	2	1	1	0	1	3	2	4	0	1	0	0	0	0	0	1	0	2	0	3	0	1	1	1	1	0	1	1	0	0	1	0	0	1	0	0	0	0	0	0
KW_137_038	0	137	2021-02-04 09:38:00	2021-02-01	2021	3	6.9	1.36	10	2	1	2	0	0
KW_137_039	0	137	2021-02-04 10:18:00	2021-02-01	2021	3	6.9	1.36	10	3	1	2	0	0
KW_137_040	0	137	2021-02-04 10:20:00	2021-02-01	2021	3	6.9	1.36	11	3	1	2	0	0
KW_137_041	0	137	2021-02-04 10:04:00	2021-02-01	2021	3	6.9	1.36	10	3	1	1	0	0
KW_137_042	0	137	2021-02-04 09:00:00	2021-02-01	2021	3	6.9	1.36	10	1	1	1	0	0
KW_137_043	0	137	2021-02-04 11:02:00	2021-02-01	2021	3	6.9	1.36	10	4	1	2	0	0
KW_137_044	0	137	2021-02-04 10:09:00	2021-02-01	2021	3	6.9	1.36	10	3	1	2	0	0
KW_137_045	0	137	2021-02-04 10:48:00	2021-02-01	2021	3	6.9	1.36	11	4	1	2	0	0
KW_137_046	0	137	2021-02-04 10:06:00	2021-02-01	2021	3	6.9	1.36	10	3	1	1	0	0
KW_137_047	0	137	2021-02-04 10:45:00	2021-02-01	2021	3	6.9	1.36	10	4	1	2	0	0
KW_137_048	0	137	2021-02-04 11:06:00	2021-02-01	2021	3	6.9	1.36	11	4	1	2	0	0
KW_137_049	0	137	2021-02-04 09:56:00	2021-02-01	2021	3	6.9	1.36	11	2	1	1	0	0
KW_137_050	0	137	2021-02-04 10:04:00	2021-02-01	2021	3	6.9	1.36	11	2	1	2	0	0
KW_137_051	0	137	2021-02-04 09:51:00	2021-02-01	2021	3	6.9	1.36	8	2	1	2	0	0
KW_137_052	0	137	2021-02-04 09:59:00	2021-02-01	2021	3	6.9	1.36	11	3	0	1	0	0
KW_137_053	0	137	2021-02-04 10:12:00	2021-02-01	2021	3	6.9	1.36	10	3	0	2	0	0
KW_137_054	0	137	2021-02-04 10:22:00	2021-02-01	2021	3	6.9	1.36	11	3	0	2	0	0
KW_137_055	0	137	2021-02-04 11:04:00	2021-02-01	2021	3	6.9	1.36	11	4	0	1	0	0
KW_137_056	0	137	2021-02-04 10:51:00	2021-02-01	2021	3	6.9	1.36	12	4	1	2	0	0
KW_137_057	0	137	2021-02-04 11:03:00	2021-02-01	2021	3	6.9	1.36	10	4	0	1	0	0
KW_137_058	0	137	2021-02-04 11:01:00	2021-02-01	2021	3	6.9	1.36	10	4	0	1	0	0
KW_137_059	0	137	2021-02-04 10:26:00	2021-02-01	2021	3	6.9	1.36	10	3	0	1	0	0
KW_137_060	0	137	2021-02-04 10:58:00	2021-02-01	2021	3	6.9	1.36	11	4	0	2	0	0
KW_137_061	0	137	2021-02-04 10:55:00	2021-02-01	2021	3	6.9	1.36	10	4	0	1	0	0
KW_137_062	0	137	2021-02-04 10:41:00	2021-02-01	2021	3	6.9	1.36	10	3	0	2	0	1	0	0	0	0	0	0	0	0	0	0	0	0	0	0	0	0	0	0	0	0	0	0	0	0	1	0	1	0	1	0	0	0	0	0	0
KW_137_063	0	137	2021-02-04 10:37:00	2021-02-01	2021	3	6.9	1.36	11	3	0	1	0	0
KW_137_064	0	137	2021-02-04 10:59:00	2021-02-01	2021	3	6.9	1.36	11	4	0	2	0	0
KW_137_065	0	137	2021-02-04 10:48:00	2021-02-01	2021	3	6.9	1.36	10	4	0	2	0	0
KW_137_066	0	137	2021-02-04 09:33:00	2021-02-01	2021	3	6.9	1.36	9	2	0	1	0	0
KW_137_067	0	137	2021-02-04 10:40:00	2021-02-01	2021	3	6.9	1.36	10	3	0	2	0	0
KW_137_068	0	137	2021-02-04 09:11:00	2021-02-01	2021	3	6.9	1.36	10	2	0	1	0	0
KW_137_069	0	137	2021-02-04 10:10:00	2021-02-01	2021	3	6.9	1.36	13	3	0	2	0	0
KW_137_070	0	137	2021-02-04 11:18:00	2021-02-01	2021	3	6.9	1.36	13	5	0	1	0	0
KW_137_071	0	137	2021-02-04 11:13:00	2021-02-01	2021	3	6.9	1.36	12	5	0	1	0	0
KW_137_072	0	137	2021-02-04 09:26:00	2021-02-01	2021	3	6.9	1.36	12	2	0	1	0	0
KW_137_073	0	137	2021-02-04 11:41:00	2021-02-01	2021	3	6.9	1.36	13	8	0	2	0	0
KW_137_074	0	137	2021-02-04 11:07:00	2021-02-01	2021	3	6.9	1.36	14	5	0	2	0	0
KW_137_075	0	137	2021-02-04 10:56:00	2021-02-01	2021	3	6.9	1.36	12	4	0	1	0	0
KW_137_076	0	137	2021-02-04 11:23:00	2021-02-01	2021	3	6.9	1.36	14	6	0	2	0	0
KW_137_077	0	137	2021-02-04 11:28:00	2021-02-01	2021	3	6.9	1.36	14	6	0	2	0	0
KW_137_078	0	137	2021-02-04 11:09:00	2021-02-01	2021	3	6.9	1.36	14	5	0	1	0	0
KW_137_079	0	137	2021-02-04 11:29:00	2021-02-01	2021	3	6.9	1.36	13	6	0	1	0	0
KW_137_080	0	137	2021-02-04 11:39:00	2021-02-01	2021	3	6.9	1.36	14	7	0	2	0	0
KW_137_081	0	137	2021-02-04 11:27:00	2021-02-01	2021	3	6.9	1.36	14	6	0	2	0	0
KW_137_082	0	137	2021-02-04 11:31:00	2021-02-01	2021	3	6.9	1.36	14	6	0	2	0	0
KW_137_083	0	137	2021-02-04 11:24:00	2021-02-01	2021	3	6.9	1.36	12	6	0	2	0	0
KW_137_084	0	137	2021-02-04 11:08:00	2021-02-01	2021	3	6.9	1.36	13	5	0	1	0	0
KW_137_085	0	137	2021-02-04 11:39:00	2021-02-01	2021	3	6.9	1.36	14	8	0	2	0	0
KW_137_086	0	137	2021-02-04 11:54:00	2021-02-01	2021	3	6.9	1.36	11	2	1	1	0	0
KW_137_087	0	137	2021-02-04 11:14:00	2021-02-01	2021	3	6.9	1.36	11	5	1	2	0	0
KW_137_088	0	137	2021-02-04 11:34:00	2021-02-01	2021	3	6.9	1.36	12	6	1	2	0	0
KW_137_089	0	137	2021-02-04 11:36:00	2021-02-01	2021	3	6.9	1.36	14	7	1	2	0	0
KW_137_090	0	137	2021-02-04 10:50:00	2021-02-01	2021	3	6.9	1.36	12	4	1	2	0	0
KW_137_091	0	137	2021-02-04 11:17:00	2021-02-01	2021	3	6.9	1.36	13	5	1	1	0	1	0	0	0	0	0	0	0	0	0	0	0	0	1	0	0	0	1	1	0	0	0	0	1	0	0	0	0	0	0	0	0	0	0	0	0
KW_137_092	0	137	2021-02-04 10:28:00	2021-02-01	2021	3	6.9	1.36	12	3	1	1	0	1	0	0	0	0	1	0	0	0	0	0	1	0	3	1	0	0	0	0	0	0	0	0	0	0	0	3	0	0	1	0	0	0	0	0	1
KW_137_093	0	137	2021-02-04 11:37:00	2021-02-01	2021	3	6.9	1.36	14	7	1	1	0	0
KW_137_094	0	137	2021-02-04 11:11:00	2021-02-01	2021	3	6.9	1.36	13	5	1	2	0	0
KW_137_095	0	137	2021-02-04 10:54:00	2021-02-01	2021	3	6.9	1.36	14	4	1	2	0	0
KW_137_096	0	137	2021-02-04 11:16:00	2021-02-01	2021	3	6.9	1.36	12	5	1	1	0	0
KW_137_097	0	137	2021-02-04 11:12:00	2021-02-01	2021	3	6.9	1.36	13	5	1	2	0	0
KW_137_098	0	137	2021-02-04 10:43:00	2021-02-01	2021	3	6.9	1.36	12	4	1	2	0	0
KW_137_099	0	137	2021-02-04 11:34:00	2021-02-01	2021	3	6.9	1.36	13	7	1	1	0	0
KW_137_100	0	137	2021-02-04 11:25:00	2021-02-01	2021	3	6.9	1.36	14	6	1	2	0	0
KW_137_101	0	137	2021-02-04 11:05:00	2021-02-01	2021	3	6.9	1.36	14	4	1	1	0	0
KW_137_102	0	137	2021-02-04 11:32:00	2021-02-01	2021	3	6.9	1.36	12	6	1	2	0	0
KW_139_001	0	139	2021-02-11 11:18:00	2021-02-01	2021	3	6.9	1.36	12	5	1	2	0	0
KW_139_002	0	139	2021-02-11 11:26:00	2021-02-01	2021	3	6.9	1.36	13	5	1	2	0	0
KW_139_003	0	139	2021-02-11 11:27:00	2021-02-01	2021	3	6.9	1.36	13	5	1	1	0	0
KW_139_004	0	139	2021-02-11 12:02:00	2021-02-01	2021	3	6.9	1.36	14	7	0	1	0	1	0	0	0	0	0	0	0	0	0	0	0	0	0	0	0	0	0	0	0	0	0	0	0	0	0	0	0	0	0	0	0	0	0	0	0
KW_139_005	0	139	2021-02-11 10:36:00	2021-02-01	2021	3	6.9	1.36	12	3	1	1	0	0
KW_139_006	0	139	2021-02-11 09:57:00	2021-02-01	2021	3	6.9	1.36	13	4	1	2	0	0
KW_139_007	0	139	2021-02-11 11:16:00	2021-02-01	2021	3	6.9	1.36	13	3	1	1	0	0
KW_139_008	0	139	2021-02-11 09:48:00	2021-02-01	2021	3	6.9	1.36	12	4	1	1	0	1	1	0	1	0	0	0	0	0	0	0	1	0	0	0	0	0	0	0	0	0	0	0	0	0	0	0	0	0	0	0	0	0	0	0	0
KW_139_009	0	139	2021-02-11 11:08:00	2021-02-01	2021	3	6.9	1.36	12	3	1	1	0	1	0	0	1	0	1	0	0	0	0	0	0	0	0	1	0	0	1	0	0	0	0	0	0	0	2	0	0	0	1	0	0	1	0	0	0
KW_139_010	0	139	2021-02-11 11:12:00	2021-02-01	2021	3	6.9	1.36	14	3	1	1	0	0
KW_139_011	0	139	2021-02-11 09:25:00	2021-02-01	2021	3	6.9	1.36	13	3	1	1	0	1	0	0	0	1	1	0	0	1	0	0	1	0	5	2	2	0	1	0	0	0	0	0	1	0	1	4	0	1	0	0	0	0	0	0	0
KW_139_012	0	139	2021-02-11 11:37:00	2021-02-01	2021	3	6.9	1.36	14	6	1	2	0	0
KW_139_013	0	139	2021-02-11 11:35:00	2021-02-01	2021	3	6.9	1.36	14	6	1	1	0	0
KW_139_014	0	139	2021-02-11 10:29:00	2021-02-01	2021	3	6.9	1.36	14	7	1	1	0	0
KW_139_015	0	139	2021-02-11 10:47:00	2021-02-01	2021	3	6.9	1.36	14	3	1	1	0	0
KW_139_016	0	139	2021-02-11 08:57:00	2021-02-01	2021	3	6.9	1.36	11	2	0	1	1	1	0	0	3	1	1	0	0	0	0	0	1	0	3	1	2	0	1	0	0	0	0	0	1	0	2	1	0	0	1	0	0	0	0	0	1
KW_139_017	0	139	2021-02-11 09:37:00	2021-02-01	2021	3	6.9	1.36	13	4	1	1	0	1	0	0	0	0	0	0	0	0	0	0	0	0	0	0	0	0	0	0	0	0	0	0	0	0	0	0	0	0	1	0	0	0	0	0	0
KW_139_018	0	139	2021-02-11 11:33:00	2021-02-01	2021	3	6.9	1.36	12	6	0	2	0	0
KW_139_019	0	139	2021-02-11 11:32:00	2021-02-01	2021	3	6.9	1.36	12	6	0	1	0	0
KW_139_020	0	139	2021-02-11 11:25:00	2021-02-01	2021	3	6.9	1.36	12	5	0	1	0	0
KW_139_021	0	139	2021-02-11 11:21:00	2021-02-01	2021	3	6.9	1.36	12	5	0	1	0	0
KW_139_022	0	139	2021-02-11 11:22:00	2021-02-01	2021	3	6.9	1.36	13	5	0	2	0	0
KW_139_023	0	139	2021-02-11 11:40:00	2021-02-01	2021	3	6.9	1.36	14	7	0	2	0	0
KW_139_024	0	139	2021-02-11 11:42:00	2021-02-01	2021	3	6.9	1.36	14	7	0	2	0	0
KW_139_025	0	139	2021-02-11 11:30:00	2021-02-01	2021	3	6.9	1.36	14	5	0	2	0	0
KW_139_026	0	139	2021-02-11 11:39:00	2021-02-01	2021	3	6.9	1.36	12	7	0	1	0	0
KW_139_027	0	139	2021-02-11 10:24:00	2021-02-01	2021	3	6.9	1.36	12	4	0	1	0	0
KW_139_028	0	139	2021-02-11 11:31:00	2021-02-01	2021	3	6.9	1.36	14	5	0	1	0	0
KW_139_029	0	139	2021-02-11 11:34:00	2021-02-01	2021	3	6.9	1.36	13	6	0	2	0	0
KW_139_030	0	139	2021-02-11 11:23:00	2021-02-01	2021	3	6.9	1.36	14	5	0	1	0	0
KW_139_031	0	139	2021-02-11 11:24:00	2021-02-01	2021	3	6.9	1.36	13	5	0	2	0	0
KW_139_032	0	139	2021-02-11 11:20:00	2021-02-01	2021	3	6.9	1.36	14	5	0	2	0	0
KW_139_033	0	139	2021-02-11 11:42:00	2021-02-01	2021	3	6.9	1.36	14	7	0	2	0	0
KW_139_034	0	139	2021-02-11 10:56:00	2021-02-01	2021	3	6.9	1.36	9	3	0	1	0	0
KW_139_035	0	139	2021-02-11 09:48:00	2021-02-01	2021	3	6.9	1.36	9	4	1	1	0	1	0	0	0	0	1	0	0	0	0	0	0	0	0	0	0	0	0	0	0	0	0	0	0	0	0	0	0	0	0	0	0	0	0	0	0
KW_139_036	0	139	2021-02-11 09:06:00	2021-02-01	2021	3	6.9	1.36	9	2	1	1	1	1	1	0	1	0	1	0	0	0	1	0	1	0	0	0	0	0	0	0	0	0	0	0	0	0	0	0	0	0	0	0	0	0	0	0	0
KW_139_037	0	139	2021-02-11 08:26:00	2021-02-01	2021	3	6.9	1.36	10	1	1	1	0	0
KW_139_038	0	139	2021-02-11 09:28:00	2021-02-01	2021	3	6.9	1.36	9	2	1	1	0	1	1	0	0	0	0	0	0	0	0	0	0	0	0	0	0	0	0	0	0	0	0	0	0	0	0	0	1	0	1	0	0	0	0	0	1
KW_139_039	0	139	2021-02-11 12:00:00	2021-02-01	2021	3	6.9	1.36	12	6	1	2	0	0
KW_139_040	0	139	2021-02-11 11:14:00	2021-02-01	2021	3	6.9	1.36	8	3	1	1	0	0
KW_139_041	0	139	2021-02-11 08:16:00	2021-02-01	2021	3	6.9	1.36	8	1	1	1	0	1	0	3	1	0	1	0	0	0	0	0	0	0	0	0	0	0	0	0	0	0	0	0	0	0	0	0	0	0	0	0	0	0	0	0	0
KW_139_042	0	139	2021-02-11 09:17:00	2021-02-01	2021	3	6.9	1.36	8	2	1	1	0	1	0	1	0	0	1	0	0	0	0	0	1	0	0	0	0	0	0	0	0	0	0	0	0	0	0	0	0	0	0	0	0	0	0	0	0
KW_139_043	0	139	2021-02-11 10:12:00	2021-02-01	2021	3	6.9	1.36	8	2	1	1	0	0
KW_139_044	0	139	2021-02-11 08:37:00	2021-02-01	2021	3	6.9	1.36	10	2	1	1	0	1	0	0	0	0	0	0	0	0	0	0	0	0	3	0	1	0	0	0	0	0	0	0	0	1	0	0	0	0	0	0	0	0	0	0	0
KW_139_045	0	139	2021-02-11 11:02:00	2021-02-01	2021	3	6.9	1.36	9	3	1	1	0	0
KW_139_046	0	139	2021-02-11 08:43:00	2021-02-01	2021	3	6.9	1.36	9	2	1	1	0	0
KW_139_047	0	139	2021-02-11 08:48:00	2021-02-01	2021	3	6.9	1.36	11	2	1	1	0	1	0	0	1	0	1	0	0	0	0	0	0	0	2	0	1	0	1	0	0	0	0	1	1	0	0	0	0	0	0	0	0	0	0	0	0
KW_139_048	0	139	2021-02-11 08:33:00	2021-02-01	2021	3	6.9	1.36	8	2	1	1	0	0
KW_139_049	0	139	2021-02-11 08:50:00	2021-02-01	2021	3	6.9	1.36	13	2	1	1	0	1	0	0	0	1	1	0	0	0	1	0	1	0	0	3	1	0	1	0	0	0	1	0	1	0	2	4	2	0	1	0	0	0	1	0	1
KW_139_050	0	139	2021-02-11 09:15:00	2021-02-01	2021	3	6.9	1.36	9	2	1	1	0	1	4	3	3	0	1	0	0	0	0	0	1	0	2	2	3	0	1	0	0	0	0	0	1	0	0	1	2	0	1	0	0	0	0	0	1
KW_139_051	0	139	2021-02-11 08:24:00	2021-02-01	2021	3	6.9	1.36	8	1	1	2	0	0
KW_139_052	0	139	2021-02-11 10:33:00	2021-02-01	2021	3	6.9	1.36	11	4	0	1	0	0
KW_139_053	0	139	2021-02-11 10:36:00	2021-02-01	2021	3	6.9	1.36	9	3	0	1	0	0
KW_139_054	0	139	2021-02-11 10:31:00	2021-02-01	2021	3	6.9	1.36	11	4	0	2	0	0
KW_139_055	0	139	2021-02-11 08:29:00	2021-02-01	2021	3	6.9	1.36	8	2	0	1	0	0
KW_139_056	0	139	2021-02-11 11:28:00	2021-02-01	2021	3	6.9	1.36	11	5	0	1	0	0
KW_139_057	0	139	2021-02-11 11:58:00	2021-02-01	2021	3	6.9	1.36	10	5	0	1	0	0
KW_139_058	0	139	2021-02-11 10:52:00	2021-02-01	2021	3	6.9	1.36	11	3	0	1	0	0
KW_139_059	0	139	2021-02-11 10:16:00	2021-02-01	2021	3	6.9	1.36	11	4	0	2	0	1	0	0	0	0	0	0	0	0	0	0	0	0	0	0	0	0	0	0	0	0	0	0	0	0	0	0	0	0	0	0	0	0	0	0	0
KW_139_060	0	139	2021-02-11 08:36:00	2021-02-01	2021	3	6.9	1.36	12	2	0	1	0	1	0	0	0	0	0	0	0	0	0	0	1	0	0	1	0	0	1	0	0	0	0	0	1	0	0	0	0	0	1	0	0	0	0	0	1
KW_139_061	0	139	2021-02-11 10:42:00	2021-02-01	2021	3	6.9	1.36	10	3	0	1	0	0
KW_139_062	0	139	2021-02-11 10:53:00	2021-02-01	2021	3	6.9	1.36	10	3	0	2	0	0
KW_139_063	0	139	2021-02-11 10:24:00	2021-02-01	2021	3	6.9	1.36	11	4	0	2	0	0
KW_139_064	0	139	2021-02-11 10:27:00	2021-02-01	2021	3	6.9	1.36	11	4	0	1	1	1	3	1	0	0	1	0	0	0	0	1	0	0	0	0	0	0	1	0	0	0	0	0	0	0	0	0	0	0	0	0	0	0	0	0	0
KW_139_065	0	139	2021-02-11 10:47:00	2021-02-01	2021	3	6.9	1.36	12	3	0	2	0	0
KW_139_066	0	139	2021-02-11 10:15:00	2021-02-01	2021	3	6.9	1.36	10	2	0	2	0	1	0	0	0	0	0	0	0	0	0	0	0	0	0	0	0	0	0	0	0	0	0	0	0	0	0	1	0	0	0	0	0	0	0	0	0
KW_139_067	0	139	2021-02-11 08:27:00	2021-02-01	2021	3	6.9	1.36	10	2	0	2	0	0
KW_139_068	0	139	2021-02-11 10:54:00	2021-02-01	2021	3	6.9	1.36	8	3	0	2	0	0
KW_139_069	0	139	2021-02-11 09:36:00	2021-02-01	2021	3	6.9	1.36	11	4	1	1	0	1	0	0	0	0	1	0	0	0	0	0	0	0	0	0	0	0	1	0	0	0	0	0	1	0	0	0	0	0	1	0	0	0	0	0	1
KW_139_070	0	139	2021-02-11 11:04:00	2021-02-01	2021	3	6.9	1.36	12	3	1	1	0	0
KW_139_071	0	139	2021-02-11 08:45:00	2021-02-01	2021	3	6.9	1.36	10	2	1	1	0	0
KW_139_072	0	139	2021-02-11 11:09:00	2021-02-01	2021	3	6.9	1.36	12	3	1	1	0	0
KW_139_073	0	139	2021-02-11 10:00:00	2021-02-01	2021	3	6.9	1.36	10	2	1	1	0	1	0	0	0	0	0	0	0	0	0	0	0	0	0	0	0	0	0	0	0	0	0	0	1	0	0	1	0	0	1	0	0	0	0	0	1
KW_139_074	0	139	2021-02-11 10:38:00	2021-02-01	2021	3	6.9	1.36	10	3	1	1	0	1	0	0	0	0	0	0	0	0	0	0	0	0	1	0	1	0	1	0	0	0	0	1	1	0	0	0	0	0	0	0	0	0	0	0	0
KW_139_075	0	139	2021-02-11 11:17:00	2021-02-01	2021	3	6.9	1.36	10	3	1	1	0	0
KW_139_076	0	139	2021-02-11 10:51:00	2021-02-01	2021	3	6.9	1.36	8	3	0	1	0	0
KW_139_077	0	139	2021-02-11 11:07:00	2021-02-01	2021	3	6.9	1.36	10	3	1	2	0	0
KW_139_078	0	139	2021-02-11 11:03:00	2021-02-01	2021	3	6.9	1.36	11	3	1	2	0	0
KW_139_079	0	139	2021-02-11 10:50:00	2021-02-01	2021	3	6.9	1.36	11	3	0	2	0	0
KW_139_080	0	139	2021-02-11 10:37:00	2021-02-01	2021	3	6.9	1.36	9	3	0	2	0	0
KW_139_081	0	139	2021-02-11 08:21:00	2021-02-01	2021	3	6.9	1.36	9	1	0	1	0	0
KW_139_082	0	139	2021-02-11 08:30:00	2021-02-01	2021	3	6.9	1.36	8	1	0	1	0	0
KW_139_083	0	139	2021-02-11 08:25:00	2021-02-01	2021	3	6.9	1.36	8	2	0	2	0	0
KW_139_084	0	139	2021-02-11 12:10:00	2021-02-01	2021	3	6.9	1.36	12	6	0	1	0	0
KW_139_085	0	139	2021-02-11 08:18:00	2021-02-01	2021	3	6.9	1.36	10	1	0	1	0	0
KW_139_086	0	139	2021-02-11 08:32:00	2021-02-01	2021	3	6.9	1.36	9	2	0	2	0	0
KW_139_087	0	139	2021-02-11 08:31:00	2021-02-01	2021	3	6.9	1.36	8	2	0	2	0	0
KW_139_088	0	139	2021-02-11 11:56:00	2021-02-01	2021	3	6.9	1.36	11	5	1	1	0	0
KW_139_089	0	139	2021-02-11 10:13:00	2021-02-01	2021	3	6.9	1.36	11	2	0	1	0	0
KW_139_090	0	139	2021-02-11 10:10:00	2021-02-01	2021	3	6.9	1.36	12	2	1	1	0	0
KW_139_091	0	139	2021-02-11 10:55:00	2021-02-01	2021	3	6.9	1.36	9	3	0	1	0	0
KW_139_092	0	139	2021-02-11 10:40:00	2021-02-01	2021	3	6.9	1.36	10	3	1	2	0	0
KW_139_093	0	139	2021-02-11 10:05:00	2021-02-01	2021	3	6.9	1.36	10	2	1	2	0	1	0	0	0	0	0	0	0	0	0	0	1	0	0	0	0	0	0	0	0	0	0	0	0	0	0	3	0	0	1	1	0	0	1	0	0
KW_139_094	0	139	2021-02-11 10:03:00	2021-02-01	2021	3	6.9	1.36	11	4	1	2	0	0
KW_139_095	0	139	2021-02-11 08:28:00	2021-02-01	2021	3	6.9	1.36	10	1	1	1	0	0
KW_139_096	0	139	2021-02-11 08:47:00	2021-02-01	2021	3	6.9	1.36	10	2	1	1	0	0
KW_139_097	0	139	2021-02-11 11:05:00	2021-02-01	2021	3	6.9	1.36	12	3	1	1	0	0
KW_139_098	0	139	2021-02-11 10:00:00	2021-02-01	2021	3	6.9	1.36	12	4	1	1	0	0
KW_139_099	0	139	2021-02-11 09:58:00	2021-02-01	2021	3	6.9	1.36	11	4	1	1	0	0
KW_139_100	0	139	2021-02-11 10:45:00	2021-02-01	2021	3	6.9	1.36	10	3	1	2	0	0
KW_139_101	0	139	2021-02-11 09:13:00	2021-02-01	2021	3	6.9	1.36	12	2	1	1	0	0
KW_139_102	0	139	2021-02-11 10:26:00	2021-02-01	2021	3	6.9	1.36	9	4	0	2	0	0
KW_141_001	0	141	2021-03-16 09:20:00	2021-03-01	2021	3	2.395	3.01	9	1	0	1	0	0
KW_141_002	0	141	2021-03-16 09:34:00	2021-03-01	2021	3	2.395	3.01	8	1	0	1	0	0
KW_141_003	0	141	2021-03-16 08:55:00	2021-03-01	2021	3	2.395	3.01	9	1	0	2	0	0
KW_141_004	0	141	2021-03-16 11:21:00	2021-03-01	2021	3	2.395	3.01	9	3	0	2	0	0
KW_141_005	0	141	2021-03-16 09:16:00	2021-03-01	2021	3	2.395	3.01	9	1	0	2	0	0
KW_141_006	0	141	2021-03-16 08:58:00	2021-03-01	2021	3	2.395	3.01	8	1	0	2	0	0
KW_141_007	0	141	2021-03-16 08:55:00	2021-03-01	2021	3	2.395	3.01	8	1	0	1	0	0
KW_141_008	0	141	2021-03-16 09:32:00	2021-03-01	2021	3	2.395	3.01	8	1	0	1	0	0
KW_141_009	0	141	2021-03-16 09:22:00	2021-03-01	2021	3	2.395	3.01	9	1	0	1	0	0
KW_141_010	0	141	2021-03-16 09:18:00	2021-03-01	2021	3	2.395	3.01	9	1	0	2	0	0
KW_141_011	0	141	2021-03-16 10:03:00	2021-03-01	2021	3	2.395	3.01	8	2	1	1	0	1	0	0	0	0	0	0	0	0	0	0	0	0	0	0	0	0	0	0	0	0	0	0	0	0	0	0	0	0	0	0	0	0	0	0	0
KW_141_012	0	141	2021-03-16 09:24:00	2021-03-01	2021	3	2.395	3.01	9	1	0	1	0	0
KW_141_013	0	141	2021-03-16 09:22:00	2021-03-01	2021	3	2.395	3.01	9	1	0	1	0	0
KW_141_014	0	141	2021-03-16 09:39:00	2021-03-01	2021	3	2.395	3.01	8	1	0	1	0	1	0	0	0	0	0	0	0	0	0	0	0	0	0	0	0	0	0	0	0	0	0	0	0	0	0	0	0	0	0	0	0	0	0	0	0
KW_141_015	0	141	2021-03-16 09:04:00	2021-03-01	2021	3	2.395	3.01	9	1	0	1	1	1	2	3	2	0	1	0	0	1	0	0	0	0	1	1	1	0	1	0	0	0	0	0	1	0	0	0	0	0	1	0	0	0	0	0	0
KW_141_016	0	141	2021-03-16 12:28:00	2021-03-01	2021	3	2.395	3.01	8	1	1	2	0	0
KW_141_017	0	141	2021-03-16 09:26:00	2021-03-01	2021	3	2.395	3.01	9	1	0	2	0	0
KW_141_018	0	141	2021-03-16 10:09:00	2021-03-01	2021	3	2.395	3.01	9	2	1	1	0	0
KW_141_019	0	141	2021-03-16 10:25:00	2021-03-01	2021	3	2.395	3.01	9	2	1	2	0	0
KW_141_020	0	141	2021-03-16 10:00:00	2021-03-01	2021	3	2.395	3.01	13	2	1	2	0	1	5	1	1	0	0	0	0	0	0	1	0	0	2	0	0	0	1	0	0	0	0	0	1	0	11	2	2	0	1	0	0	0	0	1	0
KW_141_021	0	141	2021-03-16 09:54:00	2021-03-01	2021	3	2.395	3.01	8	2	1	2	0	1	1	0	0	0	0	0	0	0	0	0	1	0	1	0	0	0	0	0	0	1	0	0	0	0	0	0	0	0	0	0	0	0	0	0	0
KW_141_022	0	141	2021-03-16 10:11:00	2021-03-01	2021	3	2.395	3.01	9	2	1	1	0	0
KW_141_023	0	141	2021-03-16 10:15:00	2021-03-01	2021	3	2.395	3.01	10	2	1	1	0	1	0	0	0	0	0	0	0	0	0	0	0	0	0	0	0	0	0	0	0	0	0	0	0	0	0	0	0	0	0	0	0	0	0	0	0
KW_141_024	0	141	2021-03-16 10:36:00	2021-03-01	2021	3	2.395	3.01	9	2	1	2	0	0
KW_141_025	0	141	2021-03-16 09:49:00	2021-03-01	2021	3	2.395	3.01	8	2	1	2	0	0
KW_141_026	0	141	2021-03-16 12:30:00	2021-03-01	2021	3	2.395	3.01	8	2	0	1	0	0
KW_141_027	0	141	2021-03-16 09:40:00	2021-03-01	2021	3	2.395	3.01	9	1	1	1	0	1	0	0	0	0	0	0	0	0	0	0	0	0	0	0	0	0	0	0	0	0	0	0	0	0	0	0	0	0	0	0	0	0	0	0	0
KW_141_028	0	141	2021-03-16 09:47:00	2021-03-01	2021	3	2.395	3.01	9	2	1	2	0	0
KW_141_029	0	141	2021-03-16 09:00:00	2021-03-01	2021	3	2.395	3.01	8	1	1	1	0	0
KW_141_030	0	141	2021-03-16 11:01:00	2021-03-01	2021	3	2.395	3.01	9	3	1	1	0	0
KW_141_031	0	141	2021-03-16 08:59:00	2021-03-01	2021	3	2.395	3.01	8	1	1	1	0	0
KW_141_032	0	141	2021-03-16 09:13:00	2021-03-01	2021	3	2.395	3.01	11	1	1	1	0	1	3	0	0	0	0	0	0	0	0	1	1	0	1	0	0	0	1	0	0	0	0	0	1	0	0	0	1	0	0	0	0	0	0	0	0
KW_141_033	0	141	2021-03-16 10:46:00	2021-03-01	2021	3	2.395	3.01	12	3	1	1	0	0
KW_141_034	0	141	2021-03-16 10:57:00	2021-03-01	2021	3	2.395	3.01	12	3	1	2	0	0
KW_141_035	0	141	2021-03-16 09:29:00	2021-03-01	2021	3	2.395	3.01	10	1	0	1	0	1	8	2	1	0	1	0	0	1	0	0	0	0	3	3	2	0	1	0	0	0	0	0	1	0	5	0	0	0	1	1	1	1	0	0	0
KW_141_036	0	141	2021-03-16 11:32:00	2021-03-01	2021	3	2.395	3.01	11	3	0	1	0	1	2	3	0	0	1	0	1	0	1	1	0	0	1	5	0	0	1	1	0	0	1	1	1	0	1	2	0	0	1	0	0	0	0	1	0
KW_141_037	0	141	2021-03-16 09:49:00	2021-03-01	2021	3	2.395	3.01	10	2	0	1	0	1	0	0	0	0	0	0	0	0	0	0	0	0	0	0	0	0	0	0	0	0	0	0	0	0	0	0	0	0	0	0	0	0	0	0	0
KW_141_038	0	141	2021-03-16 09:39:00	2021-03-01	2021	3	2.395	3.01	10	2	0	2	0	0
KW_141_039	0	141	2021-03-16 11:15:00	2021-03-01	2021	3	2.395	3.01	11	3	0	2	0	0
KW_141_040	0	141	2021-03-16 11:09:00	2021-03-01	2021	3	2.395	3.01	11	3	0	1	0	0
KW_141_041	0	141	2021-03-16 11:06:00	2021-03-01	2021	3	2.395	3.01	11	3	0	1	0	0
KW_141_042	0	141	2021-03-16 11:18:00	2021-03-01	2021	3	2.395	3.01	11	3	0	1	0	0
KW_141_043	0	141	2021-03-16 11:27:00	2021-03-01	2021	3	2.395	3.01	11	3	0	2	0	0
KW_141_044	0	141	2021-03-16 10:13:00	2021-03-01	2021	3	2.395	3.01	10	2	0	1	0	0
KW_141_045	0	141	2021-03-16 11:31:00	2021-03-01	2021	3	2.395	3.01	11	3	0	1	0	1	2	0	3	0	1	0	0	0	0	0	1	0	2	1	1	0	1	0	0	0	0	0	1	0	0	0	0	0	0	0	0	0	0	0	0
KW_141_046	0	141	2021-03-16 09:47:00	2021-03-01	2021	3	2.395	3.01	10	2	0	1	0	0
KW_141_047	0	141	2021-03-16 12:25:00	2021-03-01	2021	3	2.395	3.01	10	2	1	2	0	0
KW_141_048	0	141	2021-03-16 10:11:00	2021-03-01	2021	3	2.395	3.01	10	2	0	1	0	0
KW_141_049	0	141	2021-03-16 11:21:00	2021-03-01	2021	3	2.395	3.01	10	3	0	2	0	1	0	0	1	0	1	0	0	0	0	0	0	0	0	0	0	0	0	0	0	0	0	0	0	0	0	0	0	0	0	0	0	0	0	0	0
KW_141_050	0	141	2021-03-16 09:37:00	2021-03-01	2021	3	2.395	3.01	10	1	0	2	0	0
KW_141_051	0	141	2021-03-16 11:25:00	2021-03-01	2021	3	2.395	3.01	11	3	0	2	0	0
KW_141_052	0	141	2021-03-16 10:32:00	2021-03-01	2021	3	2.395	3.01	11	3	1	2	0	1	0	0	0	0	0	0	0	0	0	0	0	0	0	0	0	0	0	0	0	0	0	0	0	0	0	0	0	0	0	0	0	0	0	0	0
KW_141_053	0	141	2021-03-16 10:13:00	2021-03-01	2021	3	2.395	3.01	11	2	1	1	0	0
KW_141_054	0	141	2021-03-16 10:19:00	2021-03-01	2021	3	2.395	3.01	10	2	1	2	0	0
KW_141_055	0	141	2021-03-16 09:03:00	2021-03-01	2021	3	2.395	3.01	10	1	1	1	0	1	0	1	2	0	1	0	0	0	0	0	0	0	0	0	0	0	1	0	0	0	0	0	0	0	0	1	1	0	0	0	0	0	0	0	0
KW_141_056	0	141	2021-03-16 10:49:00	2021-03-01	2021	3	2.395	3.01	10	2	1	1	0	1	0	0	3	0	0	0	0	0	0	0	0	0	0	0	0	0	0	0	0	0	0	0	0	0	2	0	1	0	1	0	0	0	0	0	0
KW_141_057	0	141	2021-03-16 10:22:00	2021-03-01	2021	3	2.395	3.01	11	3	1	2	0	1	0	0	0	0	0	0	0	0	0	0	0	0	0	0	0	0	0	0	0	0	0	0	0	0	0	0	0	0	0	0	0	0	0	0	0
KW_141_058	0	141	2021-03-16 10:30:00	2021-03-01	2021	3	2.395	3.01	10	2	1	2	0	0
KW_141_059	0	141	2021-03-16 10:38:00	2021-03-01	2021	3	2.395	3.01	10	3	1	1	0	1	3	2	0	0	1	0	0	0	0	0	0	0	0	0	0	0	0	0	0	0	0	0	0	0	0	3	0	0	1	0	0	0	1	0	0
KW_141_060	0	141	2021-03-16 10:27:00	2021-03-01	2021	3	2.395	3.01	11	2	1	2	0	0
KW_141_061	0	141	2021-03-16 10:30:00	2021-03-01	2021	3	2.395	3.01	10	2	1	2	0	0
KW_141_062	0	141	2021-03-16 11:04:00	2021-03-01	2021	3	2.395	3.01	12	3	1	2	0	0
KW_141_063	0	141	2021-03-16 09:52:00	2021-03-01	2021	3	2.395	3.01	12	2	1	2	0	0
KW_141_064	0	141	2021-03-16 10:48:00	2021-03-01	2021	3	2.395	3.01	10	2	1	1	0	0
KW_141_065	0	141	2021-03-16 11:02:00	2021-03-01	2021	3	2.395	3.01	11	3	1	1	0	0
KW_141_066	0	141	2021-03-16 10:34:00	2021-03-01	2021	3	2.395	3.01	11	2	1	1	0	0
KW_141_067	0	141	2021-03-16 09:56:00	2021-03-01	2021	3	2.395	3.01	10	2	1	2	0	0
KW_141_068	0	141	2021-03-16 10:32:00	2021-03-01	2021	3	2.395	3.01	10	2	1	2	0	0
KW_141_069	0	141	2021-03-16 10:50:00	2021-03-01	2021	3	2.395	3.01	12	3	1	1	0	0
KW_141_070	0	141	2021-03-16 10:24:00	2021-03-01	2021	3	2.395	3.01	14	3	1	1	0	0
KW_141_071	0	141	2021-03-16 11:49:00	2021-03-01	2021	3	2.395	3.01	12	5	1	1	0	0
KW_141_072	0	141	2021-03-16 12:01:00	2021-03-01	2021	3	2.395	3.01	14	6	1	2	0	0
KW_141_073	0	141	2021-03-16 11:51:00	2021-03-01	2021	3	2.395	3.01	13	5	1	2	0	0
KW_141_074	0	141	2021-03-16 11:53:00	2021-03-01	2021	3	2.395	3.01	14	5	1	1	0	0
KW_141_075	0	141	2021-03-16 12:24:00	2021-03-01	2021	3	2.395	3.01	11	2	0	1	0	0
KW_141_076	0	141	2021-03-16 12:22:00	2021-03-01	2021	3	2.395	3.01	11	2	0	2	0	0
KW_141_077	0	141	2021-03-16 10:59:00	2021-03-01	2021	3	2.395	3.01	13	3	1	1	0	0
KW_141_078	0	141	2021-03-16 10:39:00	2021-03-01	2021	3	2.395	3.01	10	2	1	2	0	1	0	0	0	0	0	0	0	0	0	0	0	0	0	0	0	0	0	0	0	0	0	0	0	0	0	0	0	0	0	0	0	0	0	0	0
KW_141_079	0	141	2021-03-16 11:04:00	2021-03-01	2021	3	2.395	3.01	12	3	1	1	0	0
KW_141_080	0	141	2021-03-16 12:03:00	2021-03-01	2021	3	2.395	3.01	14	7	1	1	0	1	0	1	0	0	0	0	0	0	0	0	0	0	0	0	1	0	0	0	0	0	0	0	0	0	0	1	1	0	0	0	0	0	0	0	0
KW_141_081	0	141	2021-03-16 11:51:00	2021-03-01	2021	3	2.395	3.01	12	5	1	2	0	0
KW_141_082	0	141	2021-03-16 09:24:00	2021-03-01	2021	3	2.395	3.01	11	1	1	1	0	1	1	1	4	0	1	0	1	0	0	0	0	0	0	0	2	0	0	0	0	0	0	0	0	0	1	0	0	0	0	0	0	0	0	0	0
KW_141_083	0	141	2021-03-16 11:58:00	2021-03-01	2021	3	2.395	3.01	14	6	1	2	0	1	0	0	2	0	0	0	0	0	0	0	0	0	0	0	0	0	0	0	0	0	0	0	0	0	0	0	0	0	0	0	0	0	0	0	0
KW_141_084	0	141	2021-03-16 10:52:00	2021-03-01	2021	3	2.395	3.01	14	3	1	1	0	1	1	1	1	0	1	1	0	0	0	1	0	0	0	0	0	0	0	0	0	0	0	0	1	0	0	0	0	0	1	0	0	0	0	0	0
KW_141_085	0	141	2021-03-16 11:55:00	2021-03-01	2021	3	2.395	3.01	13	5	1	1	0	0
KW_141_086	0	141	2021-03-16 09:58:00	2021-03-01	2021	3	2.395	3.01	12	2	0	1	0	0
KW_141_087	0	141	2021-03-16 11:47:00	2021-03-01	2021	3	2.395	3.01	12	5	0	2	0	0
KW_141_088	0	141	2021-03-16 11:43:00	2021-03-01	2021	3	2.395	3.01	14	6	0	1	0	1	0	0	1	0	1	0	0	0	0	0	1	0	0	0	0	0	0	0	0	0	0	0	0	0	0	0	0	0	0	0	0	0	0	0	0
KW_141_089	0	141	2021-03-16 11:30:00	2021-03-01	2021	3	2.395	3.01	12	3	0	1	0	0
KW_141_090	0	141	2021-03-16 12:31:00	2021-03-01	2021	3	2.395	3.01	10	2	0	2	0	0
KW_141_091	0	141	2021-03-16 11:40:00	2021-03-01	2021	3	2.395	3.01	12	6	0	2	0	0
KW_141_092	0	141	2021-03-16 11:42:00	2021-03-01	2021	3	2.395	3.01	13	6	0	2	0	0
KW_141_093	0	141	2021-03-16 11:06:00	2021-03-01	2021	3	2.395	3.01	12	3	0	1	0	0
KW_141_094	0	141	2021-03-16 11:12:00	2021-03-01	2021	3	2.395	3.01	12	3	0	1	0	0
KW_141_095	0	141	2021-03-16 10:15:00	2021-03-01	2021	3	2.395	3.01	12	2	0	1	0	0
KW_141_096	0	141	2021-03-16 12:26:00	2021-03-01	2021	3	2.395	3.01	14	4	1	2	0	0
KW_141_097	0	141	2021-03-16 11:53:00	2021-03-01	2021	3	2.395	3.01	13	6	0	1	0	1	0	1	1	0	1	0	0	0	0	0	0	0	0	1	1	0	0	0	0	0	0	0	0	0	1	0	1	0	1	0	0	0	0	0	0
KW_141_098	0	141	2021-03-16 11:08:00	2021-03-01	2021	3	2.395	3.01	12	3	0	1	0	0
KW_141_099	0	141	2021-03-16 11:14:00	2021-03-01	2021	3	2.395	3.01	11	3	0	1	0	1	0	0	0	0	0	0	0	0	0	0	0	0	0	0	0	0	0	0	0	0	0	0	0	0	0	0	0	0	0	0	0	0	0	0	0
KW_141_100	0	141	2021-03-16 11:45:00	2021-03-01	2021	3	2.395	3.01	12	5	0	2	0	0
KW_141_101	0	141	2021-03-16 11:11:00	2021-03-01	2021	3	2.395	3.01	12	3	0	1	0	0
KW_141_102	0	141	2021-03-16 11:43:00	2021-03-01	2021	3	2.395	3.01	13	5	0	1	0	0
KW_144_001	0	144	2021-03-08 09:18:00	2021-03-01	2021	3	2.395	3.01	10	1	0	1	0	0
KW_144_002	0	144	2021-03-08 10:56:00	2021-03-01	2021	3	2.395	3.01	8	2	0	1	0	1	4	1	0	0	1	0	0	0	0	0	0	0	0	0	0	0	1	0	0	0	0	0	0	0	0	1	0	0	1	0	0	0	0	0	1
KW_144_003	0	144	2021-03-08 09:10:00	2021-03-01	2021	3	2.395	3.01	8	1	0	1	0	1	0	0	0	0	0	0	0	0	0	0	0	0	0	0	0	0	0	0	0	0	0	0	0	0	0	0	0	0	0	0	0	0	0	0	0
KW_144_004	0	144	2021-03-08 09:30:00	2021-03-01	2021	3	2.395	3.01	10	1	0	1	0	0
KW_144_005	0	144	2021-03-08 09:33:00	2021-03-01	2021	3	2.395	3.01	9	1	0	1	0	0
KW_144_006	0	144	2021-03-08 10:49:00	2021-03-01	2021	3	2.395	3.01	8	2	0	1	0	0
KW_144_007	0	144	2021-03-08 09:59:00	2021-03-01	2021	3	2.395	3.01	9	2	0	2	0	0
KW_144_008	0	144	2021-03-08 10:14:00	2021-03-01	2021	3	2.395	3.01	9	2	0	2	0	0
KW_144_009	0	144	2021-03-08 09:51:00	2021-03-01	2021	3	2.395	3.01	8	2	0	1	0	1	0	1	0	0	1	0	0	0	0	0	0	0	0	0	1	0	0	0	0	0	0	0	0	0	0	1	0	0	1	0	0	0	0	0	0
KW_144_010	0	144	2021-03-08 11:39:00	2021-03-01	2021	3	2.395	3.01	9	3	0	1	0	0
KW_144_011	0	144	2021-03-08 09:00:00	2021-03-01	2021	3	2.395	3.01	9	1	0	2	0	0
KW_144_012	0	144	2021-03-08 09:35:00	2021-03-01	2021	3	2.395	3.01	9	1	0	1	0	0
KW_144_013	0	144	2021-03-08 09:35:00	2021-03-01	2021	3	2.395	3.01	8	1	0	1	0	0
KW_144_014	0	144	2021-03-08 11:05:00	2021-03-01	2021	3	2.395	3.01	8	2	0	1	0	0
KW_144_015	0	144	2021-03-08 08:59:00	2021-03-01	2021	3	2.395	3.01	8	1	0	2	0	0
KW_144_016	0	144	2021-03-08 09:20:00	2021-03-01	2021	3	2.395	3.01	8	1	0	1	0	1	3	1	1	0	0	0	0	0	0	1	1	0	0	0	0	0	0	0	0	0	0	0	0	0	0	0	0	0	0	0	0	0	0	0	0
KW_144_017	0	144	2021-03-08 10:54:00	2021-03-01	2021	3	2.395	3.01	8	2	1	1	0	0
KW_144_018	0	144	2021-03-08 10:32:00	2021-03-01	2021	3	2.395	3.01	9	2	1	2	0	1	0	1	0	0	1	0	0	0	0	0	1	0	0	3	0	0	1	0	0	0	0	0	1	0	1	2	3	0	1	0	0	0	0	0	0
KW_144_019	0	144	2021-03-08 09:21:00	2021-03-01	2021	3	2.395	3.01	8	1	1	1	0	1	3	4	2	0	1	0	0	1	0	1	0	0	0	0	1	0	0	0	0	0	0	0	0	0	1	0	0	0	0	0	0	0	0	0	0
KW_144_020	0	144	2021-03-08 08:58:00	2021-03-01	2021	3	2.395	3.01	8	1	1	1	0	1	0	0	0	0	1	0	0	0	0	0	1	0	1	0	1	0	1	0	0	1	0	0	0	1	0	0	0	0	1	0	0	0	0	0	0
KW_144_021	0	144	2021-03-08 09:44:00	2021-03-01	2021	3	2.395	3.01	8	1	1	2	0	0
KW_144_022	0	144	2021-03-08 09:14:00	2021-03-01	2021	3	2.395	3.01	10	1	1	1	0	1	0	0	2	0	1	0	0	0	0	0	1	0	0	0	1	0	0	0	0	0	0	0	0	0	0	0	0	0	0	0	0	0	0	0	0
KW_144_023	0	144	2021-03-08 09:13:00	2021-03-01	2021	3	2.395	3.01	10	1	1	2	0	0
KW_144_024	0	144	2021-03-08 09:03:00	2021-03-01	2021	3	2.395	3.01	10	1	1	1	0	1	1	0	2	0	1	0	0	0	0	1	1	0	2	0	1	0	1	0	0	0	0	1	1	0	1	0	0	0	1	0	0	0	0	0	1
KW_144_025	0	144	2021-03-08 10:19:00	2021-03-01	2021	3	2.395	3.01	8	2	1	1	0	0
KW_144_026	0	144	2021-03-08 09:40:00	2021-03-01	2021	3	2.395	3.01	8	1	1	1	0	0
KW_144_027	0	144	2021-03-08 11:02:00	2021-03-01	2021	3	2.395	3.01	9	2	1	1	0	1	1	0	1	0	1	0	0	0	0	1	0	0	1	0	0	0	1	0	0	0	0	0	0	0	0	0	0	0	0	0	0	0	0	0	0
KW_144_028	0	144	2021-03-08 10:20:00	2021-03-01	2021	3	2.395	3.01	9	2	1	1	0	0
KW_144_029	0	144	2021-03-08 10:22:00	2021-03-01	2021	3	2.395	3.01	9	2	1	1	1	1	1	3	0	0	1	0	0	0	0	0	1	0	1	0	1	0	1	0	0	0	0	1	1	0	2	1	1	0	1	0	1	0	0	1	1
KW_144_030	0	144	2021-03-08 11:13:00	2021-03-01	2021	3	2.395	3.01	8	2	1	2	0	1	0	0	1	0	1	0	0	0	0	0	0	0	0	0	0	0	1	0	0	0	0	0	1	0	0	1	0	0	1	0	0	0	0	0	1
KW_144_031	0	144	2021-03-08 09:42:00	2021-03-01	2021	3	2.395	3.01	8	1	1	1	0	0
KW_144_032	0	144	2021-03-08 10:41:00	2021-03-01	2021	3	2.395	3.01	9	2	1	2	0	0
KW_144_033	0	144	2021-03-08 11:10:00	2021-03-01	2021	3	2.395	3.01	9	2	1	1	0	0
KW_144_034	0	144	2021-03-08 09:28:00	2021-03-01	2021	3	2.395	3.01	8	1	0	1	0	1	0	0	0	0	0	0	0	0	0	0	0	0	0	0	0	0	0	0	0	0	0	0	0	0	0	2	1	0	0	0	0	0	1	0	0
KW_144_035	0	144	2021-03-08 11:30:00	2021-03-01	2021	3	2.395	3.01	10	3	1	1	0	0
KW_144_036	0	144	2021-03-08 10:43:00	2021-03-01	2021	3	2.395	3.01	10	2	1	2	0	0
KW_144_037	0	144	2021-03-08 10:46:00	2021-03-01	2021	3	2.395	3.01	11	2	1	1	0	0
KW_144_038	0	144	2021-03-08 10:12:00	2021-03-01	2021	3	2.395	3.01	10	2	1	1	0	0
KW_144_039	0	144	2021-03-08 09:51:00	2021-03-01	2021	3	2.395	3.01	11	2	1	1	0	1	0	0	0	0	0	0	0	0	0	0	0	0	0	0	0	0	0	0	0	0	0	0	0	0	0	0	0	0	0	0	0	0	0	0	0
KW_144_040	0	144	2021-03-08 11:53:00	2021-03-01	2021	3	2.395	3.01	10	3	1	1	0	0
KW_144_041	0	144	2021-03-08 09:39:00	2021-03-01	2021	3	2.395	3.01	11	1	1	1	0	0
KW_144_042	0	144	2021-03-08 09:42:00	2021-03-01	2021	3	2.395	3.01	11	1	1	1	0	1	0	2	0	0	1	0	0	0	0	0	1	0	1	0	1	0	0	0	0	1	0	0	0	0	0	0	0	0	0	0	0	0	0	0	0
KW_144_043	0	144	2021-03-08 11:37:00	2021-03-01	2021	3	2.395	3.01	11	3	1	1	0	0
KW_144_044	0	144	2021-03-08 12:05:00	2021-03-01	2021	3	2.395	3.01	12	3	1	2	0	0
KW_144_045	0	144	2021-03-08 12:01:00	2021-03-01	2021	3	2.395	3.01	10	3	1	2	0	0
KW_144_046	0	144	2021-03-08 10:32:00	2021-03-01	2021	3	2.395	3.01	11	2	1	1	0	1	2	3	1	0	1	1	0	0	0	0	1	0	3	0	1	0	1	0	0	0	0	0	1	0	5	0	0	0	0	1	1	0	0	0	1
KW_144_047	0	144	2021-03-08 10:42:00	2021-03-01	2021	3	2.395	3.01	11	2	1	2	0	0
KW_144_048	0	144	2021-03-08 09:49:00	2021-03-01	2021	3	2.395	3.01	11	2	1	2	0	0
KW_144_049	0	144	2021-03-08 10:51:00	2021-03-01	2021	3	2.395	3.01	10	2	1	2	0	0
KW_144_050	0	144	2021-03-08 10:10:00	2021-03-01	2021	3	2.395	3.01	12	2	1	2	0	0
KW_144_051	0	144	2021-03-08 10:07:00	2021-03-01	2021	3	2.395	3.01	11	2	1	1	0	1	0	1	1	0	0	1	1	0	1	0	0	0	0	0	0	0	1	0	0	0	0	0	0	0	0	0	0	0	0	0	0	0	0	0	0
KW_144_052	0	144	2021-03-08 10:24:00	2021-03-01	2021	3	2.395	3.01	10	2	0	1	0	0
KW_144_053	0	144	2021-03-08 09:58:00	2021-03-01	2021	3	2.395	3.01	10	2	0	2	0	0
KW_144_054	0	144	2021-03-08 12:11:00	2021-03-01	2021	3	2.395	3.01	12	4	0	1	0	0
KW_144_055	0	144	2021-03-08 11:19:00	2021-03-01	2021	3	2.395	3.01	10	2	0	1	0	0
KW_144_056	0	144	2021-03-08 10:39:00	2021-03-01	2021	3	2.395	3.01	10	2	0	1	0	0
KW_144_057	0	144	2021-03-08 12:12:00	2021-03-01	2021	3	2.395	3.01	11	4	0	2	0	0
KW_144_058	0	144	2021-03-08 11:32:00	2021-03-01	2021	3	2.395	3.01	10	3	0	2	0	0
KW_144_059	0	144	2021-03-08 10:22:00	2021-03-01	2021	3	2.395	3.01	10	2	0	1	0	0
KW_144_060	0	144	2021-03-08 10:08:00	2021-03-01	2021	3	2.395	3.01	11	2	0	1	0	0
KW_144_061	0	144	2021-03-08 11:24:00	2021-03-01	2021	3	2.395	3.01	11	3	0	1	0	0
KW_144_062	0	144	2021-03-08 12:13:00	2021-03-01	2021	3	2.395	3.01	11	4	0	2	0	0
KW_144_063	0	144	2021-03-08 11:26:00	2021-03-01	2021	3	2.395	3.01	11	3	0	1	0	0
KW_144_064	0	144	2021-03-08 11:00:00	2021-03-01	2021	3	2.395	3.01	11	2	0	1	0	0
KW_144_065	0	144	2021-03-08 11:47:00	2021-03-01	2021	3	2.395	3.01	10	3	0	1	0	0
KW_144_066	0	144	2021-03-08 11:37:00	2021-03-01	2021	3	2.395	3.01	11	3	0	2	0	0
KW_144_067	0	144	2021-03-08 11:26:00	2021-03-01	2021	3	2.395	3.01	10	3	0	1	0	0
KW_144_068	0	144	2021-03-08 10:53:00	2021-03-01	2021	3	2.395	3.01	10	2	0	1	0	1	0	1	0	0	0	0	0	1	0	0	0	0	0	0	0	0	0	0	0	0	0	0	0	0	0	0	0	0	0	0	0	0	0	0	0
KW_144_069	0	144	2021-03-08 11:10:00	2021-03-01	2021	3	2.395	3.01	12	2	0	1	0	1	4	0	2	0	1	0	0	0	0	0	0	0	0	0	0	0	0	0	0	0	0	0	0	0	0	0	0	0	0	0	0	0	0	0	0
KW_144_070	0	144	2021-03-08 11:41:00	2021-03-01	2021	3	2.395	3.01	12	3	0	1	0	0
KW_144_071	0	144	2021-03-08 12:32:00	2021-03-01	2021	3	2.395	3.01	12	5	0	1	0	0
KW_144_072	0	144	2021-03-08 12:25:00	2021-03-01	2021	3	2.395	3.01	13	5	0	1	0	0
KW_144_073	0	144	2021-03-08 12:24:00	2021-03-01	2021	3	2.395	3.01	12	5	0	1	0	0
KW_144_074	0	144	2021-03-08 12:30:00	2021-03-01	2021	3	2.395	3.01	12	5	0	1	0	0
KW_144_075	0	144	2021-03-08 11:36:00	2021-03-01	2021	3	2.395	3.01	12	3	1	2	0	0
KW_144_076	0	144	2021-03-08 12:02:00	2021-03-01	2021	3	2.395	3.01	12	3	0	1	0	0
KW_144_077	0	144	2021-03-08 12:16:00	2021-03-01	2021	3	2.395	3.01	12	4	0	1	0	0
KW_144_078	0	144	2021-03-08 12:21:00	2021-03-01	2021	3	2.395	3.01	13	5	0	1	0	0
KW_144_079	0	144	2021-03-08 12:22:00	2021-03-01	2021	3	2.395	3.01	12	5	0	1	0	0
KW_144_080	0	144	2021-03-08 12:14:00	2021-03-01	2021	3	2.395	3.01	14	4	0	1	0	0
KW_144_081	0	144	2021-03-08 10:06:00	2021-03-01	2021	3	2.395	3.01	14	2	0	1	0	0
KW_144_083	0	144	2021-03-08 12:23:00	2021-03-01	2021	3	2.395	3.01	12	5	0	1	0	0
KW_144_084	0	144	2021-03-08 12:30:00	2021-03-01	2021	3	2.395	3.01	12	5	0	2	0	0
KW_144_085	0	144	2021-03-08 11:07:00	2021-03-01	2021	3	2.395	3.01	14	2	0	1	0	0
KW_144_086	0	144	2021-03-08 10:26:00	2021-03-01	2021	3	2.395	3.01	14	2	1	1	0	1	0	0	0	0	0	0	0	0	0	0	0	0	0	0	0	0	0	0	0	0	0	0	0	0	0	0	0	0	0	0	0	0	0	0	0
KW_144_087	0	144	2021-03-08 11:22:00	2021-03-01	2021	3	2.395	3.01	12	3	1	1	0	0
KW_144_088	0	144	2021-03-08 11:39:00	2021-03-01	2021	3	2.395	3.01	12	3	1	2	0	1	3	3	1	0	1	0	0	0	0	0	0	0	2	0	1	0	1	0	0	0	0	0	0	0	0	0	0	0	0	0	0	0	0	0	0
KW_144_089	0	144	2021-03-08 12:05:00	2021-03-01	2021	3	2.395	3.01	13	3	1	2	0	0
KW_144_090	0	144	2021-03-08 12:32:00	2021-03-01	2021	3	2.395	3.01	13	5	1	2	0	0
KW_144_091	0	144	2021-03-08 12:37:00	2021-03-01	2021	3	2.395	3.01	14	6	1	1	0	0
KW_144_092	0	144	2021-03-08 10:00:00	2021-03-01	2021	3	2.395	3.01	12	2	1	2	0	0
KW_144_093	0	144	2021-03-08 12:37:00	2021-03-01	2021	3	2.395	3.01	14	6	1	2	0	0
KW_144_094	0	144	2021-03-08 11:34:00	2021-03-01	2021	3	2.395	3.01	13	3	1	1	0	0
KW_144_095	0	144	2021-03-08 11:54:00	2021-03-01	2021	3	2.395	3.01	12	3	1	1	0	1	0	0	0	0	0	0	0	0	0	0	0	0	0	3	0	0	1	0	0	0	1	0	0	0	0	0	0	0	0	0	0	0	0	0	0
KW_144_096	0	144	2021-03-08 10:44:00	2021-03-01	2021	3	2.395	3.01	12	2	1	1	0	1	3	1	0	0	0	0	0	0	0	0	0	0	5	3	1	0	0	0	0	1	0	0	0	0	1	3	1	0	1	0	0	0	0	0	0
KW_144_097	0	144	2021-03-08 11:43:00	2021-03-01	2021	3	2.395	3.01	12	3	1	2	0	1	0	1	0	0	1	0	0	0	0	0	0	0	0	0	0	0	0	0	0	0	0	0	0	0	0	0	0	0	0	0	0	0	0	0	0
KW_144_098	0	144	2021-03-08 11:52:00	2021-03-01	2021	3	2.395	3.01	12	3	1	1	0	0
KW_144_099	0	144	2021-03-08 11:55:00	2021-03-01	2021	3	2.395	3.01	13	3	1	1	0	1	0	1	1	0	1	0	0	0	0	0	1	0	0	0	0	0	1	0	0	0	0	0	0	0	1	0	0	0	1	0	0	0	0	0	0
KW_144_100	0	144	2021-03-08 12:03:00	2021-03-01	2021	3	2.395	3.01	13	3	1	1	0	0
KW_144_101	0	144	2021-03-08 11:21:00	2021-03-01	2021	3	2.395	3.01	13	3	1	1	0	0
KW_144_102	0	144	2021-03-08 11:29:00	2021-03-01	2021	3	2.395	3.01	11	3	1	1	0	1	0	0	0	0	0	0	0	0	0	0	0	0	0	0	0	0	0	0	0	0	0	0	0	0	0	0	0	0	0	0	0	0	0	0	0
KW_144_103	0	144	2021-04-13 11:18:00	2021-04-01	2021	3	2.185	5.52	12	4	0	1	0	0
KW_144_104	0	144	2021-04-13 12:11:00	2021-04-01	2021	3	2.185	5.52	9	1	1	1	0	0
KW_144_105	0	144	2021-04-13 13:44:00	2021-04-01	2021	3	2.185	5.52	10	2	0	1	0	0
KW_240_001	0	240	2020-02-25 03:53:00	2020-02-01	2020	1	11.785	9.62	12	3	1	2	0	0
KW_240_002	0	240	2020-02-25 03:50:00	2020-02-01	2020	1	11.785	9.62	13	6	1	1	0	0
KW_240_003	0	240	2020-02-25 03:50:00	2020-02-01	2020	1	11.785	9.62	13	7	1	1	0	1	0	2	3	0	1	0	0	0	0	0	0	0	0	1	2	0	1	0	0	0	0	0	0	0	0	0	0	0	0	0	0	0	0	0	1
KW_240_004	0	240	2020-02-25 03:50:00	2020-02-01	2020	1	11.785	9.62	14	5	1	1	0	0
KW_240_005	0	240	2020-02-25 03:50:00	2020-02-01	2020	1	11.785	9.62	13	5	1	1	0	1	0	0	0	0	0	0	0	0	0	0	0	0	0	0	0	0	0	0	0	0	0	0	0	0	1	1	0	0	1	0	0	0	0	0	0
KW_240_006	0	240	2020-02-25 03:51:00	2020-02-01	2020	1	11.785	9.62	12	4	1	1	0	1	0	2	0	0	0	0	0	0	0	0	0	0	0	1	2	0	0	0	0	0	0	0	0	0	0	0	0	0	0	0	0	0	0	0	0
KW_240_007	0	240	2020-02-25 03:51:00	2020-02-01	2020	1	11.785	9.62	13	5	1	1	0	0
KW_240_008	0	240	2020-02-25 03:51:00	2020-02-01	2020	1	11.785	9.62	13	6	1	1	0	0
KW_240_009	0	240	2020-02-25 03:52:00	2020-02-01	2020	1	11.785	9.62	13	5	1	1	0	0
KW_240_010	0	240	2020-02-25 09:00:00	2020-02-01	2020	1	11.785	9.62	14	7	1	1	0	1	0	0	1	0	1	0	0	0	0	0	0	0	0	0	0	0	0	0	0	0	0	0	0	0	0	0	0	0	0	0	0	0	0	0	0
KW_240_011	0	240	2020-02-25 04:13:00	2020-02-01	2020	1	11.785	9.62	14	7	1	1	0	0
KW_240_012	0	240	2020-02-25 04:13:00	2020-02-01	2020	1	11.785	9.62	13	5	1	1	0	0
KW_240_013	0	240	2020-02-25 04:13:00	2020-02-01	2020	1	11.785	9.62	13	5	1	1	0	0
KW_240_014	0	240	2020-02-25 04:14:00	2020-02-01	2020	1	11.785	9.62	12	5	1	2	0	0
KW_240_015	0	240	2020-02-25 04:14:00	2020-02-01	2020	1	11.785	9.62	12	4	1	2	0	0
KW_240_016	0	240	2020-02-25 04:14:00	2020-02-01	2020	1	11.785	9.62	14	7	1	1	0	0
KW_240_017	0	240	2020-02-25 04:14:00	2020-02-01	2020	1	11.785	9.62	13	4	1	1	0	0
KW_240_018	0	240	2020-02-25 04:14:00	2020-02-01	2020	1	11.785	9.62	14	6	0	1	0	1	0	2	3	0	1	1	1	0	1	1	1	0	0	0	2	0	0	0	0	0	0	0	0	0	2	0	3	0	1	0	0	0	1	1	1
KW_240_019	0	240	2020-02-25 04:15:00	2020-02-01	2020	1	11.785	9.62	13	5	0	1	0	0
KW_240_020	0	240	2020-02-25 04:15:00	2020-02-01	2020	1	11.785	9.62	13	4	0	1	0	0
KW_240_021	0	240	2020-02-25 04:17:00	2020-02-01	2020	1	11.785	9.62	12	3	0	1	0	0
KW_240_022	0	240	2020-02-25 04:17:00	2020-02-01	2020	1	11.785	9.62	13	5	0	1	0	0
KW_240_023	0	240	2020-02-25 04:17:00	2020-02-01	2020	1	11.785	9.62	12	4	0	1	0	0
KW_240_024	0	240	2020-02-25 04:17:00	2020-02-01	2020	1	11.785	9.62	13	6	0	1	0	0
KW_240_025	0	240	2020-02-25 04:18:00	2020-02-01	2020	1	11.785	9.62	13	6	0	1	0	0
KW_240_026	0	240	2020-02-25 04:18:00	2020-02-01	2020	1	11.785	9.62	12	5	0	1	0	0
KW_240_027	0	240	2020-02-25 04:18:00	2020-02-01	2020	1	11.785	9.62	12	3	0	1	0	0
KW_240_028	0	240	2020-02-25 04:18:00	2020-02-01	2020	1	11.785	9.62	14	7	0	1	0	1	0	0	0	0	1	0	0	0	0	0	1	0	0	0	0	1	1	1	0	0	1	1	1	0	0	0	0	0	1	1	0	1	1	1	0
KW_240_029	0	240	2020-02-25 04:19:00	2020-02-01	2020	1	11.785	9.62	14	6	0	1	0	0
KW_240_030	0	240	2020-02-25 04:19:00	2020-02-01	2020	1	11.785	9.62	12	6	0	1	0	0
KW_240_031	0	240	2020-02-25 04:36:00	2020-02-01	2020	1	11.785	9.62	13	6	0	1	0	0
KW_240_032	0	240	2020-02-25 04:36:00	2020-02-01	2020	1	11.785	9.62	13	5	0	1	0	0
KW_240_033	0	240	2020-02-25 04:36:00	2020-02-01	2020	1	11.785	9.62	14	7	0	2	0	0
KW_240_034	0	240	2020-02-25 04:37:00	2020-02-01	2020	1	11.785	9.62	12	4	0	1	0	0
KW_240_035	0	240	2020-02-25 04:37:00	2020-02-01	2020	1	11.785	9.62	10	2	0	1	0	0
KW_240_036	0	240	2020-02-25 04:38:00	2020-02-01	2020	1	11.785	9.62	9	2	0	1	0	1	0	0	0	0	0	0	0	0	0	0	0	0	0	0	0	0	0	0	0	0	0	0	0	0	0	0	0	0	0	0	0	0	0	0	0
KW_240_037	0	240	2020-02-25 04:38:00	2020-02-01	2020	1	11.785	9.62	8	2	0	1	0	0
KW_240_038	0	240	2020-02-25 04:38:00	2020-02-01	2020	1	11.785	9.62	9	2	0	1	0	0
KW_240_039	0	240	2020-02-25 04:39:00	2020-02-01	2020	1	11.785	9.62	9	2	0	2	0	0
KW_240_040	0	240	2020-02-25 04:39:00	2020-02-01	2020	1	11.785	9.62	10	4	0	1	0	0
KW_240_041	0	240	2020-02-25 04:41:00	2020-02-01	2020	1	11.785	9.62	10	2	0	1	0	0
KW_240_042	0	240	2020-02-25 04:41:00	2020-02-01	2020	1	11.785	9.62	11	4	0	1	0	0
KW_240_043	0	240	2020-02-25 04:41:00	2020-02-01	2020	1	11.785	9.62	10	4	0	1	0	1	1	4	3	1	1	0	0	0	1	0	1	0	4	0	2	0	1	0	0	0	0	0	1	0	0	2	0	0	1	0	0	0	1	1	1
KW_240_044	0	240	2020-02-25 04:41:00	2020-02-01	2020	1	11.785	9.62	11	3	0	2	0	0
KW_240_045	0	240	2020-02-25 04:42:00	2020-02-01	2020	1	11.785	9.62	11	4	0	1	0	0
KW_240_046	0	240	2020-02-25 04:42:00	2020-02-01	2020	1	11.785	9.62	11	4	0	1	0	0
KW_240_047	0	240	2020-02-25 10:00:00	2020-02-01	2020	1	11.785	9.62	11	4	0	2	0	0
KW_240_048	0	240	2020-02-25 10:00:00	2020-02-01	2020	1	11.785	9.62	11	4	0	1	0	0
KW_240_049	0	240	2020-02-25 04:43:00	2020-02-01	2020	1	11.785	9.62	12	5	0	1	0	0
KW_240_050	0	240	2020-02-25 09:59:00	2020-02-01	2020	1	11.785	9.62	11	3	0	1	0	1	0	0	0	0	0	0	0	0	0	0	0	0	0	0	0	0	0	0	0	0	0	0	0	0	0	0	0	0	0	0	0	0	0	0	0
KW_240_051	0	240	2020-02-25 10:00:00	2020-02-01	2020	1	11.785	9.62	11	4	1	1	0	0
KW_240_052	0	240	2020-02-25 10:00:00	2020-02-01	2020	1	11.785	9.62	11	4	1	1	0	0
KW_240_053	0	240	2020-02-25 10:00:00	2020-02-01	2020	1	11.785	9.62	10	4	1	1	0	1	0	0	0	0	0	0	0	0	0	0	0	0	0	0	0	0	0	0	0	0	0	0	0	0	0	0	0	0	0	0	0	0	0	0	0
KW_240_054	0	240	2020-02-25 10:00:00	2020-02-01	2020	1	11.785	9.62	10	3	1	1	0	0
KW_240_055	0	240	2020-02-25 10:00:00	2020-02-01	2020	1	11.785	9.62	11	4	1	1	0	0
KW_240_056	0	240	2020-02-25 10:00:00	2020-02-01	2020	1	11.785	9.62	10	4	1	2	0	0
KW_240_057	0	240	2020-02-25 10:00:00	2020-02-01	2020	1	11.785	9.62	11	4	1	2	0	0
KW_240_058	0	240	2020-02-25 10:00:00	2020-02-01	2020	1	11.785	9.62	11	4	1	1	0	0
KW_240_059	0	240	2020-02-25 10:00:00	2020-02-01	2020	1	11.785	9.62	11	4	1	1	0	1	0	0	0	0	0	0	0	0	0	0	0	0	0	0	0	1	1	1	0	0	0	0	0	0	0	0	1	0	1	1	0	0	1	0	0
KW_240_060	0	240	2020-02-25 04:46:00	2020-02-01	2020	1	11.785	9.62	9	2	1	1	0	1	3	2	3	0	1	0	0	0	1	0	0	0	1	0	3	0	1	0	0	0	0	0	0	0	0	0	2	0	1	0	0	0	0	0	1
KW_240_062	0	240	2020-02-25 10:00:00	2020-02-01	2020	1	11.785	9.62	11	4	1	1	0	0
KW_240_063	0	240	2020-02-25 04:59:00	2020-02-01	2020	1	11.785	9.62	10	2	1	1	0	1	0	0	0	0	1	0	0	0	0	0	1	0	0	0	0	0	1	0	0	0	0	0	1	0	0	0	0	0	1	0	0	0	0	0	1
KW_240_064	0	240	2020-02-25 04:59:00	2020-02-01	2020	1	11.785	9.62	11	2	1	1	1	1	1	1	2	0	1	0	0	0	1	0	0	0	0	0	0	0	0	0	0	0	0	0	1	0	0	0	0	0	0	0	0	0	0	0	0
KW_240_065	0	240	2020-02-25 04:59:00	2020-02-01	2020	1	11.785	9.62	11	5	1	1	0	0
KW_240_066	0	240	2020-02-25 10:00:00	2020-02-01	2020	1	11.785	9.62	10	3	1	1	0	0
KW_240_067	0	240	2020-02-25 05:00:00	2020-02-01	2020	1	11.785	9.62	10	2	1	2	0	0
KW_240_068	0	240	2020-02-25 10:00:00	2020-02-01	2020	1	11.785	9.62	10	2	1	1	0	0
KW_240_069	0	240	2020-02-25 05:00:00	2020-02-01	2020	1	11.785	9.62	8	2	0	2	0	0
KW_240_070	0	240	2020-02-25 05:00:00	2020-02-01	2020	1	11.785	9.62	9	2	0	1	0	0
KW_240_071	0	240	2020-02-25 05:02:00	2020-02-01	2020	1	11.785	9.62	9	2	0	1	0	1	0	1	2	0	1	0	0	0	1	0	0	0	0	0	0	0	1	0	0	0	0	0	0	1	0	0	2	0	1	0	0	0	1	1	1
KW_240_072	0	240	2020-02-25 05:02:00	2020-02-01	2020	1	11.785	9.62	11	3	1	1	0	1	1	0	0	1	1	1	0	0	0	0	1	0	0	0	0	1	1	0	1	0	1	0	1	0	0	0	0	1	1	1	0	0	0	0	1
KW_240_073	0	240	2020-02-25 09:00:00	2020-02-01	2020	1	11.785	9.62	9	3	0	1	0	1	0	0	1	0	1	0	0	0	0	0	0	0	0	0	1	0	1	0	0	0	0	0	0	0	1	2	4	0	1	0	0	0	1	0	0
KW_240_074	0	240	2020-02-25 05:02:00	2020-02-01	2020	1	11.785	9.62	8	2	0	1	0	0
KW_240_075	0	240	2020-02-25 05:03:00	2020-02-01	2020	1	11.785	9.62	8	2	0	2	0	0
KW_240_076	0	240	2020-02-25 05:03:00	2020-02-01	2020	1	11.785	9.62	9	3	0	1	0	0
KW_240_077	0	240	2020-02-25 05:03:00	2020-02-01	2020	1	11.785	9.62	10	3	0	1	0	0
KW_240_078	0	240	2020-02-25 05:04:00	2020-02-01	2020	1	11.785	9.62	8	2	0	1	0	0
KW_240_079	0	240	2020-02-25 05:05:00	2020-02-01	2020	1	11.785	9.62	12	8	0	1	0	0
KW_240_080	0	240	2020-02-25 05:04:00	2020-02-01	2020	1	11.785	9.62	8	2	0	1	0	1	0	0	0	0	1	0	0	0	0	0	0	0	0	0	0	0	0	0	0	0	0	0	0	0	0	0	0	0	0	0	0	0	0	0	0
KW_240_081	0	240	2020-02-25 05:06:00	2020-02-01	2020	1	11.785	9.62	10	3	0	1	0	0
KW_240_083	0	240	2020-02-25 05:06:00	2020-02-01	2020	1	11.785	9.62	10	4	0	1	0	0
KW_240_084	0	240	2020-02-25 05:07:00	2020-02-01	2020	1	11.785	9.62	10	3	0	1	0	0
KW_240_085	0	240	2020-02-25 10:00:00	2020-02-01	2020	1	11.785	9.62	10	3	0	1	0	0
KW_240_086	0	240	2020-02-25 05:07:00	2020-02-01	2020	1	11.785	9.62	8	2	1	1	0	1	0	0	0	0	1	0	0	0	0	0	0	0	0	0	0	0	1	0	0	0	0	0	0	1	0	0	1	0	1	0	0	0	0	0	1
KW_240_087	0	240	2020-02-25 05:07:00	2020-02-01	2020	1	11.785	9.62	8	2	1	1	0	0
KW_240_088	0	240	2020-02-25 05:07:00	2020-02-01	2020	1	11.785	9.62	9	3	1	1	0	1	1	3	2	0	1	0	0	0	1	0	0	0	0	0	0	0	0	0	0	0	0	0	0	0	0	0	0	0	0	1	0	0	0	0	0
KW_240_089	0	240	2020-02-25 05:08:00	2020-02-01	2020	1	11.785	9.62	8	2	1	1	0	0
KW_240_090	0	240	2020-02-25 05:08:00	2020-02-01	2020	1	11.785	9.62	8	2	1	1	0	0
KW_240_091	0	240	2020-02-25 05:14:00	2020-02-01	2020	1	11.785	9.62	8	2	0	1	0	1	0	1	0	0	1	0	0	0	0	0	1	0	3	0	0	1	1	0	0	0	0	1	1	0	0	0	0	0	1	0	0	0	0	0	1
KW_240_092	0	240	2020-02-25 04:14:00	2020-02-01	2020	1	11.785	9.62	9	2	1	1	0	0
KW_240_093	0	240	2020-02-25 05:14:00	2020-02-01	2020	1	11.785	9.62	9	2	1	1	0	0
KW_240_094	0	240	2020-02-25 05:15:00	2020-02-01	2020	1	11.785	9.62	11	1	1	1	0	0
KW_240_095	0	240	2020-02-25 05:15:00	2020-02-01	2020	1	11.785	9.62	11	1	1	1	0	1	0	0	0	0	0	0	0	0	0	0	0	0	0	1	0	0	0	0	0	0	0	0	0	0	0	0	0	0	0	0	0	0	0	0	0
KW_240_096	0	240	2020-02-25 05:16:00	2020-02-01	2020	1	11.785	9.62	9	2	1	1	0	0
KW_240_097	0	240	2020-02-25 05:16:00	2020-02-01	2020	1	11.785	9.62	8	2	1	1	0	0
KW_240_098	0	240	2020-02-25 05:16:00	2020-02-01	2020	1	11.785	9.62	8	1	1	1	0	0
KW_240_099	0	240	2020-02-25 05:16:00	2020-02-01	2020	1	11.785	9.62	8	1	1	1	0	0
KW_240_100	0	240	2020-02-25 05:17:00	2020-02-01	2020	1	11.785	9.62	8	1	1	2	0	1	0	0	0	0	0	0	0	0	0	0	0	0	0	0	0	0	0	0	0	0	0	0	0	0	0	0	0	0	0	0	0	0	0	0	0
KW_240_101	0	240	2020-02-25 05:18:00	2020-02-01	2020	1	11.785	9.62	9	1	1	1	0	0
KW_240_102	0	240	2020-02-25 05:18:00	2020-02-01	2020	1	11.785	9.62	9	3	1	2	0	0
KW_247_001	0	247	2021-03-18 08:43:00	2021-03-01	2021	3	2.395	3.01	8	1	0	1	0	0
KW_247_002	0	247	2021-03-18 08:39:00	2021-03-01	2021	3	2.395	3.01	8	1	0	1	0	0
KW_247_003	0	247	2021-03-18 09:38:00	2021-03-01	2021	3	2.395	3.01	9	2	0	2	0	0
KW_247_004	0	247	2021-03-18 08:59:00	2021-03-01	2021	3	2.395	3.01	9	2	0	1	0	0
KW_247_005	0	247	2021-03-18 08:57:00	2021-03-01	2021	3	2.395	3.01	9	2	0	1	0	0
KW_247_006	0	247	2021-03-18 10:00:00	2021-03-01	2021	3	2.395	3.01	9	3	0	2	0	0
KW_247_007	0	247	2021-03-18 09:59:00	2021-03-01	2021	3	2.395	3.01	9	3	0	2	0	0
KW_247_008	0	247	2021-03-18 08:32:00	2021-03-01	2021	3	2.395	3.01	8	1	0	1	0	0
KW_247_009	0	247	2021-03-18 08:35:00	2021-03-01	2021	3	2.395	3.01	9	1	0	1	0	0
KW_247_010	0	247	2021-03-18 08:33:00	2021-03-01	2021	3	2.395	3.01	9	1	0	1	0	1	0	0	0	0	0	0	0	0	0	0	0	0	0	0	0	0	0	0	0	0	0	0	0	0	0	0	0	0	0	0	0	0	0	0	0
KW_247_011	0	247	2021-03-18 08:38:00	2021-03-01	2021	3	2.395	3.01	9	1	0	2	0	0
KW_247_012	0	247	2021-03-18 09:31:00	2021-03-01	2021	3	2.395	3.01	9	2	0	1	0	0
KW_247_013	0	247	2021-03-18 08:30:00	2021-03-01	2021	3	2.395	3.01	8	1	0	1	0	0
KW_247_014	0	247	2021-03-18 08:28:00	2021-03-01	2021	3	2.395	3.01	8	1	0	1	0	0
KW_247_015	0	247	2021-03-18 08:37:00	2021-03-01	2021	3	2.395	3.01	8	1	0	2	0	0
KW_247_016	0	247	2021-03-18 08:48:00	2021-03-01	2021	3	2.395	3.01	8	1	0	2	0	0
KW_247_017	0	247	2021-03-18 09:21:00	2021-03-01	2021	3	2.395	3.01	9	2	1	1	0	1	0	0	1	0	1	0	0	0	0	0	0	0	0	1	0	0	1	0	0	0	0	0	0	0	0	1	1	0	0	0	0	0	0	0	0
KW_247_018	0	247	2021-03-18 09:40:00	2021-03-01	2021	3	2.395	3.01	8	2	1	1	0	0
KW_247_019	0	247	2021-03-18 08:49:00	2021-03-01	2021	3	2.395	3.01	9	1	0	2	0	0
KW_247_020	0	247	2021-03-18 08:51:00	2021-03-01	2021	3	2.395	3.01	10	1	1	1	0	0
KW_247_021	0	247	2021-03-18 09:25:00	2021-03-01	2021	3	2.395	3.01	9	2	1	1	0	1	0	0	0	0	0	0	0	0	0	0	0	0	0	0	0	0	0	0	0	0	0	0	0	0	0	0	0	0	0	0	0	0	0	0	0
KW_247_022	0	247	2021-03-18 09:04:00	2021-03-01	2021	3	2.395	3.01	10	1	1	2	0	1	4	2	2	0	1	1	0	0	1	0	0	0	3	1	1	0	0	1	1	0	1	0	0	0	1	0	0	0	0	0	0	0	0	0	0
KW_247_023	0	247	2021-03-18 09:04:00	2021-03-01	2021	3	2.395	3.01	9	1	1	1	0	1	1	0	1	0	1	0	0	0	0	0	0	0	1	0	2	0	1	0	0	0	0	1	1	0	0	0	0	0	0	0	0	0	0	0	0
KW_247_024	0	247	2021-03-18 08:30:00	2021-03-01	2021	3	2.395	3.01	9	1	1	2	0	0
KW_247_025	0	247	2021-03-18 09:42:00	2021-03-01	2021	3	2.395	3.01	9	2	1	1	1	1	0	0	2	0	1	0	0	0	0	0	0	0	0	0	0	0	0	0	0	0	0	0	0	0	0	0	0	0	0	0	0	0	0	0	0
KW_247_026	0	247	2021-03-18 08:49:00	2021-03-01	2021	3	2.395	3.01	9	1	1	1	0	1	3	2	1	0	0	0	0	0	0	0	1	0	1	0	0	0	0	0	0	0	0	0	0	0	0	0	0	0	0	0	0	0	0	0	0
KW_247_027	0	247	2021-03-18 08:46:00	2021-03-01	2021	3	2.395	3.01	8	1	1	1	0	0
KW_247_028	0	247	2021-03-18 08:45:00	2021-03-01	2021	3	2.395	3.01	8	1	1	1	0	0
KW_247_029	0	247	2021-03-18 09:47:00	2021-03-01	2021	3	2.395	3.01	8	2	1	1	0	0
KW_247_030	0	247	2021-03-18 08:56:00	2021-03-01	2021	3	2.395	3.01	9	1	1	2	0	1	1	0	0	0	0	0	0	0	0	0	0	0	0	0	0	0	0	0	0	0	0	0	0	0	3	0	0	0	1	0	1	0	0	1	0
KW_247_031	0	247	2021-03-18 09:51:00	2021-03-01	2021	3	2.395	3.01	8	3	1	1	0	0
KW_247_032	0	247	2021-03-18 08:31:00	2021-03-01	2021	3	2.395	3.01	9	1	1	2	0	0
KW_247_033	0	247	2021-03-18 08:35:00	2021-03-01	2021	3	2.395	3.01	9	1	1	2	0	0
KW_247_034	0	247	2021-03-18 08:28:00	2021-03-01	2021	3	2.395	3.01	9	1	1	2	0	0
KW_247_035	0	247	2021-03-18 10:10:00	2021-03-01	2021	3	2.395	3.01	12	4	1	1	0	0
KW_247_036	0	247	2021-03-18 10:18:00	2021-03-01	2021	3	2.395	3.01	14	4	1	1	0	1	0	0	0	0	1	0	0	0	0	0	0	0	0	0	0	0	1	0	0	0	0	0	1	0	0	0	0	0	0	0	0	0	0	0	0
KW_247_037	0	247	2021-03-18 09:19:00	2021-03-01	2021	3	2.395	3.01	13	2	1	1	0	0
KW_247_038	0	247	2021-03-18 09:49:00	2021-03-01	2021	3	2.395	3.01	12	3	1	1	0	0
KW_247_039	0	247	2021-03-18 10:26:00	2021-03-01	2021	3	2.395	3.01	14	5	1	1	0	1	0	0	0	0	0	0	0	0	0	0	0	0	0	0	0	0	0	0	0	0	0	0	0	0	0	0	2	0	1	1	0	0	0	0	0
KW_247_040	0	247	2021-03-18 10:21:00	2021-03-01	2021	3	2.395	3.01	13	5	1	2	0	0
KW_247_041	0	247	2021-03-18 10:30:00	2021-03-01	2021	3	2.395	3.01	12	4	1	1	0	1	1	0	2	0	0	0	0	0	0	0	0	0	0	0	0	0	0	0	0	0	0	0	0	0	3	0	0	0	1	0	0	0	0	0	0
KW_247_042	0	247	2021-03-18 10:06:00	2021-03-01	2021	3	2.395	3.01	13	3	1	1	0	0
KW_247_043	0	247	2021-03-18 10:23:00	2021-03-01	2021	3	2.395	3.01	14	4	1	1	0	1	0	0	0	0	0	0	0	0	0	0	0	0	0	0	2	0	1	0	0	0	0	0	0	0	1	0	2	0	1	0	0	0	0	0	0
KW_247_044	0	247	2021-03-18 09:19:00	2021-03-01	2021	3	2.395	3.01	13	2	1	1	0	0
KW_247_045	0	247	2021-03-18 10:12:00	2021-03-01	2021	3	2.395	3.01	12	4	1	1	0	0
KW_247_046	0	247	2021-03-18 10:46:00	2021-03-01	2021	3	2.395	3.01	13	6	1	2	0	0
KW_247_047	0	247	2021-03-18 09:16:00	2021-03-01	2021	3	2.395	3.01	12	2	1	1	0	0
KW_247_048	0	247	2021-03-18 11:03:00	2021-03-01	2021	3	2.395	3.01	13	5	0	1	0	0
KW_247_049	0	247	2021-03-18 10:36:00	2021-03-01	2021	3	2.395	3.01	14	5	1	1	0	0
KW_247_050	0	247	2021-03-18 10:12:00	2021-03-01	2021	3	2.395	3.01	11	4	1	1	0	0
KW_247_051	0	247	2021-03-18 11:01:00	2021-03-01	2021	3	2.395	3.01	12	5	1	1	0	0
KW_247_052	0	247	2021-03-18 09:59:00	2021-03-01	2021	3	2.395	3.01	11	3	0	2	0	0
KW_247_053	0	247	2021-03-18 09:55:00	2021-03-01	2021	3	2.395	3.01	10	3	0	1	0	0
KW_247_054	0	247	2021-03-18 09:33:00	2021-03-01	2021	3	2.395	3.01	11	2	0	2	0	0
KW_247_055	0	247	2021-03-18 09:36:00	2021-03-01	2021	3	2.395	3.01	11	2	0	1	0	0
KW_247_056	0	247	2021-03-18 09:34:00	2021-03-01	2021	3	2.395	3.01	11	2	0	2	0	0
KW_247_057	0	247	2021-03-18 08:54:00	2021-03-01	2021	3	2.395	3.01	11	2	0	1	0	0
KW_247_058	0	247	2021-03-18 10:10:00	2021-03-01	2021	3	2.395	3.01	11	3	0	1	0	0
KW_247_059	0	247	2021-03-18 09:12:00	2021-03-01	2021	3	2.395	3.01	11	2	0	1	0	1	2	0	0	0	1	0	0	0	0	0	0	0	0	0	0	0	0	0	0	0	0	0	0	0	0	0	0	0	0	0	0	0	0	0	0
KW_247_060	0	247	2021-03-18 09:53:00	2021-03-01	2021	3	2.395	3.01	11	3	0	1	0	0
KW_247_061	0	247	2021-03-18 09:01:00	2021-03-01	2021	3	2.395	3.01	11	2	0	1	0	0
KW_247_062	0	247	2021-03-18 10:08:00	2021-03-01	2021	3	2.395	3.01	11	3	0	1	0	0
KW_247_063	0	247	2021-03-18 08:41:00	2021-03-01	2021	3	2.395	3.01	10	1	0	1	0	0
KW_247_064	0	247	2021-03-18 09:39:00	2021-03-01	2021	3	2.395	3.01	12	2	0	1	0	0
KW_247_065	0	247	2021-03-18 09:58:00	2021-03-01	2021	3	2.395	3.01	11	3	0	1	0	0
KW_247_066	0	247	2021-03-18 09:57:00	2021-03-01	2021	3	2.395	3.01	10	3	0	2	0	0
KW_247_067	0	247	2021-03-18 10:15:00	2021-03-01	2021	3	2.395	3.01	11	3	0	1	0	0
KW_247_068	0	247	2021-03-18 10:16:00	2021-03-01	2021	3	2.395	3.01	10	3	0	1	0	0
KW_247_069	0	247	2021-03-18 10:44:00	2021-03-01	2021	3	2.395	3.01	13	5	0	1	0	0
KW_247_070	0	247	2021-03-18 11:01:00	2021-03-01	2021	3	2.395	3.01	12	5	1	2	0	0
KW_247_071	0	247	2021-03-18 10:38:00	2021-03-01	2021	3	2.395	3.01	12	5	0	1	0	0
KW_247_072	0	247	2021-03-18 09:45:00	2021-03-01	2021	3	2.395	3.01	12	2	0	1	0	0
KW_247_073	0	247	2021-03-18 10:42:00	2021-03-01	2021	3	2.395	3.01	11	5	0	1	0	0
KW_247_074	0	247	2021-03-18 09:54:00	2021-03-01	2021	3	2.395	3.01	12	3	0	1	0	0
KW_247_075	0	247	2021-03-18 10:44:00	2021-03-01	2021	3	2.395	3.01	12	5	0	1	0	0
KW_247_076	0	247	2021-03-18 10:50:00	2021-03-01	2021	3	2.395	3.01	14	7	0	2	0	0
KW_247_077	0	247	2021-03-18 10:40:00	2021-03-01	2021	3	2.395	3.01	12	5	0	1	0	0
KW_247_078	0	247	2021-03-18 09:55:00	2021-03-01	2021	3	2.395	3.01	12	3	0	1	0	0
KW_247_079	0	247	2021-03-18 10:34:00	2021-03-01	2021	3	2.395	3.01	13	4	0	1	0	1	0	0	0	0	0	0	0	0	0	0	0	0	0	1	1	0	0	0	0	0	0	0	0	0	0	2	1	0	1	1	0	0	0	0	0
KW_247_080	0	247	2021-03-18 11:03:00	2021-03-01	2021	3	2.395	3.01	12	6	0	2	0	0
KW_247_081	0	247	2021-03-18 11:06:00	2021-03-01	2021	3	2.395	3.01	13	5	1	1	0	0
KW_247_082	0	247	2021-03-18 10:46:00	2021-03-01	2021	3	2.395	3.01	14	6	0	2	0	0
KW_247_083	0	247	2021-03-18 10:48:00	2021-03-01	2021	3	2.395	3.01	14	6	0	1	0	0
KW_247_084	0	247	2021-03-18 11:08:00	2021-03-01	2021	3	2.395	3.01	12	6	0	1	0	1	1	0	0	0	0	0	0	0	0	0	0	0	0	0	3	0	1	0	0	0	0	0	0	0	0	0	0	0	0	0	0	0	0	0	0
KW_247_085	0	247	2021-03-18 10:47:00	2021-03-01	2021	3	2.395	3.01	13	5	0	1	0	0
KW_247_086	0	247	2021-03-18 08:47:00	2021-03-01	2021	3	2.395	3.01	11	1	1	1	0	0
KW_247_087	0	247	2021-03-18 08:53:00	2021-03-01	2021	3	2.395	3.01	10	1	1	1	0	0
KW_247_088	0	247	2021-03-18 09:30:00	2021-03-01	2021	3	2.395	3.01	12	2	1	1	0	1	0	2	1	0	1	0	0	1	0	0	0	0	0	0	0	0	0	0	0	0	0	0	0	0	1	0	0	0	0	0	0	0	0	0	0
KW_247_089	0	247	2021-03-18 09:53:00	2021-03-01	2021	3	2.395	3.01	11	3	1	1	0	0
KW_247_090	0	247	2021-03-18 10:03:00	2021-03-01	2021	3	2.395	3.01	10	3	1	1	0	0
KW_247_091	0	247	2021-03-18 09:50:00	2021-03-01	2021	3	2.395	3.01	10	3	1	2	0	0
KW_247_092	0	247	2021-03-18 09:23:00	2021-03-01	2021	3	2.395	3.01	11	2	1	1	0	0
KW_247_093	0	247	2021-03-18 09:57:00	2021-03-01	2021	3	2.395	3.01	10	2	1	1	0	0
KW_247_094	0	247	2021-03-18 10:00:00	2021-03-01	2021	3	2.395	3.01	11	3	1	1	0	1	0	0	0	0	0	0	0	0	0	0	0	0	0	0	0	0	0	0	0	0	0	0	0	0	0	0	0	0	0	0	0	0	0	0	0
KW_247_095	0	247	2021-03-18 10:02:00	2021-03-01	2021	3	2.395	3.01	11	3	1	1	0	1	0	0	0	0	0	0	0	0	0	0	0	0	0	0	0	0	0	0	0	0	0	0	0	0	2	1	1	0	1	0	0	0	0	0	1
KW_247_096	0	247	2021-03-18 09:44:00	2021-03-01	2021	3	2.395	3.01	11	2	1	1	0	0
KW_247_097	0	247	2021-03-18 09:14:00	2021-03-01	2021	3	2.395	3.01	10	2	1	1	0	0
KW_247_098	0	247	2021-03-18 11:05:00	2021-03-01	2021	3	2.395	3.01	12	6	0	1	0	0
KW_247_099	0	247	2021-03-18 09:12:00	2021-03-01	2021	3	2.395	3.01	10	2	1	1	0	0
KW_247_100	0	247	2021-03-18 09:21:00	2021-03-01	2021	3	2.395	3.01	10	2	1	1	0	0
KW_247_101	0	247	2021-03-18 10:15:00	2021-03-01	2021	3	2.395	3.01	11	4	1	2	0	1	0	0	0	0	0	0	0	0	0	0	0	0	1	0	1	0	0	0	0	0	0	0	0	0	0	0	0	0	0	0	0	0	0	0	0
KW_247_102	0	247	2021-03-18 09:42:00	2021-03-01	2021	3	2.395	3.01	8	2	1	2	0	0
KW_283_001	0	283	2021-03-04 09:12:00	2021-03-01	2021	3	2.395	3.01	9	3	0	1	0	0
KW_283_002	0	283	2021-03-04 08:52:00	2021-03-01	2021	3	2.395	3.01	9	3	0	2	0	0
KW_283_003	0	283	2021-03-04 08:44:00	2021-03-01	2021	3	2.395	3.01	9	3	0	1	0	0
KW_283_004	0	283	2021-03-04 08:56:00	2021-03-01	2021	3	2.395	3.01	9	2	0	1	0	0
KW_283_005	0	283	2021-03-04 09:02:00	2021-03-01	2021	3	2.395	3.01	8	2	0	1	0	0
KW_283_006	0	283	2021-03-04 08:34:00	2021-03-01	2021	3	2.395	3.01	9	1	0	1	0	0
KW_283_007	0	283	2021-03-04 09:00:00	2021-03-01	2021	3	2.395	3.01	8	2	0	1	0	0
KW_283_008	0	283	2021-03-04 08:27:00	2021-03-01	2021	3	2.395	3.01	8	1	0	1	0	0
KW_283_009	0	283	2021-03-04 08:33:00	2021-03-01	2021	3	2.395	3.01	8	1	0	1	0	0
KW_283_010	0	283	2021-03-04 08:27:00	2021-03-01	2021	3	2.395	3.01	8	1	0	2	0	0
KW_283_011	0	283	2021-03-04 08:31:00	2021-03-01	2021	3	2.395	3.01	8	1	0	1	0	0
KW_283_012	0	283	2021-03-04 08:46:00	2021-03-01	2021	3	2.395	3.01	9	2	0	1	0	0
KW_283_013	0	283	2021-03-04 08:48:00	2021-03-01	2021	3	2.395	3.01	9	2	0	1	0	0
KW_283_014	0	283	2021-03-04 11:38:00	2021-03-01	2021	3	2.395	3.01	14	7	0	1	0	0
KW_283_015	0	283	2021-03-04 08:36:00	2021-03-01	2021	3	2.395	3.01	8	1	0	1	0	0
KW_283_016	0	283	2021-03-04 08:50:00	2021-03-01	2021	3	2.395	3.01	8	2	0	1	0	0
KW_283_017	0	283	2021-03-04 10:02:00	2021-03-01	2021	3	2.395	3.01	13	5	0	1	0	0
KW_283_018	0	283	2021-03-04 09:09:00	2021-03-01	2021	3	2.395	3.01	9	3	1	2	0	0
KW_283_019	0	283	2021-03-04 08:51:00	2021-03-01	2021	3	2.395	3.01	9	2	1	1	0	1	0	2	1	0	1	0	0	0	1	0	1	0	0	0	0	0	0	0	0	0	0	0	0	0	0	0	1	0	1	1	0	0	0	0	0
KW_283_020	0	283	2021-03-04 08:42:00	2021-03-01	2021	3	2.395	3.01	9	2	1	1	0	0
KW_283_021	0	283	2021-03-04 08:42:00	2021-03-01	2021	3	2.395	3.01	9	2	1	2	0	0
KW_283_022	0	283	2021-03-04 08:29:00	2021-03-01	2021	3	2.395	3.01	8	1	1	2	0	0
KW_283_023	0	283	2021-03-04 08:30:00	2021-03-01	2021	3	2.395	3.01	8	1	1	1	0	0
KW_283_024	0	283	2021-03-04 08:37:00	2021-03-01	2021	3	2.395	3.01	8	1	1	1	0	0
KW_283_025	0	283	2021-03-04 08:38:00	2021-03-01	2021	3	2.395	3.01	9	1	1	2	0	0
KW_283_026	0	283	2021-03-04 08:40:00	2021-03-01	2021	3	2.395	3.01	9	1	1	1	0	0
KW_283_027	0	283	2021-03-04 09:54:00	2021-03-01	2021	3	2.395	3.01	13	4	1	1	0	0
KW_283_028	0	283	2021-03-04 10:28:00	2021-03-01	2021	3	2.395	3.01	14	6	1	1	0	0
KW_283_029	0	283	2021-03-04 09:04:00	2021-03-01	2021	3	2.395	3.01	12	3	1	2	0	0
KW_283_030	0	283	2021-03-04 09:53:00	2021-03-01	2021	3	2.395	3.01	13	4	0	1	0	0
KW_283_031	0	283	2021-03-04 10:54:00	2021-03-01	2021	3	2.395	3.01	14	7	0	1	0	0
KW_283_032	0	283	2021-03-04 10:51:00	2021-03-01	2021	3	2.395	3.01	14	7	0	2	0	0
KW_283_033	0	283	2021-03-04 11:02:00	2021-03-01	2021	3	2.395	3.01	14	8	0	2	0	0
KW_283_034	0	283	2021-03-04 10:31:00	2021-03-01	2021	3	2.395	3.01	13	6	0	2	0	0
KW_283_035	0	283	2021-03-04 09:52:00	2021-03-01	2021	3	2.395	3.01	11	4	1	1	0	0
KW_283_036	0	283	2021-03-04 09:47:00	2021-03-01	2021	3	2.395	3.01	11	4	1	2	0	0
KW_283_037	0	283	2021-03-04 09:45:00	2021-03-01	2021	3	2.395	3.01	11	4	1	1	0	0
KW_283_038	0	283	2021-03-04 09:13:00	2021-03-01	2021	3	2.395	3.01	11	3	1	1	0	0
KW_283_039	0	283	2021-03-04 09:44:00	2021-03-01	2021	3	2.395	3.01	11	4	1	1	0	0
KW_283_040	0	283	2021-03-04 10:08:00	2021-03-01	2021	3	2.395	3.01	11	5	1	1	0	0
KW_283_041	0	283	2021-03-04 09:11:00	2021-03-01	2021	3	2.395	3.01	10	3	0	1	0	0
KW_283_042	0	283	2021-03-04 10:02:00	2021-03-01	2021	3	2.395	3.01	12	5	0	1	0	0
KW_283_043	0	283	2021-03-04 09:56:00	2021-03-01	2021	3	2.395	3.01	11	4	0	1	0	0
KW_283_044	0	283	2021-03-04 09:23:00	2021-03-01	2021	3	2.395	3.01	11	4	1	2	0	0
KW_283_045	0	283	2021-03-04 10:09:00	2021-03-01	2021	3	2.395	3.01	10	5	1	2	0	0
KW_283_046	0	283	2021-03-04 09:19:00	2021-03-01	2021	3	2.395	3.01	11	3	1	2	0	0
KW_283_047	0	283	2021-03-04 09:06:00	2021-03-01	2021	3	2.395	3.01	10	3	1	1	0	0
KW_283_048	0	283	2021-03-04 09:19:00	2021-03-01	2021	3	2.395	3.01	10	3	1	1	0	0
KW_283_049	0	283	2021-03-04 09:21:00	2021-03-01	2021	3	2.395	3.01	10	3	1	1	0	0
KW_283_050	0	283	2021-03-04 09:22:00	2021-03-01	2021	3	2.395	3.01	10	3	1	2	0	0
KW_283_051	0	283	2021-03-04 09:15:00	2021-03-01	2021	3	2.395	3.01	13	3	1	2	0	0
KW_283_052	0	283	2021-03-04 09:08:00	2021-03-01	2021	3	2.395	3.01	10	3	1	1	0	0
KW_283_053	0	283	2021-03-04 09:07:00	2021-03-01	2021	3	2.395	3.01	11	3	1	2	0	0
KW_283_054	0	283	2021-03-04 09:02:00	2021-03-01	2021	3	2.395	3.01	11	2	1	1	0	0
KW_283_055	0	283	2021-03-04 09:46:00	2021-03-01	2021	3	2.395	3.01	11	4	0	1	0	0
KW_283_056	0	283	2021-03-04 09:29:00	2021-03-01	2021	3	2.395	3.01	11	4	0	1	0	0
KW_283_057	0	283	2021-03-04 09:41:00	2021-03-01	2021	3	2.395	3.01	10	4	0	1	0	0
KW_283_058	0	283	2021-03-04 09:27:00	2021-03-01	2021	3	2.395	3.01	11	4	0	2	0	0
KW_283_059	0	283	2021-03-04 09:48:00	2021-03-01	2021	3	2.395	3.01	11	4	0	1	0	0
KW_283_060	0	283	2021-03-04 10:04:00	2021-03-01	2021	3	2.395	3.01	11	5	0	1	0	0
KW_283_061	0	283	2021-03-04 10:10:00	2021-03-01	2021	3	2.395	3.01	11	5	0	2	0	0
KW_283_062	0	283	2021-03-04 10:06:00	2021-03-01	2021	3	2.395	3.01	11	5	0	2	0	0
KW_283_063	0	283	2021-03-04 08:40:00	2021-03-01	2021	3	2.395	3.01	11	2	0	1	0	0
KW_283_064	0	283	2021-03-04 09:31:00	2021-03-01	2021	3	2.395	3.01	10	4	0	1	0	0
KW_283_065	0	283	2021-03-04 09:25:00	2021-03-01	2021	3	2.395	3.01	10	4	0	2	0	0
KW_283_066	0	283	2021-03-04 08:48:00	2021-03-01	2021	3	2.395	3.01	10	2	0	2	0	0
KW_283_067	0	283	2021-03-04 08:58:00	2021-03-01	2021	3	2.395	3.01	10	2	0	1	0	0
KW_283_068	0	283	2021-03-04 08:54:00	2021-03-01	2021	3	2.395	3.01	11	2	0	1	0	0
KW_283_069	0	283	2021-03-04 09:29:00	2021-03-01	2021	3	2.395	3.01	13	4	1	1	0	0
KW_283_070	0	283	2021-03-04 09:56:00	2021-03-01	2021	3	2.395	3.01	13	4	0	1	0	0
KW_283_071	0	283	2021-03-04 10:20:00	2021-03-01	2021	3	2.395	3.01	13	6	1	2	0	0
KW_283_072	0	283	2021-03-04 10:23:00	2021-03-01	2021	3	2.395	3.01	14	6	1	1	0	0
KW_283_073	0	283	2021-03-04 09:31:00	2021-03-01	2021	3	2.395	3.01	11	4	1	2	0	0
KW_283_074	0	283	2021-03-04 09:04:00	2021-03-01	2021	3	2.395	3.01	12	2	1	1	0	0
KW_283_075	0	283	2021-03-04 09:35:00	2021-03-01	2021	3	2.395	3.01	13	4	1	1	0	0
KW_283_076	0	283	2021-03-04 09:17:00	2021-03-01	2021	3	2.395	3.01	13	3	1	2	0	0
KW_283_077	0	283	2021-03-04 10:25:00	2021-03-01	2021	3	2.395	3.01	13	6	1	1	0	0
KW_283_078	0	283	2021-03-04 09:34:00	2021-03-01	2021	3	2.395	3.01	12	4	1	1	0	1	1	1	0	0	1	0	0	0	0	0	0	0	0	2	0	0	0	0	0	0	0	0	0	0	0	1	0	0	0	0	0	0	0	0	0
KW_283_079	0	283	2021-03-04 09:38:00	2021-03-01	2021	3	2.395	3.01	12	4	1	1	0	0
KW_283_080	0	283	2021-03-04 09:50:00	2021-03-01	2021	3	2.395	3.01	12	4	1	2	0	0
KW_283_081	0	283	2021-03-04 08:46:00	2021-03-01	2021	3	2.395	3.01	12	2	1	1	0	0
KW_283_082	0	283	2021-03-04 09:58:00	2021-03-01	2021	3	2.395	3.01	13	4	1	1	0	0
KW_283_083	0	283	2021-03-04 10:14:00	2021-03-01	2021	3	2.395	3.01	13	5	1	1	0	1	0	0	0	0	0	0	0	0	0	0	1	0	0	1	1	0	1	1	1	0	0	0	1	0	0	0	1	0	1	0	0	0	0	0	0
KW_283_084	0	283	2021-03-04 10:38:00	2021-03-01	2021	3	2.395	3.01	14	6	1	2	0	0
KW_283_085	0	283	2021-03-04 09:15:00	2021-03-01	2021	3	2.395	3.01	13	3	1	1	0	0
KW_283_086	0	283	2021-03-04 11:33:00	2021-03-01	2021	3	2.395	3.01	13	5	0	1	0	0
KW_283_087	0	283	2021-03-04 10:46:00	2021-03-01	2021	3	2.395	3.01	12	6	0	2	0	0
KW_283_088	0	283	2021-03-04 10:43:00	2021-03-01	2021	3	2.395	3.01	13	6	0	1	0	0
KW_283_089	0	283	2021-03-04 10:35:00	2021-03-01	2021	3	2.395	3.01	14	6	0	1	0	0
KW_283_090	0	283	2021-03-04 10:29:00	2021-03-01	2021	3	2.395	3.01	13	6	0	1	0	0
KW_283_091	0	283	2021-03-04 10:49:00	2021-03-01	2021	3	2.395	3.01	14	7	0	1	0	0
KW_283_092	0	283	2021-03-04 10:06:00	2021-03-01	2021	3	2.395	3.01	14	5	0	2	0	0
KW_283_093	0	283	2021-03-04 10:15:00	2021-03-01	2021	3	2.395	3.01	12	5	0	1	0	0
KW_283_094	0	283	2021-03-04 10:57:00	2021-03-01	2021	3	2.395	3.01	12	7	0	1	0	0
KW_283_095	0	283	2021-03-04 10:13:00	2021-03-01	2021	3	2.395	3.01	12	5	0	1	0	0
KW_283_096	0	283	2021-03-04 10:27:00	2021-03-01	2021	3	2.395	3.01	14	6	0	1	0	0
KW_283_097	0	283	2021-03-04 11:00:00	2021-03-01	2021	3	2.395	3.01	14	8	0	2	0	0
KW_283_098	0	283	2021-03-04 10:40:00	2021-03-01	2021	3	2.395	3.01	14	6	0	1	0	0
KW_283_099	0	283	2021-03-04 09:59:00	2021-03-01	2021	3	2.395	3.01	13	4	0	1	0	0
KW_283_100	0	283	2021-03-04 10:12:00	2021-03-01	2021	3	2.395	3.01	13	5	0	1	0	0
KW_283_101	0	283	2021-03-04 10:32:00	2021-03-01	2021	3	2.395	3.01	13	6	0	1	0	0
KW_283_102	0	283	2021-03-04 10:18:00	2021-03-01	2021	3	2.395	3.01	14	5	1	1	0	0
KW_300_001	0	300	2021-03-17 09:04:00	2021-03-01	2021	3	2.395	3.01	8	1	0	1	0	0
KW_300_002	0	300	2021-03-17 09:08:00	2021-03-01	2021	3	2.395	3.01	8	1	0	1	0	0
KW_300_003	0	300	2021-03-17 09:19:00	2021-03-01	2021	3	2.395	3.01	8	2	0	1	0	0
KW_300_004	0	300	2021-03-17 09:15:00	2021-03-01	2021	3	2.395	3.01	9	2	0	2	0	0
KW_300_005	0	300	2021-03-17 09:14:00	2021-03-01	2021	3	2.395	3.01	9	2	0	2	0	0
KW_300_006	0	300	2021-03-17 09:06:00	2021-03-01	2021	3	2.395	3.01	8	1	0	1	0	0
KW_300_007	0	300	2021-03-17 09:35:00	2021-03-01	2021	3	2.395	3.01	9	3	0	1	0	0
KW_300_008	0	300	2021-03-17 09:54:00	2021-03-01	2021	3	2.395	3.01	9	4	0	2	0	0
KW_300_009	0	300	2021-03-17 09:56:00	2021-03-01	2021	3	2.395	3.01	9	4	0	2	0	0
KW_300_010	0	300	2021-03-17 09:57:00	2021-03-01	2021	3	2.395	3.01	9	4	0	1	0	0
KW_300_011	0	300	2021-03-17 09:38:00	2021-03-01	2021	3	2.395	3.01	9	3	0	2	0	0
KW_300_012	0	300	2021-03-17 09:16:00	2021-03-01	2021	3	2.395	3.01	9	2	0	1	0	0
KW_300_013	0	300	2021-03-17 09:09:00	2021-03-01	2021	3	2.395	3.01	8	1	0	2	0	0
KW_300_014	0	300	2021-03-17 09:11:00	2021-03-01	2021	3	2.395	3.01	8	1	0	2	0	0
KW_300_015	0	300	2021-03-17 09:20:00	2021-03-01	2021	3	2.395	3.01	9	2	0	2	0	0
KW_300_016	0	300	2021-03-17 09:40:00	2021-03-01	2021	3	2.395	3.01	9	4	0	2	0	0
KW_300_017	0	300	2021-03-17 09:12:00	2021-03-01	2021	3	2.395	3.01	8	2	0	2	0	0
KW_300_018	0	300	2021-03-17 10:02:00	2021-03-01	2021	3	2.395	3.01	12	5	1	2	0	0
KW_300_019	0	300	2021-03-17 10:27:00	2021-03-01	2021	3	2.395	3.01	13	6	1	1	0	0
KW_300_020	0	300	2021-03-17 10:23:00	2021-03-01	2021	3	2.395	3.01	12	6	1	1	0	0
KW_300_021	0	300	2021-03-17 10:00:00	2021-03-01	2021	3	2.395	3.01	13	5	1	2	0	0
KW_300_022	0	300	2021-03-17 09:06:00	2021-03-01	2021	3	2.395	3.01	14	1	1	2	0	0
KW_300_023	0	300	2021-03-17 10:32:00	2021-03-01	2021	3	2.395	3.01	14	7	1	2	0	0
KW_300_024	0	300	2021-03-17 10:34:00	2021-03-01	2021	3	2.395	3.01	14	7	1	2	0	0
KW_300_025	0	300	2021-03-17 10:22:00	2021-03-01	2021	3	2.395	3.01	14	6	1	1	0	0
KW_300_026	0	300	2021-03-17 10:35:00	2021-03-01	2021	3	2.395	3.01	13	7	1	2	0	0
KW_300_027	0	300	2021-03-17 10:13:00	2021-03-01	2021	3	2.395	3.01	12	5	1	2	0	0
KW_300_028	0	300	2021-03-17 10:24:00	2021-03-01	2021	3	2.395	3.01	12	6	1	2	0	0
KW_300_029	0	300	2021-03-17 10:20:00	2021-03-01	2021	3	2.395	3.01	14	6	1	1	0	0
KW_300_030	0	300	2021-03-17 10:08:00	2021-03-01	2021	3	2.395	3.01	14	5	1	2	0	0
KW_300_031	0	300	2021-03-17 10:26:00	2021-03-01	2021	3	2.395	3.01	12	6	1	2	0	0
KW_300_032	0	300	2021-03-17 10:25:00	2021-03-01	2021	3	2.395	3.01	13	6	1	2	0	0
KW_300_033	0	300	2021-03-17 10:27:00	2021-03-01	2021	3	2.395	3.01	13	6	1	1	0	0
KW_300_034	0	300	2021-03-17 10:09:00	2021-03-01	2021	3	2.395	3.01	12	5	1	1	0	0
KW_300_035	0	300	2021-03-17 10:01:00	2021-03-01	2021	3	2.395	3.01	10	4	1	2	0	0
KW_300_036	0	300	2021-03-17 10:10:00	2021-03-01	2021	3	2.395	3.01	11	4	1	1	0	0
KW_300_037	0	300	2021-03-17 09:52:00	2021-03-01	2021	3	2.395	3.01	10	4	1	2	0	0
KW_300_038	0	300	2021-03-17 09:28:00	2021-03-01	2021	3	2.395	3.01	10	3	1	1	0	0
KW_300_039	0	300	2021-03-17 09:36:00	2021-03-01	2021	3	2.395	3.01	10	3	1	2	0	0
KW_300_040	0	300	2021-03-17 09:35:00	2021-03-01	2021	3	2.395	3.01	10	3	1	1	0	0
KW_300_041	0	300	2021-03-17 10:05:00	2021-03-01	2021	3	2.395	3.01	12	4	1	1	0	0
KW_300_042	0	300	2021-03-17 09:46:00	2021-03-01	2021	3	2.395	3.01	11	4	1	1	0	0
KW_300_043	0	300	2021-03-17 10:03:00	2021-03-01	2021	3	2.395	3.01	11	4	1	1	0	0
KW_300_044	0	300	2021-03-17 09:59:00	2021-03-01	2021	3	2.395	3.01	10	4	1	1	0	0
KW_300_045	0	300	2021-03-17 09:39:00	2021-03-01	2021	3	2.395	3.01	10	3	1	1	0	0
KW_300_046	0	300	2021-03-17 09:50:00	2021-03-01	2021	3	2.395	3.01	11	3	1	2	0	0
KW_300_047	0	300	2021-03-17 09:37:00	2021-03-01	2021	3	2.395	3.01	10	3	1	1	0	0
KW_300_048	0	300	2021-03-17 09:26:00	2021-03-01	2021	3	2.395	3.01	11	3	1	1	0	0
KW_300_049	0	300	2021-03-17 09:50:00	2021-03-01	2021	3	2.395	3.01	11	4	1	1	0	0
KW_300_050	0	300	2021-03-17 10:17:00	2021-03-01	2021	3	2.395	3.01	11	6	0	2	0	0
KW_300_051	0	300	2021-03-17 10:14:00	2021-03-01	2021	3	2.395	3.01	10	5	0	2	0	0
KW_300_052	0	300	2021-03-17 10:16:00	2021-03-01	2021	3	2.395	3.01	11	5	0	1	0	0
KW_300_053	0	300	2021-03-17 10:12:00	2021-03-01	2021	3	2.395	3.01	11	5	0	2	0	0
KW_300_054	0	300	2021-03-17 10:11:00	2021-03-01	2021	3	2.395	3.01	11	5	0	1	0	0
KW_300_055	0	300	2021-03-17 10:08:00	2021-03-01	2021	3	2.395	3.01	11	4	0	1	0	0
KW_300_056	0	300	2021-03-17 09:42:00	2021-03-01	2021	3	2.395	3.01	10	4	0	2	0	0
KW_300_057	0	300	2021-03-17 09:43:00	2021-03-01	2021	3	2.395	3.01	11	3	0	2	0	0
KW_300_058	0	300	2021-03-17 09:57:00	2021-03-01	2021	3	2.395	3.01	11	4	0	1	0	0
KW_300_059	0	300	2021-03-17 09:41:00	2021-03-01	2021	3	2.395	3.01	10	3	0	1	0	0
KW_300_060	0	300	2021-03-17 09:13:00	2021-03-01	2021	3	2.395	3.01	10	2	0	1	0	0
KW_300_061	0	300	2021-03-17 09:29:00	2021-03-01	2021	3	2.395	3.01	10	3	0	1	0	0
KW_300_062	0	300	2021-03-17 09:31:00	2021-03-01	2021	3	2.395	3.01	10	2	0	1	0	0
KW_300_063	0	300	2021-03-17 09:33:00	2021-03-01	2021	3	2.395	3.01	10	3	0	1	0	0
KW_300_064	0	300	2021-03-17 09:48:00	2021-03-01	2021	3	2.395	3.01	10	4	0	1	0	0
KW_300_065	0	300	2021-03-17 10:04:00	2021-03-01	2021	3	2.395	3.01	11	5	0	2	0	0
KW_300_066	0	300	2021-03-17 09:31:00	2021-03-01	2021	3	2.395	3.01	10	3	0	1	0	0
KW_300_067	0	300	2021-03-17 09:44:00	2021-03-01	2021	3	2.395	3.01	10	3	0	1	0	0
KW_300_068	0	300	2021-03-17 09:51:00	2021-03-01	2021	3	2.395	3.01	11	4	1	1	0	0
KW_300_069	0	300	2021-03-17 09:33:00	2021-03-01	2021	3	2.395	3.01	8	2	1	2	0	0
KW_300_070	0	300	2021-03-17 09:22:00	2021-03-01	2021	3	2.395	3.01	8	2	1	1	0	0
KW_300_071	0	300	2021-03-17 09:22:00	2021-03-01	2021	3	2.395	3.01	9	2	1	1	0	0
KW_300_072	0	300	2021-03-17 09:20:00	2021-03-01	2021	3	2.395	3.01	8	2	1	2	0	0
KW_300_073	0	300	2021-03-17 09:24:00	2021-03-01	2021	3	2.395	3.01	9	2	1	2	0	0
KW_300_074	0	300	2021-03-17 09:26:00	2021-03-01	2021	3	2.395	3.01	9	3	1	1	0	0
KW_300_075	0	300	2021-03-17 09:18:00	2021-03-01	2021	3	2.395	3.01	9	2	1	1	0	0
KW_300_076	0	300	2021-03-17 09:53:00	2021-03-01	2021	3	2.395	3.01	9	4	1	2	0	0
KW_300_077	0	300	2021-03-17 09:44:00	2021-03-01	2021	3	2.395	3.01	9	4	1	1	0	0
KW_300_078	0	300	2021-03-17 09:30:00	2021-03-01	2021	3	2.395	3.01	9	2	1	1	0	0
KW_300_079	0	300	2021-03-17 09:28:00	2021-03-01	2021	3	2.395	3.01	8	2	1	1	0	0
KW_300_080	0	300	2021-03-17 09:16:00	2021-03-01	2021	3	2.395	3.01	8	2	1	2	0	0
KW_300_081	0	300	2021-03-17 09:24:00	2021-03-01	2021	3	2.395	3.01	8	2	1	1	0	0
KW_300_082	0	300	2021-03-17 09:48:00	2021-03-01	2021	3	2.395	3.01	9	3	1	2	0	0
KW_300_083	0	300	2021-03-17 09:40:00	2021-03-01	2021	3	2.395	3.01	9	3	1	1	0	0
KW_300_084	0	300	2021-03-17 09:08:00	2021-03-01	2021	3	2.395	3.01	8	1	0	1	0	0
KW_300_085	0	300	2021-03-17 09:46:00	2021-03-01	2021	3	2.395	3.01	9	3	0	2	0	0
KW_300_086	0	300	2021-03-17 10:18:00	2021-03-01	2021	3	2.395	3.01	13	6	0	1	0	0
KW_300_087	0	300	2021-03-17 10:15:00	2021-03-01	2021	3	2.395	3.01	12	5	0	1	0	0
KW_300_088	0	300	2021-03-17 10:06:00	2021-03-01	2021	3	2.395	3.01	12	5	0	1	0	0
KW_300_089	0	300	2021-03-17 10:21:00	2021-03-01	2021	3	2.395	3.01	12	6	0	1	0	0
KW_300_090	0	300	2021-03-17 10:20:00	2021-03-01	2021	3	2.395	3.01	12	6	0	1	0	0
KW_300_091	0	300	2021-03-17 10:21:00	2021-03-01	2021	3	2.395	3.01	13	6	0	1	0	0
KW_300_092	0	300	2021-03-17 10:30:00	2021-03-01	2021	3	2.395	3.01	13	7	0	1	0	0
KW_300_093	0	300	2021-03-17 10:23:00	2021-03-01	2021	3	2.395	3.01	13	6	0	1	0	0
KW_300_094	0	300	2021-03-17 10:31:00	2021-03-01	2021	3	2.395	3.01	12	7	0	1	0	0
KW_300_095	0	300	2021-03-17 10:29:00	2021-03-01	2021	3	2.395	3.01	13	7	0	2	0	0
KW_300_096	0	300	2021-03-17 10:18:00	2021-03-01	2021	3	2.395	3.01	12	6	0	1	0	0
KW_300_097	0	300	2021-03-17 09:54:00	2021-03-01	2021	3	2.395	3.01	13	4	0	1	0	0
KW_300_098	0	300	2021-03-17 10:25:00	2021-03-01	2021	3	2.395	3.01	12	6	0	2	0	0
KW_300_099	0	300	2021-03-17 10:18:00	2021-03-01	2021	3	2.395	3.01	14	6	0	1	0	0
KW_300_100	0	300	2021-03-17 09:58:00	2021-03-01	2021	3	2.395	3.01	13	5	0	1	0	0
KW_300_101	0	300	2021-03-17 10:32:00	2021-03-01	2021	3	2.395	3.01	13	7	0	1	0	0
KW_300_102	0	300	2021-03-17 10:06:00	2021-03-01	2021	3	2.395	3.01	12	4	0	1	0	0
KW_319_001	0	319	2021-03-02 09:31:00	2021-03-01	2021	3	2.395	3.01	8	3	0	2	0	0
KW_319_002	0	319	2021-03-02 08:49:00	2021-03-01	2021	3	2.395	3.01	8	1	0	1	0	0
KW_319_003	0	319	2021-03-02 08:43:00	2021-03-01	2021	3	2.395	3.01	8	1	0	2	0	0
KW_319_004	0	319	2021-03-02 08:56:00	2021-03-01	2021	3	2.395	3.01	8	1	0	2	0	0
KW_319_005	0	319	2021-03-02 09:05:00	2021-03-01	2021	3	2.395	3.01	8	2	0	2	0	0
KW_319_006	0	319	2021-03-02 09:03:00	2021-03-01	2021	3	2.395	3.01	8	3	0	2	0	0
KW_319_007	0	319	2021-03-02 09:07:00	2021-03-01	2021	3	2.395	3.01	8	2	0	2	0	0
KW_319_008	0	319	2021-03-02 09:22:00	2021-03-01	2021	3	2.395	3.01	9	2	0	2	0	0
KW_319_009	0	319	2021-03-02 08:37:00	2021-03-01	2021	3	2.395	3.01	8	1	1	2	0	0
KW_319_010	0	319	2021-03-02 09:14:00	2021-03-01	2021	3	2.395	3.01	9	2	1	1	0	0
KW_319_011	0	319	2021-03-02 09:09:00	2021-03-01	2021	3	2.395	3.01	9	2	1	2	0	0
KW_319_012	0	319	2021-03-02 08:53:00	2021-03-01	2021	3	2.395	3.01	8	1	1	2	0	0
KW_319_013	0	319	2021-03-02 08:44:00	2021-03-01	2021	3	2.395	3.01	8	1	1	1	0	0
KW_319_014	0	319	2021-03-02 10:50:00	2021-03-01	2021	3	2.395	3.01	8	2	1	2	0	0
KW_319_015	0	319	2021-03-02 08:40:00	2021-03-01	2021	3	2.395	3.01	8	1	1	2	0	0
KW_319_016	0	319	2021-03-02 08:35:00	2021-03-01	2021	3	2.395	3.01	8	1	1	2	0	0
KW_319_017	0	319	2021-03-02 08:50:00	2021-03-01	2021	3	2.395	3.01	8	1	1	2	0	0
KW_319_018	0	319	2021-03-02 09:05:00	2021-03-01	2021	3	2.395	3.01	9	2	1	2	0	0
KW_319_019	0	319	2021-03-02 09:26:00	2021-03-01	2021	3	2.395	3.01	8	2	1	2	0	0
KW_319_020	0	319	2021-03-02 09:23:00	2021-03-01	2021	3	2.395	3.01	8	2	1	2	0	0
KW_319_021	0	319	2021-03-02 08:52:00	2021-03-01	2021	3	2.395	3.01	8	1	1	2	0	0
KW_319_022	0	319	2021-03-02 08:47:00	2021-03-01	2021	3	2.395	3.01	8	1	1	2	0	0
KW_319_023	0	319	2021-03-02 09:34:00	2021-03-01	2021	3	2.395	3.01	9	3	1	2	0	0
KW_319_024	0	319	2021-03-02 08:38:00	2021-03-01	2021	3	2.395	3.01	8	1	1	1	0	0
KW_319_025	0	319	2021-03-02 08:55:00	2021-03-01	2021	3	2.395	3.01	8	1	1	1	0	0
KW_319_026	0	319	2021-03-02 09:19:00	2021-03-01	2021	3	2.395	3.01	9	2	0	2	0	0
KW_319_027	0	319	2021-03-02 09:21:00	2021-03-01	2021	3	2.395	3.01	8	2	0	2	0	0
KW_319_028	0	319	2021-03-02 09:19:00	2021-03-01	2021	3	2.395	3.01	8	2	0	1	0	0
KW_319_029	0	319	2021-03-02 08:48:00	2021-03-01	2021	3	2.395	3.01	8	1	0	1	0	0
KW_319_030	0	319	2021-03-02 08:45:00	2021-03-01	2021	3	2.395	3.01	8	1	0	1	0	0
KW_319_031	0	319	2021-03-02 09:24:00	2021-03-01	2021	3	2.395	3.01	8	3	0	1	0	0
KW_319_032	0	319	2021-03-02 08:40:00	2021-03-01	2021	3	2.395	3.01	8	1	0	2	0	0
KW_319_033	0	319	2021-03-02 09:03:00	2021-03-01	2021	3	2.395	3.01	10	2	0	2	0	0
KW_319_034	0	319	2021-03-02 09:11:00	2021-03-01	2021	3	2.395	3.01	8	2	0	2	0	0
KW_319_035	0	319	2021-03-02 09:44:00	2021-03-01	2021	3	2.395	3.01	11	4	0	2	0	0
KW_319_036	0	319	2021-03-02 09:48:00	2021-03-01	2021	3	2.395	3.01	10	4	0	2	0	0
KW_319_037	0	319	2021-03-02 09:46:00	2021-03-01	2021	3	2.395	3.01	10	4	0	1	0	0
KW_319_038	0	319	2021-03-02 09:45:00	2021-03-01	2021	3	2.395	3.01	10	4	0	2	0	0
KW_319_039	0	319	2021-03-02 09:41:00	2021-03-01	2021	3	2.395	3.01	11	4	0	2	0	0
KW_319_040	0	319	2021-03-02 09:28:00	2021-03-01	2021	3	2.395	3.01	11	3	0	1	0	0
KW_319_041	0	319	2021-03-02 09:35:00	2021-03-01	2021	3	2.395	3.01	10	3	0	2	0	0
KW_319_042	0	319	2021-03-02 09:37:00	2021-03-01	2021	3	2.395	3.01	10	3	0	2	0	0
KW_319_043	0	319	2021-03-02 10:13:00	2021-03-01	2021	3	2.395	3.01	11	5	0	1	0	0
KW_319_044	0	319	2021-03-02 10:08:00	2021-03-01	2021	3	2.395	3.01	10	5	0	2	0	0
KW_319_045	0	319	2021-03-02 09:52:00	2021-03-01	2021	3	2.395	3.01	11	4	0	1	0	1	0	0	1	0	1	0	0	0	0	0	1	0	0	1	0	0	1	0	0	0	0	0	1	0	1	0	0	0	0	0	0	1	0	0	1
KW_319_046	0	319	2021-03-02 09:58:00	2021-03-01	2021	3	2.395	3.01	11	4	0	2	0	0
KW_319_047	0	319	2021-03-02 10:06:00	2021-03-01	2021	3	2.395	3.01	11	5	0	2	0	0
KW_319_048	0	319	2021-03-02 09:25:00	2021-03-01	2021	3	2.395	3.01	10	3	0	2	0	0
KW_319_049	0	319	2021-03-02 09:52:00	2021-03-01	2021	3	2.395	3.01	10	4	0	1	0	0
KW_319_050	0	319	2021-03-02 09:39:00	2021-03-01	2021	3	2.395	3.01	11	3	0	2	0	0
KW_319_051	0	319	2021-03-02 09:37:00	2021-03-01	2021	3	2.395	3.01	10	3	0	2	0	0
KW_319_052	0	319	2021-03-02 09:50:00	2021-03-01	2021	3	2.395	3.01	11	4	1	1	0	0
KW_319_053	0	319	2021-03-02 09:56:00	2021-03-01	2021	3	2.395	3.01	11	4	1	2	0	0
KW_319_054	0	319	2021-03-02 09:48:00	2021-03-01	2021	3	2.395	3.01	11	4	1	2	0	0
KW_319_055	0	319	2021-03-02 09:43:00	2021-03-01	2021	3	2.395	3.01	11	4	1	2	0	0
KW_319_056	0	319	2021-03-02 09:30:00	2021-03-01	2021	3	2.395	3.01	10	3	1	1	0	0
KW_319_057	0	319	2021-03-02 09:32:00	2021-03-01	2021	3	2.395	3.01	11	3	1	2	0	0
KW_319_058	0	319	2021-03-02 09:10:00	2021-03-01	2021	3	2.395	3.01	11	2	1	1	0	0
KW_319_059	0	319	2021-03-02 09:29:00	2021-03-01	2021	3	2.395	3.01	11	3	1	2	0	0
KW_319_060	0	319	2021-03-02 09:32:00	2021-03-01	2021	3	2.395	3.01	11	3	1	2	0	0
KW_319_061	0	319	2021-03-02 08:58:00	2021-03-01	2021	3	2.395	3.01	10	2	1	2	0	0
KW_319_062	0	319	2021-03-02 08:58:00	2021-03-01	2021	3	2.395	3.01	10	2	1	2	0	0
KW_319_063	0	319	2021-03-02 09:17:00	2021-03-01	2021	3	2.395	3.01	10	2	1	1	0	0
KW_319_064	0	319	2021-03-02 10:05:00	2021-03-01	2021	3	2.395	3.01	11	5	1	2	0	0
KW_319_065	0	319	2021-03-02 10:10:00	2021-03-01	2021	3	2.395	3.01	11	5	1	2	0	0
KW_319_066	0	319	2021-03-02 09:00:00	2021-03-01	2021	3	2.395	3.01	10	2	1	2	0	0
KW_319_067	0	319	2021-03-02 09:12:00	2021-03-01	2021	3	2.395	3.01	10	2	1	2	0	0
KW_319_068	0	319	2021-03-02 09:13:00	2021-03-01	2021	3	2.395	3.01	10	2	1	2	0	0
KW_319_069	0	319	2021-03-02 10:00:00	2021-03-01	2021	3	2.395	3.01	13	4	0	1	0	0
KW_319_070	0	319	2021-03-02 10:33:00	2021-03-01	2021	3	2.395	3.01	13	7	0	2	0	0
KW_319_071	0	319	2021-03-02 10:16:00	2021-03-01	2021	3	2.395	3.01	13	5	0	2	0	0
KW_319_072	0	319	2021-03-02 10:33:00	2021-03-01	2021	3	2.395	3.01	13	7	0	2	0	0
KW_319_073	0	319	2021-03-02 10:18:00	2021-03-01	2021	3	2.395	3.01	13	6	0	2	0	0
KW_319_074	0	319	2021-03-02 10:12:00	2021-03-01	2021	3	2.395	3.01	12	6	0	2	0	0
KW_319_075	0	319	2021-03-02 10:17:00	2021-03-01	2021	3	2.395	3.01	13	6	0	2	0	0
KW_319_076	0	319	2021-03-02 10:04:00	2021-03-01	2021	3	2.395	3.01	13	5	0	1	0	0
KW_319_077	0	319	2021-03-02 10:19:00	2021-03-01	2021	3	2.395	3.01	13	6	0	2	0	0
KW_319_078	0	319	2021-03-02 10:31:00	2021-03-01	2021	3	2.395	3.01	13	7	0	2	0	0
KW_319_079	0	319	2021-03-02 09:07:00	2021-03-01	2021	3	2.395	3.01	14	2	0	1	0	0
KW_319_080	0	319	2021-03-02 10:15:00	2021-03-01	2021	3	2.395	3.01	12	6	0	2	0	0
KW_319_081	0	319	2021-03-02 10:31:00	2021-03-01	2021	3	2.395	3.01	13	7	0	2	0	0
KW_319_082	0	319	2021-03-02 10:29:00	2021-03-01	2021	3	2.395	3.01	13	8	0	2	0	0
KW_319_083	0	319	2021-03-02 09:16:00	2021-03-01	2021	3	2.395	3.01	12	2	0	1	0	0
KW_319_084	0	319	2021-03-02 10:02:00	2021-03-01	2021	3	2.395	3.01	13	5	0	2	0	0
KW_319_085	0	319	2021-03-02 10:27:00	2021-03-01	2021	3	2.395	3.01	14	8	0	2	0	0
KW_319_086	0	319	2021-03-02 10:25:00	2021-03-01	2021	3	2.395	3.01	13	7	1	2	0	0
KW_319_087	0	319	2021-03-02 10:20:00	2021-03-01	2021	3	2.395	3.01	14	6	1	2	0	0
KW_319_088	0	319	2021-03-02 10:28:00	2021-03-01	2021	3	2.395	3.01	14	8	1	2	0	0
KW_319_089	0	319	2021-03-02 09:00:00	2021-03-01	2021	3	2.395	3.01	13	2	0	1	0	0
KW_319_090	0	319	2021-03-02 09:41:00	2021-03-01	2021	3	2.395	3.01	13	4	1	1	0	0
KW_319_091	0	319	2021-03-02 10:08:00	2021-03-01	2021	3	2.395	3.01	14	5	1	2	0	0
KW_319_092	0	319	2021-03-02 10:26:00	2021-03-01	2021	3	2.395	3.01	14	7	1	2	0	0
KW_319_093	0	319	2021-03-02 09:54:00	2021-03-01	2021	3	2.395	3.01	12	4	1	1	0	0
KW_319_094	0	319	2021-03-02 10:15:00	2021-03-01	2021	3	2.395	3.01	13	6	1	2	0	0
KW_319_095	0	319	2021-03-02 10:01:00	2021-03-01	2021	3	2.395	3.01	13	5	1	2	0	0
KW_319_096	0	319	2021-03-02 10:10:00	2021-03-01	2021	3	2.395	3.01	13	5	1	1	0	0
KW_319_097	0	319	2021-03-02 10:23:00	2021-03-01	2021	3	2.395	3.01	14	7	1	1	0	0
KW_319_098	0	319	2021-03-02 10:46:00	2021-03-01	2021	3	2.395	3.01	13	4	1	1	0	0
KW_319_099	0	319	2021-03-02 10:44:00	2021-03-01	2021	3	2.395	3.01	12	4	1	2	0	0
KW_319_100	0	319	2021-03-02 10:51:00	2021-03-01	2021	3	2.395	3.01	12	5	1	2	0	0
KW_319_101	0	319	2021-03-02 10:47:00	2021-03-01	2021	3	2.395	3.01	14	7	1	2	0	0
KW_319_102	0	319	2021-03-02 10:45:00	2021-03-01	2021	3	2.395	3.01	13	6	1	2	0	0
SI_002_001	1	2	2021-03-11 12:33:00	2021-03-01	2021	3	9.245	9	8	2	0	2	0	0
SI_002_002	1	2	2021-03-11 12:07:00	2021-03-01	2021	3	9.245	9	8	1	0	2	0	0
SI_002_003	1	2	2021-03-11 12:48:00	2021-03-01	2021	3	9.245	9	8	1	0	1	0	0
SI_002_004	1	2	2021-03-11 13:09:00	2021-03-01	2021	3	9.245	9	8	2	0	2	0	0
SI_002_005	1	2	2021-03-11 13:14:00	2021-03-01	2021	3	9.245	9	9	3	0	2	0	0
SI_002_006	1	2	2021-03-11 09:30:00	2021-03-01	2021	3	9.245	9	10	1	0	2	0	0
SI_002_007	1	2	2021-03-11 13:11:00	2021-03-01	2021	3	9.245	9	8	2	0	2	0	0
SI_002_008	1	2	2021-03-11 12:18:00	2021-03-01	2021	3	9.245	9	10	1	0	1	0	0
SI_002_010	1	2	2021-03-11 12:51:00	2021-03-01	2021	3	9.245	9	8	1	0	1	0	0
SI_002_011	1	2	2021-03-11 12:52:00	2021-03-01	2021	3	9.245	9	9	2	0	2	0	0
SI_002_013	1	2	2021-03-11 12:04:00	2021-03-01	2021	3	9.245	9	8	1	0	1	0	0
SI_002_014	1	2	2021-03-11 12:36:00	2021-03-01	2021	3	9.245	9	8	1	0	1	0	0
SI_002_015	1	2	2021-03-11 12:39:00	2021-03-01	2021	3	9.245	9	8	2	0	1	0	1	0	0	1	0	1	0	0	0	1	1	1	0	0	0	0	0	0	0	0	0	0	0	0	0	0	0	0	0	0	0	0	0	0	0	0
SI_002_016	1	2	2021-03-11 12:31:00	2021-03-01	2021	3	9.245	9	8	2	0	2	0	0
SI_002_017	1	2	2021-03-11 12:13:00	2021-03-01	2021	3	9.245	9	9	1	0	1	0	0
SI_002_018	1	2	2021-03-11 12:25:00	2021-03-01	2021	3	9.245	9	9	1	0	2	0	0
SI_002_019	1	2	2021-03-11 12:03:00	2021-03-01	2021	3	9.245	9	8	1	1	2	0	0
SI_002_020	1	2	2021-03-11 14:09:00	2021-03-01	2021	3	9.245	9	8	2	1	1	0	0
SI_002_021	1	2	2021-03-11 12:10:00	2021-03-01	2021	3	9.245	9	8	1	1	2	0	0
SI_002_022	1	2	2021-03-11 12:28:00	2021-03-01	2021	3	9.245	9	9	2	1	2	0	0
SI_002_023	1	2	2021-03-11 11:56:00	2021-03-01	2021	3	9.245	9	8	1	1	2	0	0
SI_002_024	1	2	2021-03-11 12:01:00	2021-03-01	2021	3	9.245	9	9	1	1	2	0	0
SI_002_025	1	2	2021-03-11 12:29:00	2021-03-01	2021	3	9.245	9	11	2	1	1	0	0
SI_002_026	1	2	2021-03-11 12:20:00	2021-03-01	2021	3	9.245	9	8	1	1	2	0	1	0	0	0	0	0	0	0	0	0	0	0	0	0	0	0	0	0	0	0	0	0	0	0	0	0	0	0	0	0	0	0	0	0	0	0
SI_002_027	1	2	2021-03-11 14:12:00	2021-03-01	2021	3	9.245	9	9	2	1	1	0	0
SI_002_028	1	2	2021-03-11 12:47:00	2021-03-01	2021	3	9.245	9	9	1	1	2	0	0
SI_002_029	1	2	2021-03-11 11:54:00	2021-03-01	2021	3	9.245	9	8	1	1	2	0	0
SI_002_030	1	2	2021-03-11 12:05:00	2021-03-01	2021	3	9.245	9	9	1	1	2	0	0
SI_002_031	1	2	2021-03-11 12:36:00	2021-03-01	2021	3	9.245	9	9	2	1	2	0	0
SI_002_032	1	2	2021-03-11 12:10:00	2021-03-01	2021	3	9.245	9	9	1	1	2	0	0
SI_002_033	1	2	2021-03-11 12:16:00	2021-03-01	2021	3	9.245	9	8	1	1	1	0	0
SI_002_034	1	2	2021-03-11 12:17:00	2021-03-01	2021	3	9.245	9	8	1	1	2	0	0
SI_002_035	1	2	2021-03-11 12:57:00	2021-03-01	2021	3	9.245	9	11	2	0	2	0	0
SI_002_036	1	2	2021-03-11 14:06:00	2021-03-01	2021	3	9.245	9	11	4	1	2	0	0
SI_002_037	1	2	2021-03-11 14:09:00	2021-03-01	2021	3	9.245	9	11	4	1	2	0	0
SI_002_038	1	2	2021-03-11 13:53:00	2021-03-01	2021	3	9.245	9	11	4	1	1	0	0
SI_002_039	1	2	2021-03-11 13:03:00	2021-03-01	2021	3	9.245	9	10	3	1	1	0	0
SI_002_040	1	2	2021-03-11 13:57:00	2021-03-01	2021	3	9.245	9	11	4	1	1	0	0
SI_002_041	1	2	2021-03-11 13:07:00	2021-03-01	2021	3	9.245	9	10	3	1	1	0	0
SI_002_042	1	2	2021-03-11 13:07:00	2021-03-01	2021	3	9.245	9	10	3	1	2	0	0
SI_002_043	1	2	2021-03-11 14:17:00	2021-03-01	2021	3	9.245	9	11	2	1	1	0	0
SI_002_044	1	2	2021-03-11 13:42:00	2021-03-01	2021	3	9.245	9	10	4	1	2	0	0
SI_002_045	1	2	2021-03-11 13:09:00	2021-03-01	2021	3	9.245	9	11	2	1	1	0	0
SI_002_046	1	2	2021-03-11 12:31:00	2021-03-01	2021	3	9.245	9	10	2	1	1	0	0
SI_002_047	1	2	2021-03-11 13:01:00	2021-03-01	2021	3	9.245	9	10	3	1	1	0	0
SI_002_048	1	2	2021-03-11 13:01:00	2021-03-01	2021	3	9.245	9	11	2	1	2	0	0
SI_002_049	1	2	2021-03-11 12:08:00	2021-03-01	2021	3	9.245	9	10	1	1	1	0	0
SI_002_050	1	2	2021-03-11 14:05:00	2021-03-01	2021	3	9.245	9	10	3	1	2	0	0
SI_002_051	1	2	2021-03-11 14:15:00	2021-03-01	2021	3	9.245	9	10	2	1	1	0	0
SI_002_052	1	2	2021-03-11 13:15:00	2021-03-01	2021	3	9.245	9	10	3	0	1	0	0
SI_002_053	1	2	2021-03-11 12:56:00	2021-03-01	2021	3	9.245	9	11	3	0	1	0	0
SI_002_054	1	2	2021-03-11 13:21:00	2021-03-01	2021	3	9.245	9	10	3	0	2	0	0
SI_002_055	1	2	2021-03-11 13:34:00	2021-03-01	2021	3	9.245	9	11	4	0	1	0	0
SI_002_056	1	2	2021-03-11 13:24:00	2021-03-01	2021	3	9.245	9	10	3	0	2	0	0
SI_002_057	1	2	2021-03-11 13:33:00	2021-03-01	2021	3	9.245	9	11	4	0	2	0	0
SI_002_058	1	2	2021-03-11 12:53:00	2021-03-01	2021	3	9.245	9	12	1	0	1	0	0
SI_002_059	1	2	2021-03-11 12:54:00	2021-03-01	2021	3	9.245	9	11	3	0	2	0	0
SI_002_060	1	2	2021-03-11 14:07:00	2021-03-01	2021	3	9.245	9	11	4	0	1	0	0
SI_002_061	1	2	2021-03-11 13:39:00	2021-03-01	2021	3	9.245	9	11	4	0	2	0	0
SI_002_062	1	2	2021-03-11 13:59:00	2021-03-01	2021	3	9.245	9	11	4	0	1	0	0
SI_002_063	1	2	2021-03-11 13:55:00	2021-03-01	2021	3	9.245	9	11	4	0	1	0	0
SI_002_064	1	2	2021-03-11 12:58:00	2021-03-01	2021	3	9.245	9	10	3	0	1	0	0
SI_002_065	1	2	2021-03-11 13:36:00	2021-03-01	2021	3	9.245	9	11	4	0	2	0	0
SI_002_066	1	2	2021-03-11 13:37:00	2021-03-01	2021	3	9.245	9	11	4	0	1	0	0
SI_002_067	1	2	2021-03-11 12:59:00	2021-03-01	2021	3	9.245	9	10	3	0	2	0	0
SI_002_068	1	2	2021-03-11 13:05:00	2021-03-01	2021	3	9.245	9	11	3	0	1	0	0
SI_002_069	1	2	2021-03-11 14:34:00	2021-03-01	2021	3	9.245	9	13	6	1	2	0	0
SI_002_070	1	2	2021-03-11 13:18:00	2021-03-01	2021	3	9.245	9	12	4	1	1	0	0
SI_002_071	1	2	2021-03-11 14:49:00	2021-03-01	2021	3	9.245	9	14	7	1	1	0	0
SI_002_072	1	2	2021-03-11 14:40:00	2021-03-01	2021	3	9.245	9	13	7	1	2	0	0
SI_002_073	1	2	2021-03-11 13:45:00	2021-03-01	2021	3	9.245	9	12	5	1	2	0	0
SI_002_074	1	2	2021-03-11 14:35:00	2021-03-01	2021	3	9.245	9	12	6	0	2	0	0
SI_002_075	1	2	2021-03-11 14:51:00	2021-03-01	2021	3	9.245	9	13	7	0	1	0	0
SI_002_076	1	2	2021-03-11 14:38:00	2021-03-01	2021	3	9.245	9	14	7	0	1	0	0
SI_002_077	1	2	2021-03-11 14:31:00	2021-03-01	2021	3	9.245	9	12	6	0	2	0	0
SI_002_078	1	2	2021-03-11 14:37:00	2021-03-01	2021	3	9.245	9	13	6	0	2	0	0
SI_002_079	1	2	2021-03-11 14:30:00	2021-03-01	2021	3	9.245	9	13	6	0	1	0	0
SI_002_080	1	2	2021-03-11 14:27:00	2021-03-01	2021	3	9.245	9	12	5	0	1	0	0
SI_002_081	1	2	2021-03-11 14:13:00	2021-03-01	2021	3	9.245	9	13	5	0	2	0	0
SI_002_082	1	2	2021-03-11 14:46:00	2021-03-01	2021	3	9.245	9	14	6	0	1	0	0
SI_002_083	1	2	2021-03-11 14:20:00	2021-03-01	2021	3	9.245	9	12	5	0	1	0	0
SI_002_084	1	2	2021-03-11 14:29:00	2021-03-01	2021	3	9.245	9	12	6	0	2	0	0
SI_002_085	1	2	2021-03-11 14:17:00	2021-03-01	2021	3	9.245	9	13	5	0	2	0	0
SI_002_087	1	2	2021-03-11 13:17:00	2021-03-01	2021	3	9.245	9	13	3	0	2	0	0
SI_002_088	1	2	2021-03-11 14:15:00	2021-03-01	2021	3	9.245	9	13	5	0	2	0	0
SI_002_089	1	2	2021-03-11 14:23:00	2021-03-01	2021	3	9.245	9	12	6	0	1	0	0
SI_002_090	1	2	2021-03-11 13:48:00	2021-03-01	2021	3	9.245	9	12	5	0	1	0	0
SI_002_091	1	2	2021-03-11 13:12:00	2021-03-01	2021	3	9.245	9	12	4	1	1	0	0
SI_002_092	1	2	2021-03-11 13:43:00	2021-03-01	2021	3	9.245	9	13	5	1	1	0	0
SI_002_093	1	2	2021-03-11 14:43:00	2021-03-01	2021	3	9.245	9	13	6	1	1	0	0
SI_002_094	1	2	2021-03-11 13:50:00	2021-03-01	2021	3	9.245	9	12	4	1	1	0	0
SI_002_096	1	2	2021-03-11 11:58:00	2021-03-01	2021	3	9.245	9	9	1	1	1	0	0
SI_002_097	1	2	2021-03-11 14:03:00	2021-03-01	2021	3	9.245	9	13	4	1	1	0	0
SI_002_098	1	2	2021-03-11 14:22:00	2021-03-01	2021	3	9.245	9	13	6	1	2	0	0
SI_002_099	1	2	2021-03-11 13:40:00	2021-03-01	2021	3	9.245	9	14	5	1	1	0	0
SI_002_100	1	2	2021-03-11 14:54:00	2021-03-01	2021	3	9.245	9	13	7	1	1	0	0
SI_002_101	1	2	2021-03-11 14:44:00	2021-03-01	2021	3	9.245	9	13	7	1	2	0	0
SI_002_102	1	2	2021-03-11 14:33:00	2021-03-01	2021	3	9.245	9	14	7	1	1	0	0
SI_002_103	1	2	2021-03-11 14:41:00	2021-03-01	2021	3	9.245	9	13	7	1	1	0	0
SI_002_104	1	2	2021-03-11 13:46:00	2021-03-01	2021	3	9.245	9	12	4	1	1	0	0
SI_007_001	1	7	2020-03-13 11:30:00	2020-03-01	2020	1	15.82	22.23	8	1	1	2	0	0
SI_007_002	1	7	2020-03-13 11:59:00	2020-03-01	2020	1	15.82	22.23	8	1	1	1	0	0
SI_007_003	1	7	2020-03-13 11:59:00	2020-03-01	2020	1	15.82	22.23	8	1	1	2	0	0
SI_007_004	1	7	2020-03-13 11:59:00	2020-03-01	2020	1	15.82	22.23	9	1	1	1	0	0
SI_007_005	1	7	2020-03-13 12:00:00	2020-03-01	2020	1	15.82	22.23	8	2	1	1	0	0
SI_007_006	1	7	2020-03-13 10:00:00	2020-03-01	2020	1	15.82	22.23	8	2	1	1	0	0
SI_007_007	1	7	2020-03-13 12:00:00	2020-03-01	2020	1	15.82	22.23	9	3	0	1	0	0
SI_007_008	1	7	2020-03-13 12:00:00	2020-03-01	2020	1	15.82	22.23	9	3	0	2	0	0
SI_007_009	1	7	2020-03-13 12:00:00	2020-03-01	2020	1	15.82	22.23	8	3	0	1	0	0
SI_007_010	1	7	2020-03-13 12:00:00	2020-03-01	2020	1	15.82	22.23	9	3	0	1	0	0
SI_007_011	1	7	2020-03-13 12:01:00	2020-03-01	2020	1	15.82	22.23	8	2	0	1	0	0
SI_007_012	1	7	2020-03-13 12:02:00	2020-03-01	2020	1	15.82	22.23	9	2	0	1	0	0
SI_007_013	1	7	2020-03-13 12:02:00	2020-03-01	2020	1	15.82	22.23	9	4	0	1	0	0
SI_007_014	1	7	2020-03-13 12:10:00	2020-03-01	2020	1	15.82	22.23	9	3	0	1	0	0
SI_007_015	1	7	2020-03-13 10:00:00	2020-03-01	2020	1	15.82	22.23	9	2	0	1	0	0
SI_007_016	1	7	2020-03-13 12:03:00	2020-03-01	2020	1	15.82	22.23	8	1	1	1	0	0
SI_007_017	1	7	2020-03-13 10:00:00	2020-03-01	2020	1	15.82	22.23	8	2	1	1	0	0
SI_007_018	1	7	2020-03-13 10:00:00	2020-03-01	2020	1	15.82	22.23	8	1	1	2	0	0
SI_007_019	1	7	2020-03-13 12:03:00	2020-03-01	2020	1	15.82	22.23	9	1	1	1	0	0
SI_007_020	1	7	2020-03-13 12:03:00	2020-03-01	2020	1	15.82	22.23	9	2	1	1	0	0
SI_007_021	1	7	2020-03-13 10:00:00	2020-03-01	2020	1	15.82	22.23	9	1	1	1	0	0
SI_007_022	1	7	2020-03-13 10:00:00	2020-03-01	2020	1	15.82	22.23	9	3	1	1	0	1	0	0	0	0	0	0	0	0	0	0	0	0	0	0	1	0	0	0	1	0	0	0	0	0	0	0	0	0	0	0	0	0	0	0	0
SI_007_023	1	7	2020-03-13 12:04:00	2020-03-01	2020	1	15.82	22.23	8	2	1	1	0	0
SI_007_024	1	7	2020-03-13 10:00:00	2020-03-01	2020	1	15.82	22.23	9	2	1	1	0	0
SI_007_025	1	7	2020-03-13 12:04:00	2020-03-01	2020	1	15.82	22.23	10	2	1	1	0	0
SI_007_026	1	7	2020-03-13 12:04:00	2020-03-01	2020	1	15.82	22.23	10	1	1	2	0	0
SI_007_027	1	7	2020-03-13 10:00:00	2020-03-01	2020	1	15.82	22.23	12	6	0	2	0	0
SI_007_028	1	7	2020-03-13 12:05:00	2020-03-01	2020	1	15.82	22.23	14	7	0	2	0	0
SI_007_029	1	7	2020-03-13 12:05:00	2020-03-01	2020	1	15.82	22.23	14	8	0	1	0	0
SI_007_030	1	7	2020-03-13 12:06:00	2020-03-01	2020	1	15.82	22.23	14	7	0	1	0	0
SI_007_031	1	7	2020-03-13 12:06:00	2020-03-01	2020	1	15.82	22.23	10	3	0	1	0	0
SI_007_032	1	7	2020-03-13 12:06:00	2020-03-01	2020	1	15.82	22.23	10	2	0	1	0	0
SI_007_033	1	7	2020-03-13 12:07:00	2020-03-01	2020	1	15.82	22.23	10	3	0	1	0	0
SI_007_034	1	7	2020-03-13 10:00:00	2020-03-01	2020	1	15.82	22.23	10	3	0	1	0	0
SI_007_035	1	7	2020-03-13 12:07:00	2020-03-01	2020	1	15.82	22.23	11	5	0	2	0	0
SI_007_036	1	7	2020-03-13 12:07:00	2020-03-01	2020	1	15.82	22.23	11	4	0	1	0	0
SI_007_037	1	7	2020-03-13 12:15:00	2020-03-01	2020	1	15.82	22.23	10	4	0	1	0	0
SI_007_038	1	7	2020-03-13 12:16:00	2020-03-01	2020	1	15.82	22.23	10	4	0	2	0	0
SI_007_039	1	7	2020-03-13 12:16:00	2020-03-01	2020	1	15.82	22.23	11	4	0	1	0	0
SI_007_040	1	7	2020-03-13 12:16:00	2020-03-01	2020	1	15.82	22.23	11	4	0	1	0	0
SI_007_041	1	7	2020-03-13 12:17:00	2020-03-01	2020	1	15.82	22.23	11	4	0	1	0	0
SI_007_042	1	7	2020-03-13 12:18:00	2020-03-01	2020	1	15.82	22.23	11	5	0	1	0	0
SI_007_043	1	7	2020-03-13 10:00:00	2020-03-01	2020	1	15.82	22.23	10	4	0	2	0	0
SI_007_044	1	7	2020-03-13 12:17:00	2020-03-01	2020	1	15.82	22.23	10	3	0	2	0	0
SI_007_045	1	7	2020-03-13 12:18:00	2020-03-01	2020	1	15.82	22.23	10	3	0	1	0	0
SI_007_046	1	7	2020-03-13 12:18:00	2020-03-01	2020	1	15.82	22.23	10	4	0	1	0	0
SI_007_047	1	7	2020-03-13 12:18:00	2020-03-01	2020	1	15.82	22.23	11	4	0	1	0	0
SI_007_048	1	7	2020-03-13 12:18:00	2020-03-01	2020	1	15.82	22.23	10	3	0	1	0	0
SI_007_049	1	7	2020-03-13 12:18:00	2020-03-01	2020	1	15.82	22.23	10	3	0	2	0	0
SI_007_050	1	7	2020-03-13 10:00:00	2020-03-01	2020	1	15.82	22.23	11	4	0	2	0	0
SI_007_051	1	7	2020-03-13 12:27:00	2020-03-01	2020	1	15.82	22.23	10	5	0	2	0	0
SI_007_052	1	7	2020-03-13 12:35:00	2020-03-01	2020	1	15.82	22.23	10	3	1	1	0	0
SI_007_053	1	7	2020-03-13 12:35:00	2020-03-01	2020	1	15.82	22.23	10	4	1	1	0	0
SI_007_054	1	7	2020-03-13 12:36:00	2020-03-01	2020	1	15.82	22.23	10	2	1	1	0	0
SI_007_055	1	7	2020-03-13 10:00:00	2020-03-01	2020	1	15.82	22.23	11	2	1	2	0	0
SI_007_056	1	7	2020-03-13 10:00:00	2020-03-01	2020	1	15.82	22.23	11	3	1	2	0	0
SI_007_057	1	7	2020-03-13 12:36:00	2020-03-01	2020	1	15.82	22.23	11	4	1	2	0	0
SI_007_058	1	7	2020-03-13 12:36:00	2020-03-01	2020	1	15.82	22.23	10	1	0	1	0	0
SI_007_059	1	7	2020-03-13 12:36:00	2020-03-01	2020	1	15.82	22.23	11	1	1	2	0	0
SI_007_060	1	7	2020-03-13 12:35:00	2020-03-01	2020	1	15.82	22.23	11	3	1	1	0	0
SI_007_061	1	7	2020-03-13 12:38:00	2020-03-01	2020	1	15.82	22.23	10	4	1	1	0	0
SI_007_062	1	7	2020-03-13 10:00:00	2020-03-01	2020	1	15.82	22.23	11	4	1	1	0	1	0	0	1	0	1	0	0	0	1	1	1	0	0	0	0	0	1	0	0	0	0	1	1	0	0	0	0	0	1	1	0	0	1	1	1
SI_007_063	1	7	2020-03-13 12:38:00	2020-03-01	2020	1	15.82	22.23	11	4	1	1	0	0
SI_007_064	1	7	2020-03-13 12:38:00	2020-03-01	2020	1	15.82	22.23	11	3	1	1	0	0
SI_007_065	1	7	2020-03-13 10:00:00	2020-03-01	2020	1	15.82	22.23	10	2	1	1	0	0
SI_007_066	1	7	2020-03-13 12:39:00	2020-03-01	2020	1	15.82	22.23	10	1	1	1	0	0
SI_007_067	1	7	2020-03-13 12:39:00	2020-03-01	2020	1	15.82	22.23	10	3	1	1	0	0
SI_007_068	1	7	2020-03-13 10:00:00	2020-03-01	2020	1	15.82	22.23	10	3	1	1	0	0
SI_007_069	1	7	2020-03-13 12:39:00	2020-03-01	2020	1	15.82	22.23	13	4	1	1	0	0
SI_007_070	1	7	2020-03-13 12:39:00	2020-03-01	2020	1	15.82	22.23	12	4	1	2	0	0
SI_007_071	1	7	2020-03-13 10:00:00	2020-03-01	2020	1	15.82	22.23	12	4	1	1	0	1	0	0	0	0	1	0	0	0	1	1	0	0	0	0	0	0	1	0	0	0	0	0	0	0	0	0	0	0	0	0	0	0	0	0	0
SI_007_072	1	7	2020-03-13 12:41:00	2020-03-01	2020	1	15.82	22.23	12	5	1	2	0	0
SI_007_073	1	7	2020-03-13 12:41:00	2020-03-01	2020	1	15.82	22.23	13	5	1	2	0	0
SI_007_074	1	7	2020-03-13 12:42:00	2020-03-01	2020	1	15.82	22.23	12	5	1	2	0	0
SI_007_075	1	7	2020-03-13 12:42:00	2020-03-01	2020	1	15.82	22.23	12	6	1	1	0	0
SI_007_076	1	7	2020-03-13 10:00:00	2020-03-01	2020	1	15.82	22.23	13	5	1	1	0	0
SI_007_077	1	7	2020-03-13 12:54:00	2020-03-01	2020	1	15.82	22.23	14	7	1	1	0	0
SI_007_078	1	7	2020-03-13 10:00:00	2020-03-01	2020	1	15.82	22.23	14	6	1	1	0	0
SI_007_079	1	7	2020-03-13 12:54:00	2020-03-01	2020	1	15.82	22.23	12	6	1	1	0	0
SI_007_080	1	7	2020-03-13 10:00:00	2020-03-01	2020	1	15.82	22.23	12	5	1	2	0	0
SI_007_081	1	7	2020-03-13 10:00:00	2020-03-01	2020	1	15.82	22.23	13	5	1	1	0	0
SI_007_082	1	7	2020-03-13 10:00:00	2020-03-01	2020	1	15.82	22.23	12	5	1	1	0	0
SI_007_083	1	7	2020-03-13 10:00:00	2020-03-01	2020	1	15.82	22.23	14	7	1	1	0	0
SI_007_084	1	7	2020-03-13 10:00:00	2020-03-01	2020	1	15.82	22.23	14	6	1	2	0	0
SI_007_085	1	7	2020-03-13 12:56:00	2020-03-01	2020	1	15.82	22.23	12	6	1	1	0	0
SI_007_086	1	7	2020-03-13 10:00:00	2020-03-01	2020	1	15.82	22.23	12	5	0	1	0	0
SI_007_087	1	7	2020-03-13 12:56:00	2020-03-01	2020	1	15.82	22.23	13	6	0	1	0	0
SI_007_088	1	7	2020-03-13 10:00:00	2020-03-01	2020	1	15.82	22.23	13	6	0	1	0	0
SI_007_089	1	7	2020-03-13 10:00:00	2020-03-01	2020	1	15.82	22.23	13	6	0	1	0	0
SI_007_090	1	7	2020-03-13 10:00:00	2020-03-01	2020	1	15.82	22.23	12	5	0	2	0	0
SI_007_091	1	7	2020-03-13 10:00:00	2020-03-01	2020	1	15.82	22.23	13	7	0	2	0	0
SI_007_092	1	7	2020-03-13 12:58:00	2020-03-01	2020	1	15.82	22.23	8	1	0	2	0	0
SI_007_093	1	7	2020-03-13 12:58:00	2020-03-01	2020	1	15.82	22.23	8	1	0	1	0	0
SI_007_094	1	7	2020-03-13 10:00:00	2020-03-01	2020	1	15.82	22.23	10	3	0	1	0	0
SI_007_095	1	7	2020-03-13 10:00:00	2020-03-01	2020	1	15.82	22.23	10	3	0	1	0	1	0	0	0	0	0	1	0	0	1	0	0	0	0	0	0	0	0	1	0	0	0	0	1	0	0	0	0	0	0	1	0	0	0	0	1
SI_007_096	1	7	2020-03-13 12:58:00	2020-03-01	2020	1	15.82	22.23	12	6	0	1	0	0
SI_007_097	1	7	2020-03-13 10:00:00	2020-03-01	2020	1	15.82	22.23	12	6	0	2	0	0
SI_007_098	1	7	2020-03-13 12:58:00	2020-03-01	2020	1	15.82	22.23	12	6	0	1	0	0
SI_007_099	1	7	2020-03-13 10:00:00	2020-03-01	2020	1	15.82	22.23	12	5	0	1	0	0
SI_007_100	1	7	2020-03-13 12:59:00	2020-03-01	2020	1	15.82	22.23	12	5	0	1	0	0
SI_007_101	1	7	2020-03-13 12:58:00	2020-03-01	2020	1	15.82	22.23	12	5	0	2	0	0
SI_007_102	1	7	2020-03-13 12:59:00	2020-03-01	2020	1	15.82	22.23	12	6	0	1	0	0
SI_011_001	1	11	2021-01-27 10:26:00	2021-01-01	2021	3	18.675	34.3	9	3	0	1	0	0
SI_011_002	1	11	2021-01-27 10:47:00	2021-01-01	2021	3	18.675	34.3	9	3	0	1	0	0
SI_011_003	1	11	2021-01-27 11:16:00	2021-01-01	2021	3	18.675	34.3	8	3	0	1	0	0
SI_011_004	1	11	2021-01-27 11:30:00	2021-01-01	2021	3	18.675	34.3	9	3	0	2	0	0
SI_011_005	1	11	2021-01-27 11:39:00	2021-01-01	2021	3	18.675	34.3	9	3	0	2	0	0
SI_011_006	1	11	2021-01-27 09:49:00	2021-01-01	2021	3	18.675	34.3	9	2	0	2	0	0
SI_011_007	1	11	2021-01-27 10:52:00	2021-01-01	2021	3	18.675	34.3	8	3	0	1	0	0
SI_011_008	1	11	2021-01-27 10:16:00	2021-01-01	2021	3	18.675	34.3	9	2	0	2	0	0
SI_011_009	1	11	2021-01-27 09:59:00	2021-01-01	2021	3	18.675	34.3	8	2	0	1	0	0
SI_011_010	1	11	2021-01-27 10:02:00	2021-01-01	2021	3	18.675	34.3	8	2	0	2	0	0
SI_011_011	1	11	2021-01-27 10:08:00	2021-01-01	2021	3	18.675	34.3	8	2	0	1	0	0
SI_011_012	1	11	2021-01-27 09:46:00	2021-01-01	2021	3	18.675	34.3	9	2	0	2	0	0
SI_011_013	1	11	2021-01-27 11:52:00	2021-01-01	2021	3	18.675	34.3	9	3	0	1	0	0
SI_011_014	1	11	2021-01-27 11:48:00	2021-01-01	2021	3	18.675	34.3	9	3	0	1	0	0
SI_011_015	1	11	2021-01-27 10:40:00	2021-01-01	2021	3	18.675	34.3	8	3	0	1	0	0
SI_011_016	1	11	2021-01-27 10:19:00	2021-01-01	2021	3	18.675	34.3	8	2	0	2	0	0
SI_011_017	1	11	2021-01-27 10:13:00	2021-01-01	2021	3	18.675	34.3	8	2	0	2	0	0
SI_011_018	1	11	2021-01-27 10:50:00	2021-01-01	2021	3	18.675	34.3	9	3	1	1	0	0
SI_011_019	1	11	2021-01-27 09:29:00	2021-01-01	2021	3	18.675	34.3	9	2	1	1	0	0
SI_011_020	1	11	2021-01-27 09:34:00	2021-01-01	2021	3	18.675	34.3	8	2	1	2	0	0
SI_011_021	1	11	2021-01-27 10:10:00	2021-01-01	2021	3	18.675	34.3	9	2	1	1	1	1	3	0	0	0	1	0	0	0	1	1	1	0	1	1	0	0	0	0	0	0	0	0	1	0	0	0	0	0	1	0	0	0	0	0	1
SI_011_022	1	11	2021-01-27 09:57:00	2021-01-01	2021	3	18.675	34.3	8	2	1	1	0	0
SI_011_023	1	11	2021-01-27 09:25:00	2021-01-01	2021	3	18.675	34.3	8	2	1	1	0	0
SI_011_024	1	11	2021-01-27 10:00:00	2021-01-01	2021	3	18.675	34.3	8	2	1	2	0	0
SI_011_025	1	11	2021-01-27 09:49:00	2021-01-01	2021	3	18.675	34.3	9	2	1	1	0	0
SI_011_026	1	11	2021-01-27 11:40:00	2021-01-01	2021	3	18.675	34.3	9	3	1	1	0	0
SI_011_027	1	11	2021-01-27 11:23:00	2021-01-01	2021	3	18.675	34.3	9	3	1	1	0	0
SI_011_028	1	11	2021-01-27 11:51:00	2021-01-01	2021	3	18.675	34.3	9	3	1	1	0	0
SI_011_029	1	11	2021-01-27 09:31:00	2021-01-01	2021	3	18.675	34.3	8	2	1	1	0	0
SI_011_030	1	11	2021-01-27 10:45:00	2021-01-01	2021	3	18.675	34.3	9	3	1	1	0	0
SI_011_031	1	11	2021-01-27 11:02:00	2021-01-01	2021	3	18.675	34.3	9	3	1	2	0	1	1	0	0	0	0	1	0	0	0	0	0	0	0	0	0	0	0	0	0	0	0	0	0	0	0	0	0	0	0	0	0	0	0	0	0
SI_011_032	1	11	2021-01-27 09:56:00	2021-01-01	2021	3	18.675	34.3	8	2	1	1	0	0
SI_011_033	1	11	2021-01-27 10:09:00	2021-01-01	2021	3	18.675	34.3	9	2	1	1	0	0
SI_011_034	1	11	2021-01-27 11:43:00	2021-01-01	2021	3	18.675	34.3	9	3	1	1	0	0
SI_011_035	1	11	2021-01-27 11:46:00	2021-01-01	2021	3	18.675	34.3	10	3	1	2	0	0
SI_011_036	1	11	2021-01-27 10:58:00	2021-01-01	2021	3	18.675	34.3	11	3	1	2	0	0
SI_011_037	1	11	2021-01-27 09:33:00	2021-01-01	2021	3	18.675	34.3	10	2	1	1	0	0
SI_011_038	1	11	2021-01-27 12:19:00	2021-01-01	2021	3	18.675	34.3	11	4	1	1	0	0
SI_011_039	1	11	2021-01-27 12:01:00	2021-01-01	2021	3	18.675	34.3	11	4	1	2	0	0
SI_011_040	1	11	2021-01-27 12:03:00	2021-01-01	2021	3	18.675	34.3	11	4	1	2	0	0
SI_011_041	1	11	2021-01-27 14:04:00	2021-01-01	2021	3	18.675	34.3	11	5	1	1	0	0
SI_011_042	1	11	2021-01-27 10:33:00	2021-01-01	2021	3	18.675	34.3	10	3	0	1	0	0
SI_011_043	1	11	2021-01-27 12:25:00	2021-01-01	2021	3	18.675	34.3	11	4	0	1	0	0
SI_011_044	1	11	2021-01-27 12:24:00	2021-01-01	2021	3	18.675	34.3	11	4	0	1	0	0
SI_011_045	1	11	2021-01-27 11:22:00	2021-01-01	2021	3	18.675	34.3	10	3	0	1	0	0
SI_011_046	1	11	2021-01-27 12:23:00	2021-01-01	2021	3	18.675	34.3	12	4	0	1	0	0
SI_011_047	1	11	2021-01-27 14:22:00	2021-01-01	2021	3	18.675	34.3	11	6	0	1	0	0
SI_011_048	1	11	2021-01-27 12:19:00	2021-01-01	2021	3	18.675	34.3	11	4	0	1	0	0
SI_011_049	1	11	2021-01-27 15:32:00	2021-01-01	2021	3	18.675	34.3	11	5	0	2	0	0
SI_011_050	1	11	2021-01-27 10:50:00	2021-01-01	2021	3	18.675	34.3	11	3	0	1	0	1	0	0	0	0	0	0	0	0	0	0	0	0	0	0	0	0	0	0	0	0	0	0	0	0	0	1	0	0	1	1	0	0	1	0	0
SI_011_051	1	11	2021-01-27 11:01:00	2021-01-01	2021	3	18.675	34.3	11	3	0	1	0	1	0	0	0	0	0	0	0	0	0	0	1	0	1	0	0	0	0	0	0	0	0	1	1	0	0	0	0	0	0	0	0	0	0	0	0
SI_011_052	1	11	2021-01-27 11:19:00	2021-01-01	2021	3	18.675	34.3	10	3	0	2	0	0
SI_011_053	1	11	2021-01-27 10:37:00	2021-01-01	2021	3	18.675	34.3	10	3	0	1	0	0
SI_011_054	1	11	2021-01-27 11:31:00	2021-01-01	2021	3	18.675	34.3	10	2	0	2	0	0
SI_011_055	1	11	2021-01-27 15:22:00	2021-01-01	2021	3	18.675	34.3	11	5	0	1	0	0
SI_011_056	1	11	2021-01-27 12:16:00	2021-01-01	2021	3	18.675	34.3	11	4	0	1	0	0
SI_011_057	1	11	2021-01-27 11:26:00	2021-01-01	2021	3	18.675	34.3	10	3	0	1	0	0
SI_011_058	1	11	2021-01-27 10:30:00	2021-01-01	2021	3	18.675	34.3	11	3	1	1	0	0
SI_011_059	1	11	2021-01-27 11:43:00	2021-01-01	2021	3	18.675	34.3	10	3	1	1	0	0
SI_011_060	1	11	2021-01-27 14:18:00	2021-01-01	2021	3	18.675	34.3	11	5	1	1	0	0
SI_011_061	1	11	2021-01-27 14:04:00	2021-01-01	2021	3	18.675	34.3	11	5	1	1	0	0
SI_011_062	1	11	2021-01-27 11:57:00	2021-01-01	2021	3	18.675	34.3	11	4	1	1	0	0
SI_011_063	1	11	2021-01-27 11:48:00	2021-01-01	2021	3	18.675	34.3	10	3	1	1	0	0
SI_011_064	1	11	2021-01-27 11:27:00	2021-01-01	2021	3	18.675	34.3	10	3	1	1	0	0
SI_011_065	1	11	2021-01-27 09:41:00	2021-01-01	2021	3	18.675	34.3	10	2	1	1	0	0
SI_011_066	1	11	2021-01-27 09:42:00	2021-01-01	2021	3	18.675	34.3	10	2	1	1	0	0
SI_011_067	1	11	2021-01-27 12:02:00	2021-01-01	2021	3	18.675	34.3	11	4	1	1	0	1	0	0	0	0	0	0	0	0	0	0	0	0	0	0	0	0	0	0	0	0	0	0	0	0	0	0	1	0	0	0	0	0	0	0	0
SI_011_068	1	11	2021-01-27 15:24:00	2021-01-01	2021	3	18.675	34.3	11	5	0	1	0	0
SI_011_069	1	11	2021-01-27 14:34:00	2021-01-01	2021	3	18.675	34.3	13	6	0	1	0	0
SI_011_070	1	11	2021-01-27 14:40:00	2021-01-01	2021	3	18.675	34.3	13	6	0	1	0	0
SI_011_071	1	11	2021-01-27 14:55:00	2021-01-01	2021	3	18.675	34.3	13	7	0	1	0	0
SI_011_072	1	11	2021-01-27 15:03:00	2021-01-01	2021	3	18.675	34.3	13	7	0	1	0	0
SI_011_073	1	11	2021-01-27 14:25:00	2021-01-01	2021	3	18.675	34.3	13	6	1	1	0	0
SI_011_074	1	11	2021-01-27 14:20:00	2021-01-01	2021	3	18.675	34.3	14	6	1	2	0	0
SI_011_075	1	11	2021-01-27 14:31:00	2021-01-01	2021	3	18.675	34.3	12	6	1	1	0	0
SI_011_076	1	11	2021-01-27 14:15:00	2021-01-01	2021	3	18.675	34.3	14	6	1	1	0	0
SI_011_077	1	11	2021-01-27 14:22:00	2021-01-01	2021	3	18.675	34.3	13	6	1	1	0	0
SI_011_078	1	11	2021-01-27 12:38:00	2021-01-01	2021	3	18.675	34.3	14	5	1	1	0	1	0	0	1	0	1	0	0	0	0	1	1	0	0	0	0	0	0	0	0	0	0	0	1	0	0	0	0	0	0	0	0	0	0	0	1
SI_011_079	1	11	2021-01-27 15:01:00	2021-01-01	2021	3	18.675	34.3	14	7	1	1	0	0
SI_011_080	1	11	2021-01-27 14:49:00	2021-01-01	2021	3	18.675	34.3	14	6	1	1	0	0
SI_011_081	1	11	2021-01-27 12:06:00	2021-01-01	2021	3	18.675	34.3	14	4	1	1	0	1	1	1	2	0	1	0	0	0	0	1	1	0	0	0	0	0	0	0	0	0	0	0	0	0	1	0	0	0	1	1	0	0	0	0	1
SI_011_082	1	11	2021-01-27 15:18:00	2021-01-01	2021	3	18.675	34.3	14	5	1	1	0	0
SI_011_083	1	11	2021-01-27 15:21:00	2021-01-01	2021	3	18.675	34.3	14	5	1	1	1	1	0	0	0	0	0	0	0	0	0	0	0	0	0	0	0	0	0	0	0	0	0	0	0	0	0	0	0	0	0	0	0	0	0	0	0
SI_011_084	1	11	2021-01-27 12:32:00	2021-01-01	2021	3	18.675	34.3	14	5	1	1	0	0
SI_011_085	1	11	2021-01-27 14:06:00	2021-01-01	2021	3	18.675	34.3	12	5	1	1	0	0
SI_011_086	1	11	2021-01-27 14:59:00	2021-01-01	2021	3	18.675	34.3	14	7	1	1	0	0
SI_011_087	1	11	2021-01-27 14:54:00	2021-01-01	2021	3	18.675	34.3	14	7	1	1	0	0
SI_011_088	1	11	2021-01-27 11:51:00	2021-01-01	2021	3	18.675	34.3	14	6	1	2	0	0
SI_011_089	1	11	2021-01-27 15:27:00	2021-01-01	2021	3	18.675	34.3	12	5	1	1	0	1	0	0	0	1	1	1	1	0	0	1	1	0	0	0	0	1	1	1	1	0	0	1	1	0	0	0	1	0	0	0	1	0	0	1	1
SI_011_090	1	11	2021-01-27 15:02:00	2021-01-01	2021	3	18.675	34.3	13	7	0	1	0	0
SI_011_091	1	11	2021-01-27 15:07:00	2021-01-01	2021	3	18.675	34.3	14	8	0	1	0	0
SI_011_092	1	11	2021-01-27 14:29:00	2021-01-01	2021	3	18.675	34.3	14	6	0	2	0	0
SI_011_093	1	11	2021-01-27 14:52:00	2021-01-01	2021	3	18.675	34.3	14	7	0	1	0	0
SI_011_094	1	11	2021-01-27 14:58:00	2021-01-01	2021	3	18.675	34.3	13	7	0	2	0	0
SI_011_095	1	11	2021-01-27 14:27:00	2021-01-01	2021	3	18.675	34.3	13	6	0	1	0	0
SI_011_096	1	11	2021-01-27 14:37:00	2021-01-01	2021	3	18.675	34.3	13	6	0	2	0	0
SI_011_097	1	11	2021-01-27 14:35:00	2021-01-01	2021	3	18.675	34.3	13	6	0	2	0	0
SI_011_098	1	11	2021-01-27 14:52:00	2021-01-01	2021	3	18.675	34.3	13	7	0	1	0	0
SI_011_099	1	11	2021-01-27 14:25:00	2021-01-01	2021	3	18.675	34.3	14	6	0	1	0	0
SI_011_100	1	11	2021-01-27 14:28:00	2021-01-01	2021	3	18.675	34.3	14	6	0	1	0	0
SI_011_101	1	11	2021-01-27 15:04:00	2021-01-01	2021	3	18.675	34.3	14	7	0	1	0	0
SI_011_102	1	11	2021-01-27 14:38:00	2021-01-01	2021	3	18.675	34.3	14	6	1	1	0	0
SI_013_001	1	13	2021-02-26 09:36:00	2021-02-01	2021	3	6.025	3.05	9	2	1	2	0	0
SI_013_002	1	13	2021-02-26 09:27:00	2021-02-01	2021	3	6.025	3.05	9	2	1	1	0	0
SI_013_003	1	13	2021-02-26 09:30:00	2021-02-01	2021	3	6.025	3.05	8	2	1	1	0	1	1	0	0	0	0	0	0	0	0	0	0	0	0	0	1	0	0	0	0	0	0	1	1	0	1	0	0	0	0	0	0	0	0	0	0
SI_013_004	1	13	2021-02-26 10:17:00	2021-02-01	2021	3	6.025	3.05	9	3	1	2	0	0
SI_013_005	1	13	2021-02-26 09:06:00	2021-02-01	2021	3	6.025	3.05	8	1	1	1	0	0
SI_013_006	1	13	2021-02-26 10:19:00	2021-02-01	2021	3	6.025	3.05	8	3	1	1	0	0
SI_013_007	1	13	2021-02-26 09:40:00	2021-02-01	2021	3	6.025	3.05	9	2	1	2	0	1	0	0	0	0	0	0	0	0	0	0	0	0	0	0	1	0	1	0	0	0	0	1	1	0	0	1	0	0	1	0	0	0	0	0	0
SI_013_008	1	13	2021-02-26 09:18:00	2021-02-01	2021	3	6.025	3.05	9	2	1	2	0	0
SI_013_009	1	13	2021-02-26 10:16:00	2021-02-01	2021	3	6.025	3.05	9	3	1	1	0	0
SI_013_010	1	13	2021-02-26 09:05:00	2021-02-01	2021	3	6.025	3.05	9	1	1	2	0	0
SI_013_011	1	13	2021-02-26 09:34:00	2021-02-01	2021	3	6.025	3.05	8	2	1	2	0	0
SI_013_012	1	13	2021-02-26 10:15:00	2021-02-01	2021	3	6.025	3.05	9	3	1	1	0	0
SI_013_013	1	13	2021-02-26 10:23:00	2021-02-01	2021	3	6.025	3.05	9	3	1	1	0	0
SI_013_014	1	13	2021-02-26 09:15:00	2021-02-01	2021	3	6.025	3.05	9	1	1	2	0	0
SI_013_015	1	13	2021-02-26 10:12:00	2021-02-01	2021	3	6.025	3.05	10	3	1	2	0	0
SI_013_016	1	13	2021-02-26 10:04:00	2021-02-01	2021	3	6.025	3.05	9	2	0	1	0	0
SI_013_017	1	13	2021-02-26 09:21:00	2021-02-01	2021	3	6.025	3.05	9	2	0	2	0	0
SI_013_018	1	13	2021-02-26 10:19:00	2021-02-01	2021	3	6.025	3.05	9	3	0	2	0	0
SI_013_019	1	13	2021-02-26 10:11:00	2021-02-01	2021	3	6.025	3.05	9	2	0	1	0	0
SI_013_020	1	13	2021-02-26 10:00:00	2021-02-01	2021	3	6.025	3.05	9	2	0	1	0	0
SI_013_021	1	13	2021-02-26 10:34:00	2021-02-01	2021	3	6.025	3.05	9	3	0	1	0	1	0	0	0	1	1	0	0	0	0	1	1	0	0	0	0	1	1	0	0	0	0	1	1	0	0	0	0	1	1	0	1	0	0	1	1
SI_013_022	1	13	2021-02-26 10:30:00	2021-02-01	2021	3	6.025	3.05	8	3	0	1	0	0
SI_013_023	1	13	2021-02-26 10:01:00	2021-02-01	2021	3	6.025	3.05	8	2	0	1	0	0
SI_013_024	1	13	2021-02-26 11:42:00	2021-02-01	2021	3	6.025	3.05	9	4	0	1	0	0
SI_013_025	1	13	2021-02-26 10:43:00	2021-02-01	2021	3	6.025	3.05	9	3	0	1	0	0
SI_013_026	1	13	2021-02-26 09:11:00	2021-02-01	2021	3	6.025	3.05	8	1	0	1	0	0
SI_013_027	1	13	2021-02-26 09:09:00	2021-02-01	2021	3	6.025	3.05	8	1	0	1	0	0
SI_013_028	1	13	2021-02-26 10:02:00	2021-02-01	2021	3	6.025	3.05	8	2	0	2	0	0
SI_013_029	1	13	2021-02-26 09:50:00	2021-02-01	2021	3	6.025	3.05	8	2	0	2	0	1	0	0	1	0	0	0	0	0	0	0	0	0	0	0	0	0	0	0	0	0	0	0	0	0	0	0	0	0	0	0	0	0	0	0	0
SI_013_030	1	13	2021-02-26 09:10:00	2021-02-01	2021	3	6.025	3.05	9	1	0	1	0	0
SI_013_031	1	13	2021-02-26 09:21:00	2021-02-01	2021	3	6.025	3.05	9	3	0	2	0	1	0	0	0	0	0	0	0	0	0	0	0	0	0	0	0	0	0	0	0	0	0	0	0	0	0	0	0	0	0	0	0	0	0	0	0
SI_013_032	1	13	2021-02-26 10:25:00	2021-02-01	2021	3	6.025	3.05	9	3	0	2	0	0
SI_013_033	1	13	2021-02-26 13:07:00	2021-02-01	2021	3	6.025	3.05	11	5	0	2	0	0
SI_013_034	1	13	2021-02-26 09:00:00	2021-02-01	2021	3	6.025	3.05	9	1	1	2	0	0
SI_013_035	1	13	2021-02-26 11:23:00	2021-02-01	2021	3	6.025	3.05	11	4	0	1	0	0
SI_013_036	1	13	2021-02-26 11:28:00	2021-02-01	2021	3	6.025	3.05	10	4	0	2	0	0
SI_013_037	1	13	2021-02-26 10:41:00	2021-02-01	2021	3	6.025	3.05	11	3	0	2	0	0
SI_013_038	1	13	2021-02-26 11:22:00	2021-02-01	2021	3	6.025	3.05	11	4	0	1	0	0
SI_013_039	1	13	2021-02-26 11:38:00	2021-02-01	2021	3	6.025	3.05	11	4	0	2	0	0
SI_013_040	1	13	2021-02-26 11:27:00	2021-02-01	2021	3	6.025	3.05	11	4	0	1	0	1	0	1	1	0	0	0	0	0	0	0	0	0	0	0	0	0	0	0	0	0	0	0	0	0	0	0	0	0	0	0	0	0	0	0	0
SI_013_041	1	13	2021-02-26 11:27:00	2021-02-01	2021	3	6.025	3.05	11	4	0	1	0	0
SI_013_042	1	13	2021-02-26 11:54:00	2021-02-01	2021	3	6.025	3.05	11	4	0	1	0	0
SI_013_043	1	13	2021-02-26 11:51:00	2021-02-01	2021	3	6.025	3.05	11	4	0	1	0	0
SI_013_044	1	13	2021-02-26 11:21:00	2021-02-01	2021	3	6.025	3.05	10	4	0	2	0	0
SI_013_045	1	13	2021-02-26 10:45:00	2021-02-01	2021	3	6.025	3.05	11	3	0	1	0	0
SI_013_046	1	13	2021-02-26 10:27:00	2021-02-01	2021	3	6.025	3.05	10	3	0	1	0	0
SI_013_047	1	13	2021-02-26 09:18:00	2021-02-01	2021	3	6.025	3.05	9	1	1	1	0	0
SI_013_048	1	13	2021-02-26 11:41:00	2021-02-01	2021	3	6.025	3.05	11	4	0	2	0	0
SI_013_049	1	13	2021-02-26 10:29:00	2021-02-01	2021	3	6.025	3.05	10	3	0	2	0	0
SI_013_050	1	13	2021-02-26 11:38:00	2021-02-01	2021	3	6.025	3.05	11	4	0	1	0	0
SI_013_051	1	13	2021-02-26 09:08:00	2021-02-01	2021	3	6.025	3.05	10	1	0	2	0	0
SI_013_052	1	13	2021-02-26 11:44:00	2021-02-01	2021	3	6.025	3.05	11	4	1	1	0	0
SI_013_053	1	13	2021-02-26 11:41:00	2021-02-01	2021	3	6.025	3.05	11	4	1	1	0	0
SI_013_054	1	13	2021-02-26 10:22:00	2021-02-01	2021	3	6.025	3.05	10	3	1	2	0	0
SI_013_055	1	13	2021-02-26 10:23:00	2021-02-01	2021	3	6.025	3.05	11	3	1	2	0	0
SI_013_056	1	13	2021-02-26 09:32:00	2021-02-01	2021	3	6.025	3.05	10	2	1	2	0	0
SI_013_057	1	13	2021-02-26 10:06:00	2021-02-01	2021	3	6.025	3.05	11	2	1	1	0	1	0	0	0	0	0	0	0	0	0	0	0	0	0	0	0	0	0	0	0	0	0	0	0	0	0	0	0	0	0	0	0	0	0	0	0
SI_013_058	1	13	2021-02-26 10:49:00	2021-02-01	2021	3	6.025	3.05	12	3	1	2	0	1	0	0	0	0	0	0	0	0	0	0	0	0	0	0	0	0	0	0	0	0	0	0	0	0	0	0	0	0	0	0	0	0	0	0	0
SI_013_059	1	13	2021-02-26 09:30:00	2021-02-01	2021	3	6.025	3.05	11	2	1	1	0	0
SI_013_060	1	13	2021-02-26 11:46:00	2021-02-01	2021	3	6.025	3.05	12	4	1	1	0	0
SI_013_061	1	13	2021-02-26 10:26:00	2021-02-01	2021	3	6.025	3.05	11	3	1	1	0	1	0	0	0	0	0	0	0	0	0	0	0	0	0	0	0	0	0	0	0	0	0	0	0	0	0	0	0	0	0	0	0	0	0	0	0
SI_013_062	1	13	2021-02-26 11:46:00	2021-02-01	2021	3	6.025	3.05	12	4	1	2	0	0
SI_013_063	1	13	2021-02-26 11:48:00	2021-02-01	2021	3	6.025	3.05	10	4	1	1	0	0
SI_013_064	1	13	2021-02-26 12:54:00	2021-02-01	2021	3	6.025	3.05	12	5	1	1	0	1	3	0	1	0	1	0	0	0	0	1	1	0	0	0	1	0	1	0	0	0	0	0	0	0	0	0	0	0	1	0	0	0	0	1	1
SI_013_065	1	13	2021-02-26 10:07:00	2021-02-01	2021	3	6.025	3.05	11	3	1	1	0	0
SI_013_066	1	13	2021-02-26 09:28:00	2021-02-01	2021	3	6.025	3.05	10	2	1	1	0	0
SI_013_067	1	13	2021-02-26 13:09:00	2021-02-01	2021	3	6.025	3.05	11	4	1	1	0	0
SI_013_068	1	13	2021-02-26 13:11:00	2021-02-01	2021	3	6.025	3.05	10	4	1	1	0	0
SI_013_069	1	13	2021-02-26 12:30:00	2021-02-01	2021	3	6.025	3.05	12	5	0	1	0	0
SI_013_070	1	13	2021-02-26 12:30:00	2021-02-01	2021	3	6.025	3.05	12	5	0	2	0	0
SI_013_071	1	13	2021-02-26 12:00:00	2021-02-01	2021	3	6.025	3.05	13	7	0	2	0	0
SI_013_072	1	13	2021-02-26 12:01:00	2021-02-01	2021	3	6.025	3.05	14	7	0	2	0	0
SI_013_073	1	13	2021-02-26 11:59:00	2021-02-01	2021	3	6.025	3.05	13	7	0	1	0	0
SI_013_074	1	13	2021-02-26 11:57:00	2021-02-01	2021	3	6.025	3.05	13	7	0	1	0	0
SI_013_075	1	13	2021-02-26 11:58:00	2021-02-01	2021	3	6.025	3.05	14	7	0	2	0	0
SI_013_076	1	13	2021-02-26 12:32:00	2021-02-01	2021	3	6.025	3.05	14	5	0	2	0	0
SI_013_077	1	13	2021-02-26 12:04:00	2021-02-01	2021	3	6.025	3.05	13	7	1	1	0	0
SI_013_078	1	13	2021-02-26 11:55:00	2021-02-01	2021	3	6.025	3.05	12	7	1	1	0	0
SI_013_079	1	13	2021-02-26 12:43:00	2021-02-01	2021	3	6.025	3.05	12	5	0	1	0	1	0	0	0	0	0	0	0	0	0	0	0	0	0	0	0	0	0	0	0	0	0	0	0	0	0	0	0	0	0	0	0	0	0	0	0
SI_013_080	1	13	2021-02-26 12:26:00	2021-02-01	2021	3	6.025	3.05	12	6	0	2	0	0
SI_013_081	1	13	2021-02-26 12:12:00	2021-02-01	2021	3	6.025	3.05	13	6	0	1	0	1	0	0	0	0	0	0	0	0	0	0	0	0	0	0	0	0	0	0	0	0	0	0	0	0	0	0	0	0	0	0	0	0	0	0	0
SI_013_082	1	13	2021-02-26 12:09:00	2021-02-01	2021	3	6.025	3.05	12	6	0	2	0	0
SI_013_083	1	13	2021-02-26 12:21:00	2021-02-01	2021	3	6.025	3.05	13	6	0	2	0	0
SI_013_084	1	13	2021-02-26 12:24:00	2021-02-01	2021	3	6.025	3.05	14	6	0	1	0	0
SI_013_085	1	13	2021-02-26 12:41:00	2021-02-01	2021	3	6.025	3.05	12	5	0	1	0	0
SI_013_086	1	13	2021-02-26 12:41:00	2021-02-01	2021	3	6.025	3.05	13	5	0	1	0	0
SI_013_087	1	13	2021-02-26 10:58:00	2021-02-01	2021	3	6.025	3.05	10	3	0	1	0	1	0	0	1	0	1	0	1	0	0	0	0	0	0	0	1	0	1	0	1	0	0	0	0	0	0	2	0	0	1	1	0	0	0	0	0
SI_013_088	1	13	2021-02-26 12:28:00	2021-02-01	2021	3	6.025	3.05	14	6	1	2	0	0
SI_013_089	1	13	2021-02-26 11:49:00	2021-02-01	2021	3	6.025	3.05	12	4	1	1	0	0
SI_013_090	1	13	2021-02-26 11:44:00	2021-02-01	2021	3	6.025	3.05	12	4	1	2	0	0
SI_013_091	1	13	2021-02-26 12:28:00	2021-02-01	2021	3	6.025	3.05	13	6	1	1	0	0
SI_013_092	1	13	2021-02-26 12:22:00	2021-02-01	2021	3	6.025	3.05	11	6	1	2	0	0
SI_013_093	1	13	2021-02-26 12:37:00	2021-02-01	2021	3	6.025	3.05	12	5	1	1	0	0
SI_013_094	1	13	2021-02-26 10:03:00	2021-02-01	2021	3	6.025	3.05	13	2	1	1	0	0
SI_013_095	1	13	2021-02-26 12:34:00	2021-02-01	2021	3	6.025	3.05	13	6	1	2	0	0
SI_013_096	1	13	2021-02-26 12:38:00	2021-02-01	2021	3	6.025	3.05	14	6	1	1	0	0
SI_013_097	1	13	2021-02-26 12:34:00	2021-02-01	2021	3	6.025	3.05	13	6	1	1	0	0
SI_013_098	1	13	2021-02-26 12:39:00	2021-02-01	2021	3	6.025	3.05	12	5	1	1	0	0
SI_013_099	1	13	2021-02-26 12:25:00	2021-02-01	2021	3	6.025	3.05	12	6	1	2	0	0
SI_013_100	1	13	2021-02-26 11:48:00	2021-02-01	2021	3	6.025	3.05	12	4	1	1	0	0
SI_013_101	1	13	2021-02-26 12:43:00	2021-02-01	2021	3	6.025	3.05	12	6	1	1	0	0
SI_013_102	1	13	2021-02-26 12:32:00	2021-02-01	2021	3	6.025	3.05	13	6	1	1	0	0
SI_014_001	1	14	2021-02-04 11:21:00	2021-02-01	2021	3	6.025	3.05	14	5	0	2	0	0
SI_014_002	1	14	2021-02-04 11:18:00	2021-02-01	2021	3	6.025	3.05	14	4	0	1	0	0
SI_014_003	1	14	2021-02-04 12:11:00	2021-02-01	2021	3	6.025	3.05	14	7	0	1	0	0
SI_014_004	1	14	2021-02-04 11:56:00	2021-02-01	2021	3	6.025	3.05	14	7	0	2	0	0
SI_014_005	1	14	2021-02-04 12:06:00	2021-02-01	2021	3	6.025	3.05	14	7	0	1	0	0
SI_014_006	1	14	2021-02-04 11:49:00	2021-02-01	2021	3	6.025	3.05	13	7	0	2	0	0
SI_014_007	1	14	2021-02-04 11:43:00	2021-02-01	2021	3	6.025	3.05	14	6	0	2	0	0
SI_014_008	1	14	2021-02-04 12:00:00	2021-02-01	2021	3	6.025	3.05	13	7	0	1	0	0
SI_014_009	1	14	2021-02-04 12:17:00	2021-02-01	2021	3	6.025	3.05	13	6	0	1	0	0
SI_014_010	1	14	2021-02-04 11:20:00	2021-02-01	2021	3	6.025	3.05	13	5	0	1	0	0
SI_014_011	1	14	2021-02-04 11:18:00	2021-02-01	2021	3	6.025	3.05	12	5	0	1	0	0
SI_014_012	1	14	2021-02-04 11:00:00	2021-02-01	2021	3	6.025	3.05	12	4	0	1	0	0
SI_014_013	1	14	2021-02-04 11:38:00	2021-02-01	2021	3	6.025	3.05	12	6	0	1	0	0
SI_014_014	1	14	2021-02-04 10:54:00	2021-02-01	2021	3	6.025	3.05	12	3	0	2	0	0
SI_014_015	1	14	2021-02-04 11:21:00	2021-02-01	2021	3	6.025	3.05	12	5	0	2	0	0
SI_014_016	1	14	2021-02-04 11:14:00	2021-02-01	2021	3	6.025	3.05	10	3	1	1	0	0
SI_014_017	1	14	2021-02-04 12:08:00	2021-02-01	2021	3	6.025	3.05	11	3	1	1	0	0
SI_014_018	1	14	2021-02-04 09:45:00	2021-02-01	2021	3	6.025	3.05	9	2	1	1	0	0
SI_014_019	1	14	2021-02-04 11:02:00	2021-02-01	2021	3	6.025	3.05	11	4	0	2	0	0
SI_014_020	1	14	2021-02-04 10:59:00	2021-02-01	2021	3	6.025	3.05	11	4	0	2	0	0
SI_014_021	1	14	2021-02-04 09:51:00	2021-02-01	2021	3	6.025	3.05	10	2	0	1	0	0
SI_014_022	1	14	2021-02-04 11:59:00	2021-02-01	2021	3	6.025	3.05	10	2	0	1	0	0
SI_014_023	1	14	2021-02-04 10:45:00	2021-02-01	2021	3	6.025	3.05	10	3	0	1	0	0
SI_014_024	1	14	2021-02-04 11:04:00	2021-02-01	2021	3	6.025	3.05	10	3	0	1	0	0
SI_014_025	1	14	2021-02-04 10:43:00	2021-02-01	2021	3	6.025	3.05	10	3	0	2	0	0
SI_014_026	1	14	2021-02-04 10:55:00	2021-02-01	2021	3	6.025	3.05	10	4	0	1	0	0
SI_014_027	1	14	2021-02-04 10:49:00	2021-02-01	2021	3	6.025	3.05	10	3	0	1	0	0
SI_014_028	1	14	2021-02-04 11:06:00	2021-02-01	2021	3	6.025	3.05	10	3	0	1	0	0
SI_014_029	1	14	2021-02-04 10:57:00	2021-02-01	2021	3	6.025	3.05	10	4	0	1	0	0
SI_014_030	1	14	2021-02-04 11:41:00	2021-02-01	2021	3	6.025	3.05	10	2	0	1	0	0
SI_014_031	1	14	2021-02-04 10:47:00	2021-02-01	2021	3	6.025	3.05	10	3	0	2	0	0
SI_014_032	1	14	2021-02-04 10:59:00	2021-02-01	2021	3	6.025	3.05	11	4	0	1	0	0
SI_014_033	1	14	2021-02-04 12:06:00	2021-02-01	2021	3	6.025	3.05	10	2	1	2	0	0
SI_014_034	1	14	2021-02-04 09:22:00	2021-02-01	2021	3	6.025	3.05	10	2	1	1	0	0
SI_014_035	1	14	2021-02-04 11:31:00	2021-02-01	2021	3	6.025	3.05	14	5	1	1	0	0
SI_014_036	1	14	2021-02-04 11:30:00	2021-02-01	2021	3	6.025	3.05	13	5	1	1	0	0
SI_014_037	1	14	2021-02-04 12:14:00	2021-02-01	2021	3	6.025	3.05	14	7	1	1	0	0
SI_014_038	1	14	2021-02-04 12:21:00	2021-02-01	2021	3	6.025	3.05	14	7	1	1	0	0
SI_014_039	1	14	2021-02-04 11:14:00	2021-02-01	2021	3	6.025	3.05	13	4	1	1	0	0
SI_014_040	1	14	2021-02-04 11:05:00	2021-02-01	2021	3	6.025	3.05	12	4	1	1	0	0
SI_014_041	1	14	2021-02-04 11:09:00	2021-02-01	2021	3	6.025	3.05	12	4	1	2	0	0
SI_014_042	1	14	2021-02-04 11:46:00	2021-02-01	2021	3	6.025	3.05	13	6	1	1	0	0
SI_014_043	1	14	2021-02-04 11:12:00	2021-02-01	2021	3	6.025	3.05	12	4	1	2	0	0
SI_014_044	1	14	2021-02-04 11:34:00	2021-02-01	2021	3	6.025	3.05	13	5	1	1	0	0
SI_014_045	1	14	2021-02-04 11:24:00	2021-02-01	2021	3	6.025	3.05	12	5	1	1	0	0
SI_014_046	1	14	2021-02-04 12:11:00	2021-02-01	2021	3	6.025	3.05	13	6	1	1	0	0
SI_014_047	1	14	2021-02-04 11:40:00	2021-02-01	2021	3	6.025	3.05	13	6	1	1	0	0
SI_014_048	1	14	2021-02-04 11:28:00	2021-02-01	2021	3	6.025	3.05	13	5	1	1	0	0
SI_014_049	1	14	2021-02-04 11:25:00	2021-02-01	2021	3	6.025	3.05	13	5	1	2	0	0
SI_014_050	1	14	2021-02-04 11:23:00	2021-02-01	2021	3	6.025	3.05	13	5	1	1	0	0
SI_014_051	1	14	2021-02-04 10:57:00	2021-02-01	2021	3	6.025	3.05	11	4	0	2	0	0
SI_014_052	1	14	2021-02-04 11:26:00	2021-02-01	2021	3	6.025	3.05	11	5	0	1	0	0
SI_014_053	1	14	2021-02-04 12:03:00	2021-02-01	2021	3	6.025	3.05	11	5	0	1	0	0
SI_014_054	1	14	2021-02-04 11:27:00	2021-02-01	2021	3	6.025	3.05	12	5	1	1	0	0
SI_014_055	1	14	2021-02-04 11:36:00	2021-02-01	2021	3	6.025	3.05	9	1	1	2	0	0
SI_014_056	1	14	2021-02-04 11:02:00	2021-02-01	2021	3	6.025	3.05	12	4	0	2	0	0
SI_014_057	1	14	2021-02-04 10:05:00	2021-02-01	2021	3	6.025	3.05	10	2	1	1	0	0
SI_014_058	1	14	2021-02-04 11:16:00	2021-02-01	2021	3	6.025	3.05	11	4	1	1	0	0
SI_014_059	1	14	2021-02-04 11:28:00	2021-02-01	2021	3	6.025	3.05	10	3	1	2	0	0
SI_014_060	1	14	2021-02-04 10:34:00	2021-02-01	2021	3	6.025	3.05	10	3	1	1	0	1	0	0	0	0	0	0	0	0	0	0	0	0	0	0	0	0	0	0	0	0	0	0	0	0	0	0	0	0	0	0	0	0	0	0	0
SI_014_061	1	14	2021-02-04 11:44:00	2021-02-01	2021	3	6.025	3.05	9	2	1	1	0	0
SI_014_062	1	14	2021-02-04 12:14:00	2021-02-01	2021	3	6.025	3.05	10	2	1	1	0	0
SI_014_063	1	14	2021-02-04 09:47:00	2021-02-01	2021	3	6.025	3.05	9	2	1	1	0	0
SI_014_064	1	14	2021-02-04 10:25:00	2021-02-01	2021	3	6.025	3.05	10	3	1	2	0	0
SI_014_065	1	14	2021-02-04 10:21:00	2021-02-01	2021	3	6.025	3.05	10	3	0	1	0	0
SI_014_066	1	14	2021-02-04 10:19:00	2021-02-01	2021	3	6.025	3.05	10	3	1	2	0	0
SI_014_067	1	14	2021-02-04 10:23:00	2021-02-01	2021	3	6.025	3.05	10	3	1	2	0	0
[truncated: 1,533 more rows]
[truncated: 195 more columns]

## Sheet: codebook
Pupil_ID	ID number of pupil
Region_ID _0KW_1SI
School_ID	ID number of school
Date	date of examination
month	month of examination
year	year of examination
survey_round	survey round	1 or 3
rainfallcm_av2monthsprior	average rainfall (cm) for the 2 months prior to examination
rainfallcm_samemonth	rainfall (cm) in month of examination
Age	age of pupil (years)
class_ID	school clas/ grade
Sex_0f_1m	sex of pupil (female/male)	0f_1m
jiggershands_ID0no_1yes	pupil had sand fleas in hands	0: no, 1: yes
tunga_status_0no_1yes	pupil had sand fleas in feet	0: no, 1: yes
rft1_live_fleas	number of live fleas on the biggest toe (#1) of right foot
rft1_dead_fleas	number of dead fleas on the biggest toe (#1) of right foot
rft1_manipulated_fleas	number of manipulated lesions on the biggest toe (#1) of right foot
rft1_cluster_fleas	number of clusters on the biggest toe (#1) of right foot
rft1_peelingskin (0=no, 1=yes)	peeling skin/desquamation on the biggest toe (#1) of right foot	1: yes,0: no
rft1_cracks (0=no,1=yes)	cracks/fissures on the biggest toe (#1) of right foot	1: yes,0: no
rft1_ulcers (0=no,1=yes)	ulcers on the biggest toe (#1) of right foot	1: yes,0: no
rft1_abscess (0=no,1=yes)	abscess on the biggest toe (#1) of right foot	1: yes,0: no
rft1_hardskin (0=no,1=yes)	hardskin/hyperkeratosis on the biggest toe (#1) of right foot	1: yes,0: no
rft1_thickskinaroundsnails (0=no,1=yes)	thickened skin around nail on the biggest toe (#1) of right foot	1: yes,0: no
rft1_deformationofnails (0=no,1=yes)	deformed nail on the biggest toe (#1) of right foot	1: yes,0: no
rft1_lossofnails (0=no,1=yes)	lost nails from the biggest toe (#1) of right foot	1: yes,0: no
rft2, rft3, rft4, rft5,	right foot toe 2 etc
rfms	right foot medial side
rfls	right foot lateral side
rfsl	right foot sole
rfhl	right foot heel
lft1, lft2, lft3, lft4, lft5	left foot toe 2 etc
lfms	left foot medial side
lfls	left foot lateral side
lfsl	left foot sole
lfhl	left foot heel
inf_rft1	right foot toe 1 infra-red hot spots	1: yes,0: no
total_IR	total number of sites with infra-red hotspots
total_live	number of live fleas on both feet
total_dead	number of dead fleas on both feet
total_manip	number of manipulated lesions from which fleas have been extracted
Total flea count	total number of all flea types
Total cluster count	number of flea clusters on both feet
cluster_score	cluster score (number of clusters x 5)
intensity_score	total flea count + cluster score
total_peelskin	number of sites on both feet with desquamation	maximum 18
total_cracks	number of sites on both feet with fissures	maximum 18
total_ulcer	number of sites on both feet with ulcers	maximum 18
total_abscess	number of sites on both feet withabscess	maximum 18
total_hardskin	number of sites on both feet with hard skin/hyperkeratosis	maximum 18
total_thickskinaroundnails	number of sites on both feet with thick skin around nails	maximum 18
total_deformationofnails	number of sites on both feet with deformed nails	maximum 18
total_lostnails	number of sites on both feet with lost nails	maximum 18
total_ACUTE	total number of sites with acute pathology
total_CHRONIC	total number of sites with chronic pathology
PAIN	level of pain experienced	0:none, 1: a little, 2: some, 3: a lot
ITCHING	level of itching experienced	0:none, 1: a little, 2: some, 3: a lot
