# Supplementary material for: Characterization of tungiasis infection and morbidity using thermography in Kenya revealed higher disease burden during COVID-19 school closures
Source: Infect Dis Poverty. 2023 Mar 21;12:24. doi: 10.1186/s40249-023-01080-5 (PMC10027580; doi:10.1186/s40249-023-01080-5)
Supplement: Supplementary file 5 — Additional file 5: Elson Households dataset. [file 40249_2023_1080_MOESM5_ESM.xlsx]

## Sheet: data
personal_ID	HH_id	redcap_event_name	redcap_repeat_instrument	redcap_repeat_instance	screen_date_hh	month	survey_round	region_kw1_si2	rainfallmm_samemonth	rainfallcm_samemonth	rainfallmm_avprev2months	rainfallcm_avprev2months	school_id	Sex_1f_2m	Age	Agegroup	infection_status	intensity_score	scr_rft1_live_fleas_adult	scr_rft1_dead_fleas_adult	scr_rft1_manip_adult	scr_rft1_cl_less_adult	scr_rft1_pskin_adult	scr_rft1_cracks_adult	scr_rft1_ulcers_adult	scr_rft1_abscess_adult	scr_rft1_hskin_adult	scr_rft1_tsnails_adult	scr_rft1_dnails_adult	scr_rft1_lnails_adult	scr_rft2_live_fleas_adult	scr_rft2_dead_fleas_adult	scr_rft2_manips_adult	scr_rft2_cl_less_adult	scr_rft2_pskin_adult	scr_rft2_cracks_adult	scr_rft2_ulcers_adult	scr_rft2_abscess_adult	scr_rft2_hskin_adult	scr_rft2_tsnails_adult	scr_rft2_dnails_adult	scr_rft2_lnails_adult	scr_rft3_live_fleas_adult	scr_rft3_dead_fleas_adult	scr_rft3_manip_adult	scr_rft3_cl_less_adult	scr_rft3_pskin_adult	scr_rft3_cracks_adult	scr_rft3_ulcers_adult
KW_141_036_H_A01	KW_141_036_H	household_arm_2	adult_household_foot_exam_and_flee_count	1	21/04/2021 13:10	2021-04-01	3	1	55.2	5.52	21.85	2.185	141	1	102	6	1	36	1	1	0	0	1	0	0	0	1	0	0	0	0	1	1	0	1	0	0	0	0	0	0	0	0	0	0	0	0	0	0
KW_141_015_H_A02	KW_141_015_H	household_arm_2	adult_household_foot_exam_and_flee_count	2	19/04/2021 11:17	2021-04-01	3	1	55.2	5.52	21.85	2.185	141	1	90	6	0
KW_247_079_H_A03	KW_247_079_H	household_arm_2	adult_household_foot_exam_and_flee_count	3	27/04/2021 15:04	2021-04-01	3	1	55.2	5.52	21.85	2.185	247	1	86	6	0
KW_144_022_H_A03	KW_144_022_H	household_arm_2	adult_household_foot_exam_and_flee_count	3	13/04/2021 08:11	2021-04-01	3	1	55.2	5.52	21.85	2.185	144	1	85	6	0
KW_122_100_H_A04	KW_122_100_H	household_arm_2	adult_household_foot_exam_and_flee_count	4	23/03/2021 15:56	2021-03-01	3	1	30.1	3.01	23.95	2.395	122	1	84	6	1	81	6	0	3	0	1	0	0	0	0	0	1	0	2	0	1	0	1	0	0	0	0	0	1	0	1	0	0	0	1	0	0
KW_319_045_H_A05	KW_319_045_H	household_arm_2	adult_household_foot_exam_and_flee_count	5	09/03/2021 09:32	2021-03-01	3	1	30.1	3.01	23.95	2.395	319	1	84	6	1	78	1	10	1	0	1	0	0	0	0	0	1	0	0	0	0	0	1	0	0	0	0	0	1	0	0	1	0	0	1	0	0
KW_126_041_H_A01	KW_126_041_H	household_arm_2	adult_household_foot_exam_and_flee_count	1	14/02/2020	2020-02-01	1	1	96.2	9.62	117.85	11.785	126	1	83	6	1	8	2	0	1	0	1	0	0	0	0	0	0	0	0	0	0	0	1	0	0	0	0	0	1	0	0	0	1	0	1	0	0
SI_007_095_H_A01	SI_007_095_H	household_arm_2	adult_household_foot_exam_and_flee_count	1	14/03/2020	2020-03-01	1	2	237.5	23.75	158.2	15.82	7	2	82	6	1	1	0	0	0	0	0	0	0	0	0	0	0	0	0	0	0	0	0	0	0	0	0	0	0	0	0	0	0	0	0	0	0
KW_141_032_H_A02	KW_141_032_H	household_arm_2	adult_household_foot_exam_and_flee_count	2	14/04/2021 11:47	2021-04-01	3	1	55.2	5.52	21.85	2.185	141	1	82	6	0
SI_081_035_H_A02	SI_081_035_H	household_arm_2	adult_household_foot_exam_and_flee_count	2	20/04/2021 10:50	2021-04-01	3	2	552.9	55.29	88.25	8.825	81	1	81	6	0
KW_319_045_H_A06	KW_319_045_H	household_arm_2	adult_household_foot_exam_and_flee_count	6	09/03/2021 09:53	2021-03-01	3	1	30.1	3.01	23.95	2.395	319	1	80	6	1	11
KW_141_014_H_A03	KW_141_014_H	household_arm_2	adult_household_foot_exam_and_flee_count	3	20/04/2021 11:31	2021-04-01	3	1	55.2	5.52	21.85	2.185	141	2	80	6	0
SI_005_010_H_A02	SI_005_010_H	household_arm_2	adult_household_foot_exam_and_flee_count	2	17/09/2020 14:29	2020-09-01	2	2	242.8	24.28	158.75	15.875	5	2	80	6	0
SI_022_047_H_A02	SI_022_047_H	household_arm_2	adult_household_foot_exam_and_flee_count	2	24/02/2020 11:27	2020-02-01	1	2	94.1	9.41	321.25	32.125	22	1	80	6	0
SI_005_011_H_A01	SI_005_011_H	household_arm_2	adult_household_foot_exam_and_flee_count	1	20/09/2020 11:19	2020-09-01	2	2	242.8	24.28	158.75	15.875	5	1	77	6	1	12	0	0	0	0	0	1	0	0	1	0	0	0	0	0	0	0	0	0	0	0	0	0	0	0	0	0	0	0	0	0	0
KW_309_004_H_A01	KW_309_004_H	household_arm_2	adult_household_foot_exam_and_flee_count	1	08/10/2020 11:06	2020-10-01	2	1	72.2	7.22	50.7	5.07	309	2	75	6	1	37	1	1	0	0	1	0	0	0	1	0	0	1	0	0	0	0	1	0	0	0	1	0	1	0	1	0	0	0	1	1	0
SI_081_006_H_A01	SI_081_006_H	household_arm_2	adult_household_foot_exam_and_flee_count	1	20/04/2021 08:16	2021-04-01	3	2	552.9	55.29	88.25	8.825	81	1	75	6	1	2	0	0	0	0	0	0	0	0	0	0	0	0	0	0	0	0	0	0	0	0	0	0	0	0	0	0	0	0	0	0	0
KW_094_094_H_A02	KW_094_094_H	household_arm_2	adult_household_foot_exam_and_flee_count	2	07/03/2020 10:00	2020-03-01	1	1	152.7	15.27	96.05	9.605	94	1	75	6	0
SI_022_047_H_A01	SI_022_047_H	household_arm_2	adult_household_foot_exam_and_flee_count	1	24/02/2020	2020-02-01	1	2	94.1	9.41	321.25	32.125	22	1	75	6	0
KW_108_002_H_A01	KW_108_002_H	household_arm_2	adult_household_foot_exam_and_flee_count	1	23/09/2020 12:56	2020-09-01	2	1	53.2	5.32	61.9	6.19	108	2	74	6	1	20	0	0	0	0	1	0	0	0	0	0	1	0	0	0	0	0	1	0	0	0	0	0	1	0	1	0	0	0	1	0	0
KW_240_095_H_A01	KW_240_095_H	household_arm_2	adult_household_foot_exam_and_flee_count	1	28/02/2020	2020-02-01	1	1	96.2	9.62	117.85	11.785	240	1	73	6	0
KW_247_079_H_A02	KW_247_079_H	household_arm_2	adult_household_foot_exam_and_flee_count	2	27/04/2021 14:56	2021-04-01	3	1	55.2	5.52	21.85	2.185	247	1	72	6	0
KW_139_008_H_A01	KW_139_008_H	household_arm_2	adult_household_foot_exam_and_flee_count	1	12/02/2021 12:00	2021-02-01	3	1	13.6	1.36	69	6.9	139	1	71	6	1	22	0	3	0	0	1	0	0	0	1	0	1	0	0	1	0	0	1	0	0	0	1	0	1	0	0	1	1	0	1	0	0
SI_052_079_H_A01	SI_052_079_H	household_arm_2	adult_household_foot_exam_and_flee_count	1	14/04/2021 08:07	2021-04-01	3	2	552.9	55.29	88.25	8.825	52	2	71	6	1	1	0	0	0	0	0	0	0	0	0	0	0	0	0	0	0	0	0	0	0	0	0	0	0	0	0	0	0	0	0	0	0
SI_007_095_H_A02	SI_007_095_H	household_arm_2	adult_household_foot_exam_and_flee_count	2	14/03/2020	2020-03-01	1	2	237.5	23.75	158.2	15.82	7	1	71	6	0
KW_321_006_H_A02	KW_321_006_H	household_arm_2	adult_household_foot_exam_and_flee_count	2	21/10/2020 10:29	2020-10-01	2	1	72.2	7.22	50.7	5.07	321	2	70	6	0
SI_003_004_H_A01	SI_003_004_H	household_arm_2	adult_household_foot_exam_and_flee_count	1	05/10/2020 12:58	2020-10-01	2	2	304.6	30.46	217.9	21.79	3	1	70	6	0
SI_080_048_H_A02	SI_080_048_H	household_arm_2	adult_household_foot_exam_and_flee_count	2	29/03/2021 10:31	2021-03-01	3	2	81.6	8.16	92.45	9.245	80	2	70	6	0
KW_126_060_H_A01	KW_126_060_H	household_arm_2	adult_household_foot_exam_and_flee_count	1	17/02/2020 12:04	2020-02-01	1	1	96.2	9.62	117.85	11.785	126	2	69	6	1	13	0	0	1	0	0	0	0	0	0	0	1	0	0	0	1	0	1	0	0	0	0	0	1	0	0	0	1	0	0	0	0
KW_247_094_H_A02	KW_247_094_H	household_arm_2	adult_household_foot_exam_and_flee_count	2	29/04/2021 09:16	2021-04-01	3	1	55.2	5.52	21.85	2.185	247	2	69	6	0
KW_122_100_H_A03	KW_122_100_H	household_arm_2	adult_household_foot_exam_and_flee_count	3	23/03/2021 15:29	2021-03-01	3	1	30.1	3.01	23.95	2.395	122	1	68	6	1	149	10	6	7	0	1	0	1	1	1	0	0	0	5	3	3	0	1	0	0	1	1	0	1	0	6	4	3	0	1	0	1
KW_240_003_H_A01	KW_240_003_H	household_arm_2	adult_household_foot_exam_and_flee_count	1	26/02/2020 10:00	2020-02-01	1	1	96.2	9.62	117.85	11.785	240	1	68	6	0
KW_321_022_H_A01	KW_321_022_H	household_arm_2	adult_household_foot_exam_and_flee_count	1	23/10/2020 14:27	2020-10-01	2	1	72.2	7.22	50.7	5.07	321	1	68	6	0
SI_015_005_H_A01	SI_015_005_H	household_arm_2	adult_household_foot_exam_and_flee_count	1	22/10/2020 13:19	2020-10-01	2	2	304.6	30.46	217.9	21.79	15	1	68	6	0
SI_038_037_H_A01	SI_038_037_H	household_arm_2	adult_household_foot_exam_and_flee_count	1	08/03/2021 11:24	2021-03-01	3	2	81.6	8.16	92.45	9.245	38	2	68	6	0
KW_094_086_H_A01	KW_094_086_H	household_arm_2	adult_household_foot_exam_and_flee_count	1	10/03/2020 14:00	2020-03-01	1	1	152.7	15.27	96.05	9.605	94	2	67	6	0
SI_005_007_H_A01	SI_005_007_H	household_arm_2	adult_household_foot_exam_and_flee_count	1	16/09/2020 10:18	2020-09-01	2	2	242.8	24.28	158.75	15.875	5	2	67	6	0
SI_013_003_H_A01	SI_013_003_H	household_arm_2	adult_household_foot_exam_and_flee_count	1	09/03/2021 14:15	2021-03-01	3	2	81.6	8.16	92.45	9.245	13	2	67	6	0
KW_111_021_H_A01	KW_111_021_H	household_arm_2	adult_household_foot_exam_and_flee_count	1	28/08/2020 08:59	2020-08-01	2	1	48.2	4.82	59.55	5.955	111	2	64	6	1	42	0	5	0	0	1	0	0	0	1	0	1	0	1	3	0	0	1	0	0	0	1	0	1	0	0	1	0	0	1	0	0
SI_068_025_H_A02	SI_068_025_H	household_arm_2	adult_household_foot_exam_and_flee_count	2	10/03/2020 12:30	2020-03-01	1	2	237.5	23.75	158.2	15.82	68	2	64	6	0
SI_070_010_H_A01	SI_070_010_H	household_arm_2	adult_household_foot_exam_and_flee_count	1	17/02/2021 10:22	2021-02-01	3	2	94.9	9.49	60.25	6.025	70	1	64	6	0
SI_070_035_H_A01	SI_070_035_H	household_arm_2	adult_household_foot_exam_and_flee_count	1	18/02/2021 11:58	2021-02-01	3	2	94.9	9.49	60.25	6.025	70	2	64	6	0
KW_120_057_H_A03	KW_120_057_H	household_arm_2	adult_household_foot_exam_and_flee_count	3	22/03/2021 10:51	2021-03-01	3	1	30.1	3.01	23.95	2.395	120	2	63	6	1	12	0	0	1	0	1	0	0	0	0	0	1	0	0	1	1	0	1	0	1	0	1	0	0	0	0	0	0	0	0	0	0
KW_126_023_H_A01	KW_126_023_H	household_arm_2	adult_household_foot_exam_and_flee_count	1	14/02/2020 14:00	2020-02-01	1	1	96.2	9.62	117.85	11.785	126	2	62	6	0
KW_144_003_H_A02	KW_144_003_H	household_arm_2	adult_household_foot_exam_and_flee_count	2	10/04/2021 09:53	2021-04-01	3	1	55.2	5.52	21.85	2.185	144	1	62	6	0
KW_247_079_H_A01	KW_247_079_H	household_arm_2	adult_household_foot_exam_and_flee_count	1	27/04/2021 14:35	2021-04-01	3	1	55.2	5.52	21.85	2.185	247	1	62	6	0
SI_003_001_H_A01	SI_003_001_H	household_arm_2	adult_household_foot_exam_and_flee_count	1	06/10/2020 10:12	2020-10-01	2	2	304.6	30.46	217.9	21.79	3	2	62	6	0
SI_005_009_H_A01	SI_005_009_H	household_arm_2	adult_household_foot_exam_and_flee_count	1	18/09/2020 21:43	2020-09-01	2	2	242.8	24.28	158.75	15.875	5	2	62	6	0
SI_008_001_H_A01	SI_008_001_H	household_arm_2	adult_household_foot_exam_and_flee_count	1	31/08/2020 12:58	2020-08-01	2	2	193	19.3	233.8	23.38	8	1	62	6	0
SI_027_101_H_A01	SI_027_101_H	household_arm_2	adult_household_foot_exam_and_flee_count	1	04/03/2020	2020-03-01	1	2	237.5	23.75	158.2	15.82	27	1	62	6	0
KW_111_024_H_A01	KW_111_024_H	household_arm_2	adult_household_foot_exam_and_flee_count	1	03/09/2020 11:30	2020-09-01	2	1	53.2	5.32	61.9	6.19	111	2	61	6	0
SI_022_066_H_A01	SI_022_066_H	household_arm_2	adult_household_foot_exam_and_flee_count	1	25/02/2020	2020-02-01	1	2	94.1	9.41	321.25	32.125	22	2	61	6	0
SI_070_101_H_A01	SI_070_101_H	household_arm_2	adult_household_foot_exam_and_flee_count	1	17/02/2021 12:30	2021-02-01	3	2	94.9	9.49	60.25	6.025	70	1	61	6	0
KW_094_102_H_A01	KW_094_102_H	household_arm_2	adult_household_foot_exam_and_flee_count	1	07/03/2020	2020-03-01	1	1	152.7	15.27	96.05	9.605	94	1	60	5	0
KW_144_016_H_A01	KW_144_016_H	household_arm_2	adult_household_foot_exam_and_flee_count	1	08/04/2021 11:52	2021-04-01	3	1	55.2	5.52	21.85	2.185	144	2	60	5	0
KW_309_006_H_A01	KW_309_006_H	household_arm_2	adult_household_foot_exam_and_flee_count	1	13/10/2020 13:59	2020-10-01	2	1	72.2	7.22	50.7	5.07	309	1	60	5	0
SI_008_002_H_A01	SI_008_002_H	household_arm_2	adult_household_foot_exam_and_flee_count	1	28/08/2020 09:49	2020-08-01	2	2	193	19.3	233.8	23.38	8	1	60	5	0
SI_013_079_H_A01	SI_013_079_H	household_arm_2	adult_household_foot_exam_and_flee_count	1	09/03/2021 10:15	2021-03-01	3	2	81.6	8.16	92.45	9.245	13	1	60	5	0
SI_015_004_H_A01	SI_015_004_H	household_arm_2	adult_household_foot_exam_and_flee_count	1	23/10/2020 12:07	2020-10-01	2	2	304.6	30.46	217.9	21.79	15	1	60	5	0
SI_044_058_H_A01	SI_044_058_H	household_arm_2	adult_household_foot_exam_and_flee_count	1	15/02/2020	2020-02-01	1	2	94.1	9.41	321.25	32.125	44	2	60	5	0
KW_111_024_H_A02	KW_111_024_H	household_arm_2	adult_household_foot_exam_and_flee_count	2	03/09/2020 11:34	2020-09-01	2	1	53.2	5.32	61.9	6.19	111	1	59	5	0
KW_137_034_H_A01	KW_137_034_H	household_arm_2	adult_household_foot_exam_and_flee_count	1	06/02/2021 08:53	2021-02-01	3	1	13.6	1.36	69	6.9	137	2	59	5	0
KW_139_038_H_A03	KW_139_038_H	household_arm_2	adult_household_foot_exam_and_flee_count	3	12/02/2021 09:37	2021-02-01	3	1	13.6	1.36	69	6.9	139	2	59	5	0
KW_240_006_H_A01	KW_240_006_H	household_arm_2	adult_household_foot_exam_and_flee_count	1	27/02/2020	2020-02-01	1	1	96.2	9.62	117.85	11.785	240	2	58	5	1	1	1	0	0	0	0	0	0	0	0	0	1	0	0	0	0	0	0	0	0	0	0	0	1	0	0	0	0	0	0	0	0
KW_111_003_H_A02	KW_111_003_H	household_arm_2	adult_household_foot_exam_and_flee_count	2	29/08/2020 09:27	2020-08-01	2	1	48.2	4.82	59.55	5.955	111	2	58	5	0
KW_141_082_H_A02	KW_141_082_H	household_arm_2	adult_household_foot_exam_and_flee_count	2	19/04/2021 10:31	2021-04-01	3	1	55.2	5.52	21.85	2.185	141	2	58	5	0
KW_111_001_H_A01	KW_111_001_H	household_arm_2	adult_household_foot_exam_and_flee_count	1	03/09/2020 14:02	2020-09-01	2	1	53.2	5.32	61.9	6.19	111	2	57	5	0
KW_107_032_H_A01	KW_107_032_H	household_arm_2	adult_household_foot_exam_and_flee_count	1	02/02/2021 08:27	2021-02-01	3	1	13.6	1.36	69	6.9	107	2	56	5	0
SI_005_001_H_A01	SI_005_001_H	household_arm_2	adult_household_foot_exam_and_flee_count	1	18/09/2020 10:28	2020-09-01	2	2	242.8	24.28	158.75	15.875	5	1	56	5	0
SI_027_098_H_A02	SI_027_098_H	household_arm_2	adult_household_foot_exam_and_flee_count	2	07/03/2020 11:07	2020-03-01	1	2	237.5	23.75	158.2	15.82	27	2	56	5	0
SI_076_040_H_A01	SI_076_040_H	household_arm_2	adult_household_foot_exam_and_flee_count	1	09/04/2021 09:16	2021-04-01	3	2	552.9	55.29	88.25	8.825	76	2	56	5	0
KW_135_003_H_A02	KW_135_003_H	household_arm_2	adult_household_foot_exam_and_flee_count	2	22/02/2021 09:57	2021-02-01	3	1	13.6	1.36	69	6.9	135	2	55	5	1	7	0	1	1	0	1	1	0	0	1	0	1	0	0	2	1	0	1	0	0	0	1	0	1	0	0	0	0	0	1	0	0
KW_111_012_H_A02	KW_111_012_H	household_arm_2	adult_household_foot_exam_and_flee_count	2	31/08/2020 13:03	2020-08-01	2	1	48.2	4.82	59.55	5.955	111	2	55	5	0
KW_122_097_H_A02	KW_122_097_H	household_arm_2	adult_household_foot_exam_and_flee_count	2	25/03/2021 13:14	2021-03-01	3	1	30.1	3.01	23.95	2.395	122	1	55	5	0
SI_015_001_H_A01	SI_015_001_H	household_arm_2	adult_household_foot_exam_and_flee_count	1	26/10/2020 11:13	2020-10-01	2	2	304.6	30.46	217.9	21.79	15	1	55	5	0
SI_003_006_H_A01	SI_003_006_H	household_arm_2	adult_household_foot_exam_and_flee_count	1	07/10/2020 09:36	2020-10-01	2	2	304.6	30.46	217.9	21.79	3	1	54	5	0
SI_027_005_H_A01	SI_027_005_H	household_arm_2	adult_household_foot_exam_and_flee_count	1	29/02/2020	2020-02-01	1	2	94.1	9.41	321.25	32.125	27	2	54	5	0
SI_052_058_H_A01	SI_052_058_H	household_arm_2	adult_household_foot_exam_and_flee_count	1	17/04/2021 09:04	2021-04-01	3	2	552.9	55.29	88.25	8.825	52	2	54	5	0
SI_081_035_H_A01	SI_081_035_H	household_arm_2	adult_household_foot_exam_and_flee_count	1	20/04/2021 10:47	2021-04-01	3	2	552.9	55.29	88.25	8.825	81	1	54	5	0
KW_107_032_H_A03	KW_107_032_H	household_arm_2	adult_household_foot_exam_and_flee_count	3	02/02/2021 08:37	2021-02-01	3	1	13.6	1.36	69	6.9	107	1	53	5	0
KW_139_050_H_A01	KW_139_050_H	household_arm_2	adult_household_foot_exam_and_flee_count	1	16/02/2021 11:40	2021-02-01	3	1	13.6	1.36	69	6.9	139	1	53	5	0
KW_309_014_H_A01	KW_309_014_H	household_arm_2	adult_household_foot_exam_and_flee_count	1	10/10/2020 10:20	2020-10-01	2	1	72.2	7.22	50.7	5.07	309	2	53	5	0
KW_130_022_H_A01	KW_130_022_H	household_arm_2	adult_household_foot_exam_and_flee_count	1	09/09/2020 09:17	2020-09-01	2	1	53.2	5.32	61.9	6.19	130	1	52	5	1	3	0	0	0	0	0	0	0	0	0	0	0	0	0	0	0	0	0	0	0	0	0	0	0	0	0	0	0	0	0	0	0
KW_130_023_H_A03	KW_130_023_H	household_arm_2	adult_household_foot_exam_and_flee_count	3	09/09/2020 12:10	2020-09-01	2	1	53.2	5.32	61.9	6.19	130	1	52	5	1	6	0	0	1	0	1	0	0	0	1	0	1	0	0	0	2	0	1	0	0	0	1	0	1	0	0	0	0	0	0	0	0
SI_008_003_H_A01	SI_008_003_H	household_arm_2	adult_household_foot_exam_and_flee_count	1	31/08/2020 10:25	2020-08-01	2	2	193	19.3	233.8	23.38	8	2	52	5	1	65	0	0	0	1	1	1	0	0	1	1	1	0	3	2	0	1	1	1	1	0	0	1	1	0	2	0	0	1	1	1	0
KW_122_037_H_A01	KW_122_037_H	household_arm_2	adult_household_foot_exam_and_flee_count	1	24/03/2021 16:06	2021-03-01	3	1	30.1	3.01	23.95	2.395	122	2	52	5	0
KW_130_023_H_A02	KW_130_023_H	household_arm_2	adult_household_foot_exam_and_flee_count	2	09/09/2020 12:06	2020-09-01	2	1	53.2	5.32	61.9	6.19	130	2	52	5	0
KW_139_069_H_A01	KW_139_069_H	household_arm_2	adult_household_foot_exam_and_flee_count	1	15/02/2021 10:03	2021-02-01	3	1	13.6	1.36	69	6.9	139	1	52	5	0
KW_240_018_H_A01	KW_240_018_H	household_arm_2	adult_household_foot_exam_and_flee_count	1	26/02/2020	2020-02-01	1	1	96.2	9.62	117.85	11.785	240	1	52	5	0
KW_247_036_H_A02	KW_247_036_H	household_arm_2	adult_household_foot_exam_and_flee_count	2	01/05/2021 13:10	2021-05-01	3	1	66.3	6.63	42.65	4.265	247	2	52	5	0
KW_247_094_H_A03	KW_247_094_H	household_arm_2	adult_household_foot_exam_and_flee_count	3	29/04/2021 09:20	2021-04-01	3	1	55.2	5.52	21.85	2.185	247	1	52	5	0
KW_247_095_H_A01	KW_247_095_H	household_arm_2	adult_household_foot_exam_and_flee_count	1	29/04/2021 12:32	2021-04-01	3	1	55.2	5.52	21.85	2.185	247	1	52	5	0
SI_027_102_H_A02	SI_027_102_H	household_arm_2	adult_household_foot_exam_and_flee_count	2	07/03/2020 12:30	2020-03-01	1	2	237.5	23.75	158.2	15.82	27	2	52	5	0
SI_045_100_H_A01	SI_045_100_H	household_arm_2	adult_household_foot_exam_and_flee_count	1	22/03/2021 11:21	2021-03-01	3	2	81.6	8.16	92.45	9.245	45	1	52	5	0
SI_076_082_H_A01	SI_076_082_H	household_arm_2	adult_household_foot_exam_and_flee_count	1	08/04/2021 09:24	2021-04-01	3	2	552.9	55.29	88.25	8.825	76	1	52	5	0
KW_309_015_H_A02	KW_309_015_H	household_arm_2	adult_household_foot_exam_and_flee_count	2	09/10/2020 10:04	2020-10-01	2	1	72.2	7.22	50.7	5.07	309	2	51	5	1	6	0	0	0	0	0	0	0	0	0	0	0	0	0	0	0	0	0	0	0	0	0	0	0	0	0	0	0	0	0	0	0
KW_283_078_H_A01	KW_283_078_H	household_arm_2	adult_household_foot_exam_and_flee_count	1	10/03/2021 09:22	2021-03-01	3	1	30.1	3.01	23.95	2.395	283	2	51	5	0
KW_144_024_H_A02	KW_144_024_H	household_arm_2	adult_household_foot_exam_and_flee_count	2	10/04/2021 08:30	2021-04-01	3	1	55.2	5.52	21.85	2.185	144	1	50	5	1	11	0	0	2	0	1	0	0	0	0	0	0	0	0	1	1	0	1	0	0	0	0	0	0	0	0	0	0	0	0	0	0
KW_120_057_H_A02	KW_120_057_H	household_arm_2	adult_household_foot_exam_and_flee_count	2	22/03/2021 10:49	2021-03-01	3	1	30.1	3.01	23.95	2.395	120	1	50	5	0
KW_126_070_H_A01	KW_126_070_H	household_arm_2	adult_household_foot_exam_and_flee_count	1	14/02/2020	2020-02-01	1	1	96.2	9.62	117.85	11.785	126	2	50	5	0
KW_141_011_H_A01	KW_141_011_H	household_arm_2	adult_household_foot_exam_and_flee_count	1	14/04/2021 11:58	2021-04-01	3	1	55.2	5.52	21.85	2.185	141	2	50	5	0
KW_144_042_H_A02	KW_144_042_H	household_arm_2	adult_household_foot_exam_and_flee_count	2	08/04/2021 08:23	2021-04-01	3	1	55.2	5.52	21.85	2.185	144	2	50	5	0
SI_027_034_H_A01	SI_027_034_H	household_arm_2	adult_household_foot_exam_and_flee_count	1	04/03/2020	2020-03-01	1	2	237.5	23.75	158.2	15.82	27	1	50	5	0
SI_076_073_H_A01	SI_076_073_H	household_arm_2	adult_household_foot_exam_and_flee_count	1	12/04/2021 09:43	2021-04-01	3	2	552.9	55.29	88.25	8.825	76	2	50	5	0
SI_045_046_H_A01	SI_045_046_H	household_arm_2	adult_household_foot_exam_and_flee_count	1	22/03/2021 12:16	2021-03-01	3	2	81.6	8.16	92.45	9.245	45	1	49	5	0
SI_022_059_H_A01	SI_022_059_H	household_arm_2	adult_household_foot_exam_and_flee_count	1	25/02/2020 12:30	2020-02-01	1	2	94.1	9.41	321.25	32.125	22	1	48	5	1	4	1	0	0	0	0	0	0	0	0	0	1	0	0	1	1	0	0	0	0	0	0	0	0	0	0	0	0	0	0	0	0
KW_111_008_H_A01	KW_111_008_H	household_arm_2	adult_household_foot_exam_and_flee_count	1	31/08/2020 15:25	2020-08-01	2	1	48.2	4.82	59.55	5.955	111	1	48	5	0
KW_135_059_H_A01	KW_135_059_H	household_arm_2	adult_household_foot_exam_and_flee_count	1	23/02/2021 08:34	2021-02-01	3	1	13.6	1.36	69	6.9	135	2	48	5	0
SI_027_005_H_A02	SI_027_005_H	household_arm_2	adult_household_foot_exam_and_flee_count	2	29/02/2020	2020-02-01	1	2	94.1	9.41	321.25	32.125	27	1	48	5	0
SI_068_025_H_A01	SI_068_025_H	household_arm_2	adult_household_foot_exam_and_flee_count	1	10/03/2020	2020-03-01	1	2	237.5	23.75	158.2	15.82	68	1	48	5	0
KW_122_004_H_A01	KW_122_004_H	household_arm_2	adult_household_foot_exam_and_flee_count	1	25/03/2021 13:15	2021-03-01	3	1	30.1	3.01	23.95	2.395	122	1	47	5	0
KW_122_097_H_A01	KW_122_097_H	household_arm_2	adult_household_foot_exam_and_flee_count	1	25/03/2021 13:09	2021-03-01	3	1	30.1	3.01	23.95	2.395	122	2	47	5	0
KW_141_080_H_A02	KW_141_080_H	household_arm_2	adult_household_foot_exam_and_flee_count	2	16/04/2021 12:10	2021-04-01	3	1	55.2	5.52	21.85	2.185	141	2	47	5	0
KW_321_013_H_A03	KW_321_013_H	household_arm_2	adult_household_foot_exam_and_flee_count	3	21/10/2020 13:26	2020-10-01	2	1	72.2	7.22	50.7	5.07	321	1	47	5	0
SI_005_010_H_A01	SI_005_010_H	household_arm_2	adult_household_foot_exam_and_flee_count	1	17/09/2020 14:27	2020-09-01	2	2	242.8	24.28	158.75	15.875	5	1	47	5	0
SI_080_048_H_A01	SI_080_048_H	household_arm_2	adult_household_foot_exam_and_flee_count	1	29/03/2021 10:28	2021-03-01	3	2	81.6	8.16	92.45	9.245	80	1	47	5	0
SI_081_036_H_A01	SI_081_036_H	household_arm_2	adult_household_foot_exam_and_flee_count	1	21/04/2021 09:46	2021-04-01	3	2	552.9	55.29	88.25	8.825	81	1	47	5	0
SI_008_019_H_A01	SI_008_019_H	household_arm_2	adult_household_foot_exam_and_flee_count	1	01/09/2020 13:12	2020-09-01	2	2	242.8	24.28	158.75	15.875	8	1	46	5	0
SI_027_098_H_A03	SI_027_098_H	household_arm_2	adult_household_foot_exam_and_flee_count	3	07/03/2020	2020-03-01	1	2	237.5	23.75	158.2	15.82	27	1	46	5	0
SI_070_033_H_A01	SI_070_033_H	household_arm_2	adult_household_foot_exam_and_flee_count	1	19/02/2021 12:54	2021-02-01	3	2	94.9	9.49	60.25	6.025	70	1	46	5	0
KW_144_022_H_A05	KW_144_022_H	household_arm_2	adult_household_foot_exam_and_flee_count	5	13/04/2021 08:23	2021-04-01	3	1	55.2	5.52	21.85	2.185	144	2	45	5	1	7	0	1	1	0	1	0	0	0	1	0	1	0	0	0	0	0	0	0	0	0	0	0	0	0	1	2	0	0	1	0	0
KW_107_070_H_A01	KW_107_070_H	household_arm_2	adult_household_foot_exam_and_flee_count	1	03/02/2021 08:29	2021-02-01	3	1	13.6	1.36	69	6.9	107	2	45	5	0
KW_130_011_H_A01	KW_130_011_H	household_arm_2	adult_household_foot_exam_and_flee_count	1	09/09/2020 11:12	2020-09-01	2	1	53.2	5.32	61.9	6.19	130	1	45	5	0
KW_141_027_H_A02	KW_141_027_H	household_arm_2	adult_household_foot_exam_and_flee_count	2	14/04/2021 09:30	2021-04-01	3	1	55.2	5.52	21.85	2.185	141	1	45	5	0
KW_144_022_H_A01	KW_144_022_H	household_arm_2	adult_household_foot_exam_and_flee_count	1	13/04/2021 08:03	2021-04-01	3	1	55.2	5.52	21.85	2.185	144	1	45	5	0
SI_003_022_H_A01	SI_003_022_H	household_arm_2	adult_household_foot_exam_and_flee_count	1	08/10/2020 12:08	2020-10-01	2	2	304.6	30.46	217.9	21.79	3	1	45	5	0
SI_011_078_H_A01	SI_011_078_H	household_arm_2	adult_household_foot_exam_and_flee_count	1	01/02/2021 14:21	2021-02-01	3	2	94.9	9.49	60.25	6.025	11	1	45	5	0
SI_015_002_H_A01	SI_015_002_H	household_arm_2	adult_household_foot_exam_and_flee_count	1	23/10/2020 10:58	2020-10-01	2	2	304.6	30.46	217.9	21.79	15	1	45	5	0
SI_015_006_H_A01	SI_015_006_H	household_arm_2	adult_household_foot_exam_and_flee_count	1	24/10/2020 09:39	2020-10-01	2	2	304.6	30.46	217.9	21.79	15	1	45	5	0
SI_045_022_H_A01	SI_045_022_H	household_arm_2	adult_household_foot_exam_and_flee_count	1	23/03/2021 10:27	2021-03-01	3	2	81.6	8.16	92.45	9.245	45	1	45	5	0
SI_076_079_H_A01	SI_076_079_H	household_arm_2	adult_household_foot_exam_and_flee_count	1	10/04/2021 09:07	2021-04-01	3	2	552.9	55.29	88.25	8.825	76	2	45	5	0
KW_247_023_H_A02	KW_247_023_H	household_arm_2	adult_household_foot_exam_and_flee_count	2	26/04/2021 14:02	2021-04-01	3	1	55.2	5.52	21.85	2.185	247	2	44	5	1	5	3	0	0	0	0	0	0	1	0	0	0	0	0	0	0	0	0	0	0	0	0	0	0	0	0	0	0	0	0	0	0
KW_141_015_A01	KW_141_015_H	household_arm_2	adult_household_foot_exam_and_flee_count	1	19/04/2021 10:50	2021-04-01	3	1	55.2	5.52	21.85	2.185	141	1	44	5	0
KW_240_010_H_A01	KW_240_010_H	household_arm_2	adult_household_foot_exam_and_flee_count	1	26/02/2020 10:00	2020-02-01	1	1	96.2	9.62	117.85	11.785	240	1	44	5	0
SI_013_021_H_A01	SI_013_021_H	household_arm_2	adult_household_foot_exam_and_flee_count	1	18/03/2021 07:51	2021-03-01	3	2	81.6	8.16	92.45	9.245	13	2	44	5	0
SI_022_044_H_A01	SI_022_044_H	household_arm_2	adult_household_foot_exam_and_flee_count	1	24/02/2020	2020-02-01	1	2	94.1	9.41	321.25	32.125	22	1	44	5	0
SI_080_053_H_A01	SI_080_053_H	household_arm_2	adult_household_foot_exam_and_flee_count	1	31/03/2021 09:33	2021-03-01	3	2	81.6	8.16	92.45	9.245	80	1	44	5	0
SI_081_069_H_A01	SI_081_069_H	household_arm_2	adult_household_foot_exam_and_flee_count	1	20/04/2021 09:35	2021-04-01	3	2	552.9	55.29	88.25	8.825	81	2	44	5	0
KW_094_073_H_A01	KW_094_073_H	household_arm_2	adult_household_foot_exam_and_flee_count	1	07/03/2020	2020-03-01	1	1	152.7	15.27	96.05	9.605	94	1	43	5	0
KW_094_087_H_A01	KW_094_087_H	household_arm_2	adult_household_foot_exam_and_flee_count	1	09/03/2020	2020-03-01	1	1	152.7	15.27	96.05	9.605	94	2	43	5	0
KW_094_090_H_A01	KW_094_090_H	household_arm_2	adult_household_foot_exam_and_flee_count	1	09/03/2020	2020-03-01	1	1	152.7	15.27	96.05	9.605	94	2	43	5	0
KW_144_102_H_A01	KW_144_102_H	household_arm_2	adult_household_foot_exam_and_flee_count	1	07/04/2021 09:09	2021-04-01	3	1	55.2	5.52	21.85	2.185	144	1	43	5	0
SI_052_072_H_A01	SI_052_072_H	household_arm_2	adult_household_foot_exam_and_flee_count	1	16/04/2021 10:10	2021-04-01	3	2	552.9	55.29	88.25	8.825	52	2	43	5	0
SI_082_003_H_A01	SI_082_003_H	household_arm_2	adult_household_foot_exam_and_flee_count	1	01/10/2020 14:04	2020-10-01	2	2	304.6	30.46	217.9	21.79	82	2	43	5	0
KW_094_027_H_A01	KW_094_027_H	household_arm_2	adult_household_foot_exam_and_flee_count	1	11/03/2020	2020-03-01	1	1	152.7	15.27	96.05	9.605	94	2	42	5	0
KW_107_102_H_A01	KW_107_102_H	household_arm_2	adult_household_foot_exam_and_flee_count	1	02/02/2021 14:59	2021-02-01	3	1	13.6	1.36	69	6.9	107	1	42	5	0
KW_122_022_H_A01	KW_122_022_H	household_arm_2	adult_household_foot_exam_and_flee_count	1	25/03/2021 10:47	2021-03-01	3	1	30.1	3.01	23.95	2.395	122	1	42	5	0
KW_122_037_H_A02	KW_122_037_H	household_arm_2	adult_household_foot_exam_and_flee_count	2	24/03/2021 16:08	2021-03-01	3	1	30.1	3.01	23.95	2.395	122	1	42	5	0
KW_130_005_H_A01	KW_130_005_H	household_arm_2	adult_household_foot_exam_and_flee_count	1	10/09/2020 13:00	2020-09-01	2	1	53.2	5.32	61.9	6.19	130	1	42	5	0
KW_135_084_H_A01	KW_135_084_H	household_arm_2	adult_household_foot_exam_and_flee_count	1	22/02/2021 09:04	2021-02-01	3	1	13.6	1.36	69	6.9	135	1	42	5	0
KW_137_036_H_A01	KW_137_036_H	household_arm_2	adult_household_foot_exam_and_flee_count	1	05/02/2021 14:17	2021-02-01	3	1	13.6	1.36	69	6.9	137	1	42	5	0
KW_141_080_H_A01	KW_141_080_H	household_arm_2	adult_household_foot_exam_and_flee_count	1	16/04/2021 11:47	2021-04-01	3	1	55.2	5.52	21.85	2.185	141	2	42	5	0
KW_240_036_H_A01	KW_240_036_H	household_arm_2	adult_household_foot_exam_and_flee_count	1	27/02/2020	2020-02-01	1	1	96.2	9.62	117.85	11.785	240	2	42	5	0
KW_247_036_H_A01	KW_247_036_H	household_arm_2	adult_household_foot_exam_and_flee_count	1	01/05/2021 12:50	2021-05-01	3	1	66.3	6.63	42.65	4.265	247	1	42	5	0
KW_319_045_H_A04	KW_319_045_H	household_arm_2	adult_household_foot_exam_and_flee_count	4	09/03/2021 09:30	2021-03-01	3	1	30.1	3.01	23.95	2.395	319	1	42	5	0
SI_013_081_H_A01	SI_013_081_H	household_arm_2	adult_household_foot_exam_and_flee_count	1	18/03/2021 11:21	2021-03-01	3	2	81.6	8.16	92.45	9.245	13	1	42	5	0
SI_014_060_H_A01	SI_014_060_H	household_arm_2	adult_household_foot_exam_and_flee_count	1	05/02/2021 12:04	2021-02-01	3	2	94.9	9.49	60.25	6.025	14	1	42	5	0
SI_080_062_H_A01	SI_080_062_H	household_arm_2	adult_household_foot_exam_and_flee_count	1	30/03/2021 14:03	2021-03-01	3	2	81.6	8.16	92.45	9.245	80	1	42	5	0
KW_139_047_H_A01	KW_139_047_H	household_arm_2	adult_household_foot_exam_and_flee_count	1	13/02/2021 13:13	2021-02-01	3	1	13.6	1.36	69	6.9	139	2	41	5	1	6	0	0	0	0	1	0	0	0	0	0	0	0	0	0	0	0	0	0	0	0	0	0	0	0	0	0	1	0	1	0	0
KW_137_092_H_A01	KW_137_092_H	household_arm_2	adult_household_foot_exam_and_flee_count	1	06/02/2021 09:57	2021-02-01	3	1	13.6	1.36	69	6.9	137	1	41	5	0
KW_321_002_H_A01	KW_321_002_H	household_arm_2	adult_household_foot_exam_and_flee_count	1	21/10/2020 08:19	2020-10-01	2	1	72.2	7.22	50.7	5.07	321	2	41	5	0
SI_008_005_H_A01	SI_008_005_H	household_arm_2	adult_household_foot_exam_and_flee_count	1	01/09/2020 11:47	2020-09-01	2	2	242.8	24.28	158.75	15.875	8	1	41	5	0
KW_135_018_H_A02	KW_135_018_H	household_arm_2	adult_household_foot_exam_and_flee_count	2	22/02/2021 13:50	2021-02-01	3	1	13.6	1.36	69	6.9	135	2	40	4	1	1	0	0	0	0	0	0	0	0	0	0	0	0	0	0	0	0	0	0	0	0	0	0	0	0	0	0	0	0	0	0	0
SI_011_089_H_A01	SI_011_089_H	household_arm_2	adult_household_foot_exam_and_flee_count	1	29/01/2021 11:44	2021-01-01	3	2	90	9	186.75	18.675	11	1	40	4	1	55	0	1	0	0	1	1	0	0	1	1	1	0	0	3	0	0	1	1	0	0	1	1	1	0	1	0	0	0	1	0	0
KW_126_020_H_A01	KW_126_020_H	household_arm_2	adult_household_foot_exam_and_flee_count	1	17/02/2020	2020-02-01	1	1	96.2	9.62	117.85	11.785	126	1	40	4	0
KW_126_070_H_A02	KW_126_070_H	household_arm_2	adult_household_foot_exam_and_flee_count	2	14/02/2020	2020-02-01	1	1	96.2	9.62	117.85	11.785	126	2	40	4	0
KW_135_088_H_A01	KW_135_088_H	household_arm_2	adult_household_foot_exam_and_flee_count	1	27/02/2021 09:07	2021-02-01	3	1	13.6	1.36	69	6.9	135	1	40	4	0
KW_139_038_H_A01	KW_139_038_H	household_arm_2	adult_household_foot_exam_and_flee_count	1	12/02/2021 09:15	2021-02-01	3	1	13.6	1.36	69	6.9	139	1	40	4	0
KW_144_003_H_A01	KW_144_003_H	household_arm_2	adult_household_foot_exam_and_flee_count	1	10/04/2021 09:48	2021-04-01	3	1	55.2	5.52	21.85	2.185	144	2	40	4	0
KW_144_016_H_A03	KW_144_016_H	household_arm_2	adult_household_foot_exam_and_flee_count	3	08/04/2021 12:18	2021-04-01	3	1	55.2	5.52	21.85	2.185	144	1	40	4	0
KW_144_046_H_A01	KW_144_046_H	household_arm_2	adult_household_foot_exam_and_flee_count	1	07/04/2021 14:15	2021-04-01	3	1	55.2	5.52	21.85	2.185	144	1	40	4	0
KW_247_084_H_A03	KW_247_084_H	household_arm_2	adult_household_foot_exam_and_flee_count	3	30/04/2021 12:05	2021-04-01	3	1	55.2	5.52	21.85	2.185	247	1	40	4	0
SI_001_003_H_A01	SI_001_003_H	household_arm_2	adult_household_foot_exam_and_flee_count	1	09/09/2020 11:37	2020-09-01	2	2	242.8	24.28	158.75	15.875	1	2	40	4	0
SI_011_083_H_A01	SI_011_083_H	household_arm_2	adult_household_foot_exam_and_flee_count	1	28/01/2021 09:51	2021-01-01	3	2	90	9	186.75	18.675	11	1	40	4	0
SI_013_040_H_A01	SI_013_040_H	household_arm_2	adult_household_foot_exam_and_flee_count	1	10/03/2021 08:51	2021-03-01	3	2	81.6	8.16	92.45	9.245	13	1	40	4	0
SI_013_057_H_A01	SI_013_057_H	household_arm_2	adult_household_foot_exam_and_flee_count	1	10/03/2021 09:44	2021-03-01	3	2	81.6	8.16	92.45	9.245	13	1	40	4	0
SI_044_047_H_A01	SI_044_047_H	household_arm_2	adult_household_foot_exam_and_flee_count	1	17/02/2020 12:30	2020-02-01	1	2	94.1	9.41	321.25	32.125	44	2	40	4	0
SI_044_050_H_A01	SI_044_050_H	household_arm_2	adult_household_foot_exam_and_flee_count	1	17/02/2020	2020-02-01	1	2	94.1	9.41	321.25	32.125	44	1	40	4	0
SI_052_017_H_A01	SI_052_017_H	household_arm_2	adult_household_foot_exam_and_flee_count	1	13/04/2021 07:42	2021-04-01	3	2	552.9	55.29	88.25	8.825	52	1	40	4	0
SI_076_040_H_A02	SI_076_040_H	household_arm_2	adult_household_foot_exam_and_flee_count	2	09/04/2021 09:19	2021-04-01	3	2	552.9	55.29	88.25	8.825	76	1	40	4	0
KW_108_003_H_A01	KW_108_003_H	household_arm_2	adult_household_foot_exam_and_flee_count	1	23/09/2020 11:55	2020-09-01	2	1	53.2	5.32	61.9	6.19	108	1	39	4	1	6	0	0	0	0	0	0	0	0	0	0	0	0	0	0	0	0	0	0	0	0	0	0	0	0	0	0	0	0	0	0	0
KW_122_100_H_A01	KW_122_100_H	household_arm_2	adult_household_foot_exam_and_flee_count	1	23/03/2021 14:56	2021-03-01	3	1	30.1	3.01	23.95	2.395	122	1	39	4	0
KW_139_069_H_A02	KW_139_069_H	household_arm_2	adult_household_foot_exam_and_flee_count	2	15/02/2021 10:11	2021-02-01	3	1	13.6	1.36	69	6.9	139	1	39	4	0
KW_141_045_H_A02	KW_141_045_H	household_arm_2	adult_household_foot_exam_and_flee_count	2	16/04/2021 11:18	2021-04-01	3	1	55.2	5.52	21.85	2.185	141	2	39	4	0
KW_240_005_H_A02	KW_240_005_H	household_arm_2	adult_household_foot_exam_and_flee_count	2	28/02/2020	2020-02-01	1	1	96.2	9.62	117.85	11.785	240	2	39	4	0
KW_240_036_H_A02	KW_240_036_H	household_arm_2	adult_household_foot_exam_and_flee_count	2	27/02/2020 10:00	2020-02-01	1	1	96.2	9.62	117.85	11.785	240	1	39	4	0
KW_321_010_H_A01	KW_321_010_H	household_arm_2	adult_household_foot_exam_and_flee_count	1	23/10/2020 09:42	2020-10-01	2	1	72.2	7.22	50.7	5.07	321	1	39	4	0
SI_011_051_H_A01	SI_011_051_H	household_arm_2	adult_household_foot_exam_and_flee_count	1	01/02/2021 09:56	2021-02-01	3	2	94.9	9.49	60.25	6.025	11	1	39	4	0
SI_011_067_H_A01	SI_011_067_H	household_arm_2	adult_household_foot_exam_and_flee_count	1	29/01/2021 09:57	2021-01-01	3	2	90	9	186.75	18.675	11	1	39	4	0
SI_022_061_H_A01	SI_022_061_H	household_arm_2	adult_household_foot_exam_and_flee_count	1	22/02/2020 12:30	2020-02-01	1	2	94.1	9.41	321.25	32.125	22	1	39	4	0
SI_070_010_H_A02	SI_070_010_H	household_arm_2	adult_household_foot_exam_and_flee_count	2	17/02/2021 10:59	2021-02-01	3	2	94.9	9.49	60.25	6.025	70	1	39	4	0
KW_309_005_H_A02	KW_309_005_H	household_arm_2	adult_household_foot_exam_and_flee_count	2	08/10/2020 14:06	2020-10-01	2	1	72.2	7.22	50.7	5.07	309	2	38	4	1	6	0	1	0	0	1	0	0	0	0	0	0	0	0	2	0	0	1	0	0	0	0	0	0	0	0	0	0	0	1	0	0
KW_122_022_H_A02	KW_122_022_H	household_arm_2	adult_household_foot_exam_and_flee_count	2	25/03/2021 10:49	2021-03-01	3	1	30.1	3.01	23.95	2.395	122	1	38	4	0
KW_122_026_H_A01	KW_122_026_H	household_arm_2	adult_household_foot_exam_and_flee_count	1	27/03/2021 12:23	2021-03-01	3	1	30.1	3.01	23.95	2.395	122	1	38	4	0
KW_130_020_H_A02	KW_130_020_H	household_arm_2	adult_household_foot_exam_and_flee_count	2	09/09/2020 14:18	2020-09-01	2	1	53.2	5.32	61.9	6.19	130	2	38	4	0
KW_139_016_H_A01	KW_139_016_H	household_arm_2	adult_household_foot_exam_and_flee_count	1	15/02/2021 08:47	2021-02-01	3	1	13.6	1.36	69	6.9	139	1	38	4	0
KW_144_042_H_A01	KW_144_042_H	household_arm_2	adult_household_foot_exam_and_flee_count	1	08/04/2021 08:18	2021-04-01	3	1	55.2	5.52	21.85	2.185	144	1	38	4	0
KW_240_005_H_A01	KW_240_005_H	household_arm_2	adult_household_foot_exam_and_flee_count	1	28/02/2020	2020-02-01	1	1	96.2	9.62	117.85	11.785	240	2	38	4	0
KW_240_059_H_A01	KW_240_059_H	household_arm_2	adult_household_foot_exam_and_flee_count	1	2020-02-28 10:54:00	2020-02-01	1	1	96.2	9.62	117.85	11.785	240	1	38	4	0
KW_283_078_H_A02	KW_283_078_H	household_arm_2	adult_household_foot_exam_and_flee_count	2	10/03/2021 09:25	2021-03-01	3	1	30.1	3.01	23.95	2.395	283	1	38	4	0
SI_015_007_H_A02	SI_015_007_H	household_arm_2	adult_household_foot_exam_and_flee_count	2	26/10/2020 10:10	2020-10-01	2	2	304.6	30.46	217.9	21.79	15	2	38	4	0
KW_108_002_H_A02	KW_108_002_H	household_arm_2	adult_household_foot_exam_and_flee_count	2	23/09/2020 13:31	2020-09-01	2	1	53.2	5.32	61.9	6.19	108	1	37	4	1	7	0	0	0	0	0	0	0	0	0	0	0	0	0	0	1	0	1	0	0	0	0	0	1	0	0	0	0	0	1	0	0
KW_094_094_H_A01	KW_094_094_H	household_arm_2	adult_household_foot_exam_and_flee_count	1	07/03/2020	2020-03-01	1	1	152.7	15.27	96.05	9.605	94	1	37	4	0
KW_130_004_H_A01	KW_130_004_H	household_arm_2	adult_household_foot_exam_and_flee_count	1	10/09/2020 10:49	2020-09-01	2	1	53.2	5.32	61.9	6.19	130	1	37	4	0
KW_135_089_H_A01	KW_135_089_H	household_arm_2	adult_household_foot_exam_and_flee_count	1	22/02/2021 16:02	2021-02-01	3	1	13.6	1.36	69	6.9	135	1	37	4	0
KW_319_045_H_A01	KW_319_045_H	household_arm_2	adult_household_foot_exam_and_flee_count	1	09/03/2021 09:17	2021-03-01	3	1	30.1	3.01	23.95	2.395	319	2	37	4	0
SI_001_001_H_A01	SI_001_001_H	household_arm_2	adult_household_foot_exam_and_flee_count	1	09/09/2020 11:19	2020-09-01	2	2	242.8	24.28	158.75	15.875	1	1	37	4	0
SI_005_003_H_A01	SI_005_003_H	household_arm_2	adult_household_foot_exam_and_flee_count	1	19/09/2020 09:49	2020-09-01	2	2	242.8	24.28	158.75	15.875	5	1	37	4	0
KW_107_016_H_A01	KW_107_016_H	household_arm_2	adult_household_foot_exam_and_flee_count	1	03/02/2021 09:19	2021-02-01	3	1	13.6	1.36	69	6.9	107	1	36	4	0
KW_108_005_H_A01	KW_108_005_H	household_arm_2	adult_household_foot_exam_and_flee_count	1	22/09/2020 14:57	2020-09-01	2	1	53.2	5.32	61.9	6.19	108	2	36	4	0
KW_108_007_H_A01	KW_108_007_H	household_arm_2	adult_household_foot_exam_and_flee_count	1	22/09/2020 11:45	2020-09-01	2	1	53.2	5.32	61.9	6.19	108	1	36	4	0
KW_130_013_H_A01	KW_130_013_H	household_arm_2	adult_household_foot_exam_and_flee_count	1	09/09/2020 10:15	2020-09-01	2	1	53.2	5.32	61.9	6.19	130	1	36	4	0
KW_141_027_H_A01	KW_141_027_H	household_arm_2	adult_household_foot_exam_and_flee_count	1	14/04/2021 09:50	2021-04-01	3	1	55.2	5.52	21.85	2.185	141	2	36	4	0
KW_309_021_H_A01	KW_309_021_H	household_arm_2	adult_household_foot_exam_and_flee_count	1	08/10/2020 08:17	2020-10-01	2	1	72.2	7.22	50.7	5.07	309	1	36	4	0
SI_008_006_H_A01	SI_008_006_H	household_arm_2	adult_household_foot_exam_and_flee_count	1	29/08/2020 10:34	2020-08-01	2	2	193	19.3	233.8	23.38	8	1	36	4	0
SI_011_050_H_A01	SI_011_050_H	household_arm_2	adult_household_foot_exam_and_flee_count	1	28/01/2021 14:06	2021-01-01	3	2	90	9	186.75	18.675	11	1	36	4	0
SI_068_043_H_A01	SI_068_043_H	household_arm_2	adult_household_foot_exam_and_flee_count	1	09/03/2020	2020-03-01	1	2	237.5	23.75	158.2	15.82	68	2	36	4	0
SI_081_085_H_A01	SI_081_085_H	household_arm_2	adult_household_foot_exam_and_flee_count	1	21/04/2021 08:24	2021-04-01	3	2	552.9	55.29	88.25	8.825	81	1	36	4	0
KW_321_006_H_A01	KW_321_006_H	household_arm_2	adult_household_foot_exam_and_flee_count	1	21/10/2020 10:21	2020-10-01	2	1	72.2	7.22	50.7	5.07	321	1	35	4	1	14	0	0	0	0	0	0	0	0	0	0	0	0	0	0	0	0	0	0	0	0	0	0	0	0	0	1	2	0	1	0	0
KW_321_012_H_A01	KW_321_012_H	household_arm_2	adult_household_foot_exam_and_flee_count	1	23/10/2020 08:56	2020-10-01	2	1	72.2	7.22	50.7	5.07	321	1	35	4	1	10	0	1	0	0	1	0	0	0	0	0	1	0	0	0	0	0	0	0	0	0	0	0	0	0	0	0	0	0	0	0	0
SI_008_004_H_A01	SI_008_004_H	household_arm_2	adult_household_foot_exam_and_flee_count	1	28/08/2020 13:05	2020-08-01	2	2	193	19.3	233.8	23.38	8	1	35	4	1	6	0	0	0	0	1	1	1	0	1	1	0	0	0	0	0	0	1	0	0	0	0	0	0	0	0	0	0	0	0	0	0
KW_094_090_H_A02	KW_094_090_H	household_arm_2	adult_household_foot_exam_and_flee_count	2	09/03/2020	2020-03-01	1	1	152.7	15.27	96.05	9.605	94	1	35	4	0
KW_108_008_H_A01	KW_108_008_H	household_arm_2	adult_household_foot_exam_and_flee_count	1	22/09/2020 13:34	2020-09-01	2	1	53.2	5.32	61.9	6.19	108	1	35	4	0
KW_108_022_H_A01	KW_108_022_H	household_arm_2	adult_household_foot_exam_and_flee_count	1	23/09/2020 09:59	2020-09-01	2	1	53.2	5.32	61.9	6.19	108	2	35	4	0
KW_126_023_H_A03	KW_126_023_H	household_arm_2	adult_household_foot_exam_and_flee_count	3	14/02/2020	2020-02-01	1	1	96.2	9.62	117.85	11.785	126	1	35	4	0
KW_126_059_H_A01	KW_126_059_H	household_arm_2	adult_household_foot_exam_and_flee_count	1	18/02/2020	2020-02-01	1	1	96.2	9.62	117.85	11.785	126	1	35	4	0
KW_144_009_H_A02	KW_144_009_H	household_arm_2	adult_household_foot_exam_and_flee_count	2	07/04/2021 11:30	2021-04-01	3	1	55.2	5.52	21.85	2.185	144	2	35	4	0
SI_045_098_H_A01	SI_045_098_H	household_arm_2	adult_household_foot_exam_and_flee_count	1	23/03/2021 12:28	2021-03-01	3	2	81.6	8.16	92.45	9.245	45	1	35	4	0
KW_130_022_H_A03	KW_130_022_H	household_arm_2	adult_household_foot_exam_and_flee_count	3	09/09/2020 09:35	2020-09-01	2	1	53.2	5.32	61.9	6.19	130	1	34	4	1	6	0	0	0	0	0	0	0	0	0	0	0	0	0	0	1	0	1	0	0	0	0	0	0	0	1	0	0	0	0	0	0
KW_111_001_H_A02	KW_111_001_H	household_arm_2	adult_household_foot_exam_and_flee_count	2	03/09/2020 15:05	2020-09-01	2	1	53.2	5.32	61.9	6.19	111	1	34	4	0
KW_144_009_H_A01	KW_144_009_H	household_arm_2	adult_household_foot_exam_and_flee_count	1	07/04/2021 11:24	2021-04-01	3	1	55.2	5.52	21.85	2.185	144	1	34	4	0
SI_007_071_H_A01	SI_007_071_H	household_arm_2	adult_household_foot_exam_and_flee_count	1	24/03/2020 12:04	2020-03-01	1	2	237.5	23.75	158.2	15.82	7	1	34	4	0
SI_011_081_H_A01	SI_011_081_H	household_arm_2	adult_household_foot_exam_and_flee_count	1	29/01/2021 11:14	2021-01-01	3	2	90	9	186.75	18.675	11	1	34	4	0
SI_013_064_H_A01	SI_013_064_H	household_arm_2	adult_household_foot_exam_and_flee_count	1	18/03/2021 08:53	2021-03-01	3	2	81.6	8.16	92.45	9.245	13	1	34	4	0
SI_013_087_H_A01	SI_013_087_H	household_arm_2	adult_household_foot_exam_and_flee_count	1	17/03/2021 09:23	2021-03-01	3	2	81.6	8.16	92.45	9.245	13	1	34	4	0
SI_022_053_H_A01	SI_022_053_H	household_arm_2	adult_household_foot_exam_and_flee_count	1	26/02/2020	2020-02-01	1	2	94.1	9.41	321.25	32.125	22	2	34	4	0
KW_108_013_H_A01	KW_108_013_H	household_arm_2	adult_household_foot_exam_and_flee_count	1	01/10/2020 09:47	2020-09-01	2	1	72.2	7.22	50.7	5.07	108	1	33	4	1	7	0	0	1	0	1	0	0	0	0	0	0	0	0	0	0	0	0	0	0	0	0	0	0	0	0	0	1	0	0	0	0
KW_108_021_H_A01	KW_108_021_H	household_arm_2	adult_household_foot_exam_and_flee_count	1	23/09/2020 10:51	2020-09-01	2	1	53.2	5.32	61.9	6.19	108	1	33	4	1	10	0	0	0	0	1	0	0	1	0	0	0	0	1	1	0	0	1	0	0	0	0	0	0	0
KW_094_087_H_A02	KW_094_087_H	household_arm_2	adult_household_foot_exam_and_flee_count	2	09/03/2020	2020-03-01	1	1	152.7	15.27	96.05	9.605	94	1	33	4	0
KW_122_045_H_A01	KW_122_045_H	household_arm_2	adult_household_foot_exam_and_flee_count	1	26/03/2021 10:15	2021-03-01	3	1	30.1	3.01	23.95	2.395	122	1	33	4	0
KW_137_091_H_A01	KW_137_091_H	household_arm_2	adult_household_foot_exam_and_flee_count	1	05/02/2021 10:28	2021-02-01	3	1	13.6	1.36	69	6.9	137	1	33	4	0
KW_321_003_H_A01	KW_321_003_H	household_arm_2	adult_household_foot_exam_and_flee_count	1	21/10/2020 08:59	2020-10-01	2	1	72.2	7.22	50.7	5.07	321	1	33	4	0
SI_070_089_H_A01	SI_070_089_H	household_arm_2	adult_household_foot_exam_and_flee_count	1	20/02/2021 08:33	2021-02-01	3	2	94.9	9.49	60.25	6.025	70	2	33	4	0
SI_082_001_H_A01	SI_082_001_H	household_arm_2	adult_household_foot_exam_and_flee_count	1	01/10/2020 11:11	2020-10-01	2	2	304.6	30.46	217.9	21.79	82	1	33	4	0
Kw_144_096_ H_A01	KW_144_096_H	household_arm_2	adult_household_foot_exam_and_flee_count	1	09/04/2021 07:57	2021-04-01	3	1	55.2	5.52	21.85	2.185	144	2	32	4	1	12	0	0	2	0	1	0	0	0	0	0	1	0	0	0	1	0	1	0	0	0	0	0	0	0	0	0	2	0	1	0	0
SI_001_004_H_A02	SI_001_004_H	household_arm_2	adult_household_foot_exam_and_flee_count	2	09/09/2020 14:34	2020-09-01	2	2	242.8	24.28	158.75	15.875	1	1	32	4	1	25	1	5	0	0	1	1	1	0	1	1	1	0	0	0	0	1	1	0	1	0	1	1	1	0	0	2	1	0	1	1	0
KW_126_071_H_A01	KW_126_071_H	household_arm_2	adult_household_foot_exam_and_flee_count	1	17/02/2020 10:00	2020-02-01	1	1	96.2	9.62	117.85	11.785	126	1	32	4	0
KW_141_082_H_A01	KW_141_082_H	household_arm_2	adult_household_foot_exam_and_flee_count	1	19/04/2021 09:50	2021-04-01	3	1	55.2	5.52	21.85	2.185	141	1	32	4	0
KW_247_025_H_A01	KW_247_025_H	household_arm_2	adult_household_foot_exam_and_flee_count	1	29/04/2021 13:56	2021-04-01	3	1	55.2	5.52	21.85	2.185	247	1	32	4	0
KW_321_022_H_A02	KW_321_022_H	household_arm_2	adult_household_foot_exam_and_flee_count	2	23/10/2020 14:33	2020-10-01	2	1	72.2	7.22	50.7	5.07	321	1	32	4	0
SI_003_007_H_A01	SI_003_007_H	household_arm_2	adult_household_foot_exam_and_flee_count	1	07/10/2020 09:51	2020-10-01	2	2	304.6	30.46	217.9	21.79	3	2	32	4	0
SI_005_005_H_A01	SI_005_005_H	household_arm_2	adult_household_foot_exam_and_flee_count	1	24/09/2020 10:53	2020-09-01	2	2	242.8	24.28	158.75	15.875	5	1	32	4	0
SI_007_022_H_A01	SI_007_022_H	household_arm_2	adult_household_foot_exam_and_flee_count	1	14/03/2020 12:30	2020-03-01	1	2	237.5	23.75	158.2	15.82	7	2	32	4	0
SI_015_003_H_A01	SI_015_003_H	household_arm_2	adult_household_foot_exam_and_flee_count	1	26/10/2020 11:05	2020-10-01	2	2	304.6	30.46	217.9	21.79	15	1	32	4	0
SI_027_102_H_A01	SI_027_102_H	household_arm_2	adult_household_foot_exam_and_flee_count	1	07/03/2020	2020-03-01	1	2	237.5	23.75	158.2	15.82	27	1	32	4	0
SI_044_001_H_A01	SI_044_001_H	household_arm_2	adult_household_foot_exam_and_flee_count	1	17/02/2020 14:00	2020-02-01	1	2	94.1	9.41	321.25	32.125	44	1	32	4	0
SI_070_072_H_A01	SI_070_072_H	household_arm_2	adult_household_foot_exam_and_flee_count	1	18/02/2021 10:02	2021-02-01	3	2	94.9	9.49	60.25	6.025	70	1	32	4	0
SI_070_015_H_A01	SI_076_015_H	household_arm_2	adult_household_foot_exam_and_flee_count	1	07/04/2021 10:02	2021-04-01	3	2	552.9	55.29	88.25	8.825	76	1	32	4	0
KW_240_071_H_A01	KW_240_071_H	household_arm_2	adult_household_foot_exam_and_flee_count	1	26/02/2020	2020-02-01	1	1	96.2	9.62	117.85	11.785	240	1	31	4	0
KW_247_094_H_A01	KW_247_094_H	household_arm_2	adult_household_foot_exam_and_flee_count	1	29/04/2021 09:10	2021-04-01	3	1	55.2	5.52	21.85	2.185	247	1	31	4	0
SI_003_005_H_A01	SI_003_005_H	household_arm_2	adult_household_foot_exam_and_flee_count	1	08/10/2020 15:45	2020-10-01	2	2	304.6	30.46	217.9	21.79	3	1	31	4	0
SI_005_004_H_A01	SI_005_004_H	household_arm_2	adult_household_foot_exam_and_flee_count	1	19/09/2020 10:56	2020-09-01	2	2	242.8	24.28	158.75	15.875	5	1	31	4	0
SI_008_003_H_A02	SI_008_003_H	household_arm_2	adult_household_foot_exam_and_flee_count	2	31/08/2020 11:00	2020-08-01	2	2	193	19.3	233.8	23.38	8	1	31	4	0
SI_044_019_H_A01	SI_044_019_H	household_arm_2	adult_household_foot_exam_and_flee_count	1	15/02/2020 12:30	2020-02-01	1	2	94.1	9.41	321.25	32.125	44	1	31	4	0
SI_044_046_H_A01	SI_044_046_H	household_arm_2	adult_household_foot_exam_and_flee_count	1	15/02/2020	2020-02-01	1	2	94.1	9.41	321.25	32.125	44	1	31	4	0
SI_044_048_H_A01	SI_044_048_H	household_arm_2	adult_household_foot_exam_and_flee_count	1	18/02/2020 12:30	2020-02-01	1	2	94.1	9.41	321.25	32.125	44	1	31	4	0
KW_111_022_H_A01	KW_111_022_H	household_arm_2	adult_household_foot_exam_and_flee_count	1	28/08/2020 11:44	2020-08-01	2	1	48.2	4.82	59.55	5.955	111	1	30	4	1	23	2	1	0	0	1	0	0	0	0	0	1	0	2	1	0	0	1	0	0	0	0	0	0	0	0	1	0	0	0	0	0
KW_108_005_H_A02	KW_108_005_H	household_arm_2	adult_household_foot_exam_and_flee_count	2	22/09/2020 15:35	2020-09-01	2	1	53.2	5.32	61.9	6.19	108	1	30	4	0
KW_111_007_H_A02	KW_111_007_H	household_arm_2	adult_household_foot_exam_and_flee_count	2	31/08/2020 16:26	2020-08-01	2	1	48.2	4.82	59.55	5.955	111	2	30	4	0
KW_111_021_H_A02	KW_111_021_H	household_arm_2	adult_household_foot_exam_and_flee_count	2	28/08/2020 10:19	2020-08-01	2	1	48.2	4.82	59.55	5.955	111	1	30	4	0
KW_120_057_H_A01	KW_120_057_H	household_arm_2	adult_household_foot_exam_and_flee_count	1	22/03/2021 10:43	2021-03-01	3	1	30.1	3.01	23.95	2.395	120	1	30	4	0
KW_122_002_H_A01	KW_122_002_H	household_arm_2	adult_household_foot_exam_and_flee_count	1	23/03/2021 09:18	2021-03-01	3	1	30.1	3.01	23.95	2.395	122	1	30	4	0
KW_130_019_H_A01	KW_130_019_H	household_arm_2	adult_household_foot_exam_and_flee_count	1	10/09/2020 09:50	2020-09-01	2	1	53.2	5.32	61.9	6.19	130	1	30	4	0
KW_137_008_H_A01	KW_137_008_H	household_arm_2	adult_household_foot_exam_and_flee_count	1	05/02/2021 11:29	2021-02-01	3	1	13.6	1.36	69	6.9	137	1	30	4	0
KW_141_014_H_A01	KW_141_014_H	household_arm_2	adult_household_foot_exam_and_flee_count	1	20/04/2021 10:51	2021-04-01	3	1	55.2	5.52	21.85	2.185	141	1	30	4	0
KW_141_045_H_A01	KW_141_045_H	household_arm_2	adult_household_foot_exam_and_flee_count	1	16/04/2021 10:41	2021-04-01	3	1	55.2	5.52	21.85	2.185	141	2	30	4	0
KW_240_050_H_A01	KW_240_050_H	household_arm_2	adult_household_foot_exam_and_flee_count	1	29/02/2020	2020-02-01	1	1	96.2	9.62	117.85	11.785	240	2	30	4	0
KW_309_015_H_A01	KW_309_015_H	household_arm_2	adult_household_foot_exam_and_flee_count	1	09/10/2020 09:23	2020-10-01	2	1	72.2	7.22	50.7	5.07	309	1	30	4	0
KW_309_016_H_A01	KW_309_016_H	household_arm_2	adult_household_foot_exam_and_flee_count	1	09/10/2020 11:30	2020-10-01	2	1	72.2	7.22	50.7	5.07	309	1	30	4	0
SI_005_008_H_A01	SI_005_008_H	household_arm_2	adult_household_foot_exam_and_flee_count	1	17/09/2020 10:37	2020-09-01	2	2	242.8	24.28	158.75	15.875	5	1	30	4	0
SI_011_089_H_A02	SI_011_089_H	household_arm_2	adult_household_foot_exam_and_flee_count	2	29/01/2021 12:10	2021-01-01	3	2	90	9	186.75	18.675	11	1	30	4	0
SI_015_010_H_A01	SI_015_010_H	household_arm_2	adult_household_foot_exam_and_flee_count	1	17/10/2020 12:03	2020-10-01	2	2	304.6	30.46	217.9	21.79	15	1	30	4	0
SI_026_078_H_A01	SI_026_078_H	household_arm_2	adult_household_foot_exam_and_flee_count	1	10/02/2021 14:00	2021-02-01	3	2	94.9	9.49	60.25	6.025	26	1	30	4	0
SI_027_031_H_A01	SI_027_031_H	household_arm_2	adult_household_foot_exam_and_flee_count	1	29/02/2020	2020-02-01	1	2	94.1	9.41	321.25	32.125	27	1	30	4	0
SI_044_047_H_A02	SI_044_047_H	household_arm_2	adult_household_foot_exam_and_flee_count	2	17/02/2020	2020-02-01	1	2	94.1	9.41	321.25	32.125	44	1	30	4	0
KW_309_003_H_A01	KW_309_003_H	household_arm_2	adult_household_foot_exam_and_flee_count	1	08/10/2020 15:54	2020-10-01	2	1	72.2	7.22	50.7	5.07	309	1	29	4	1	28	0	0	0	0	1	1	0	0	1	0	0	0	0	0	0	0	0	0	0	0	0	0	0	0	0	0	0	0	0	0	0
KW_111_004_H_A01	KW_111_004_H	household_arm_2	adult_household_foot_exam_and_flee_count	1	03/09/2020 10:05	2020-08-01	2	1	53.2	5.32	61.9	6.19	111	1	29	4	0
KW_122_033_H_A01	KW_122_033_H	household_arm_2	adult_household_foot_exam_and_flee_count	1	23/03/2021 12:00	2021-03-01	3	1	30.1	3.01	23.95	2.395	122	1	29	4	0
KW_122_082_H_A01	KW_122_082_H	household_arm_2	adult_household_foot_exam_and_flee_count	1	27/03/2021 09:00	2021-03-01	3	1	30.1	3.01	23.95	2.395	122	1	29	4	0
KW_130_023_H_A01	KW_130_023_H	household_arm_2	adult_household_foot_exam_and_flee_count	1	09/09/2020 11:44	2020-09-01	2	1	53.2	5.32	61.9	6.19	130	1	29	4	0
KW_139_074_H_A01	KW_139_074_H	household_arm_2	adult_household_foot_exam_and_flee_count	1	12/02/2021 11:27	2021-02-01	3	1	13.6	1.36	69	6.9	139	1	29	4	0
KW_247_017_H_A01	KW_247_017_H	household_arm_2	adult_household_foot_exam_and_flee_count	1	28/04/2021 12:16	2021-04-01	3	1	55.2	5.52	21.85	2.185	247	1	29	4	0
KW_247_023_H_A01	KW_247_023_H	household_arm_2	adult_household_foot_exam_and_flee_count	1	26/04/2021 13:39	2021-04-01	3	1	55.2	5.52	21.85	2.185	247	1	29	4	0
SI_013_061_H_A01	SI_013_061_H	household_arm_2	adult_household_foot_exam_and_flee_count	1	17/03/2021 12:12	2021-03-01	3	2	81.6	8.16	92.45	9.245	13	1	29	4	0
SI_022_044_H_A02	SI_022_044_H	household_arm_2	adult_household_foot_exam_and_flee_count	2	24/02/2020 14:00	2020-02-01	1	2	94.1	9.41	321.25	32.125	22	1	29	4	0
KW_247_025_H_A02	KW_247_025_H	household_arm_2	adult_household_foot_exam_and_flee_count	2	29/04/2021 14:39	2021-04-01	3	1	55.2	5.52	21.85	2.185	247	1	28	4	1	48	2	4	4	0	1	0	0	0	1	0	0	0	2	0	0	0	1	0	0	0	0	0	1	0	2	1	0	0	1	0	0
KW_111_020_H_A01	KW_111_020_H	household_arm_2	adult_household_foot_exam_and_flee_count	1	02/09/2020 14:49	2020-09-01	2	1	53.2	5.32	61.9	6.19	111	1	28	4	0
KW_141_032_H_A01	KW_141_032_H	household_arm_2	adult_household_foot_exam_and_flee_count	1	14/04/2021 11:37	2021-04-01	3	1	55.2	5.52	21.85	2.185	141	1	28	4	0
KW_141_099_H_A01	KW_141_099_H	household_arm_2	adult_household_foot_exam_and_flee_count	1	22/04/2021 08:41	2021-04-01	3	1	55.2	5.52	21.85	2.185	141	1	28	4	0
KW_247_021_H_A01	KW_247_021_H	household_arm_2	adult_household_foot_exam_and_flee_count	1	27/04/2021 12:18	2021-04-01	3	1	55.2	5.52	21.85	2.185	247	1	28	4	0
KW_309_002_H_A01	KW_309_002_H	household_arm_2	adult_household_foot_exam_and_flee_count	1	08/10/2020 09:50	2020-10-01	2	1	72.2	7.22	50.7	5.07	309	1	28	4	0
KW_309_018_H_A01	KW_309_018_H	household_arm_2	adult_household_foot_exam_and_flee_count	1	10/10/2020 08:44	2020-10-01	2	1	72.2	7.22	50.7	5.07	309	1	28	4	0
KW_319_045_H_A02	KW_319_045_H	household_arm_2	adult_household_foot_exam_and_flee_count	2	09/03/2021 09:20	2021-03-01	3	1	30.1	3.01	23.95	2.395	319	1	28	4	0
SI_002_015_H_A01	SI_002_015_H	household_arm_2	adult_household_foot_exam_and_flee_count	1	01/04/2021 09:45	2021-04-01	3	2	552.9	55.29	88.25	8.825	2	1	28	4	0
SI_015_007_H_A01	SI_015_007_H	household_arm_2	adult_household_foot_exam_and_flee_count	1	26/10/2020 10:08	2020-10-01	2	2	304.6	30.46	217.9	21.79	15	1	28	4	0
SI_015_008_H_A01	SI_015_008_H	household_arm_2	adult_household_foot_exam_and_flee_count	1	22/10/2020 09:41	2020-10-01	2	2	304.6	30.46	217.9	21.79	15	1	28	4	0
SI_027_029_H_A01	SI_027_029_H	household_arm_2	adult_household_foot_exam_and_flee_count	1	07/03/2020	2020-03-01	1	2	237.5	23.75	158.2	15.82	27	1	28	4	0
SI_068_022_H_A01	SI_068_022_H	household_arm_2	adult_household_foot_exam_and_flee_count	1	16/03/2020	2020-03-01	1	2	237.5	23.75	158.2	15.82	68	1	28	4	0
KW_094_027_H_A02	KW_094_027_H	household_arm_2	adult_household_foot_exam_and_flee_count	2	11/03/2020	2020-03-01	1	1	152.7	15.27	96.05	9.605	94	2	27	4	0
KW_107_032_H_A02	KW_107_032_H	household_arm_2	adult_household_foot_exam_and_flee_count	2	02/02/2021 08:31	2021-02-01	3	1	13.6	1.36	69	6.9	107	1	27	4	0
KW_135_048_H_A01	KW_135_048_H	household_arm_2	adult_household_foot_exam_and_flee_count	1	22/02/2021 10:46	2021-02-01	3	1	13.6	1.36	69	6.9	135	1	27	4	0
KW_139_074_H_A02	KW_139_074_H	household_arm_2	adult_household_foot_exam_and_flee_count	2	12/02/2021 11:30	2021-02-01	3	1	13.6	1.36	69	6.9	139	2	27	4	0
KW_141_014_H_A02	KW_141_014_H	household_arm_2	adult_household_foot_exam_and_flee_count	2	20/04/2021 10:59	2021-04-01	3	1	55.2	5.52	21.85	2.185	141	2	27	4	0
KW_247_026_H_A01	KW_247_026_H	household_arm_2	adult_household_foot_exam_and_flee_count	1	26/04/2021 09:02	2021-04-01	3	1	55.2	5.52	21.85	2.185	247	1	27	4	0
KW_321_013_H_A01	KW_321_013_H	household_arm_2	adult_household_foot_exam_and_flee_count	1	21/10/2020 13:18	2020-10-01	2	1	72.2	7.22	50.7	5.07	321	1	27	4	0
SI_022_088_H_A02	SI_022_088_H	household_arm_2	adult_household_foot_exam_and_flee_count	2	26/02/2020	2020-02-01	1	2	94.1	9.41	321.25	32.125	22	1	27	4	0
SI_052_026_H_A01	SI_052_026_H	household_arm_2	adult_household_foot_exam_and_flee_count	1	14/04/2021 09:36	2021-04-01	3	2	552.9	55.29	88.25	8.825	52	1	27	4	0
KW_139_011_H_A02	KW_139_011_H	household_arm_2	adult_household_foot_exam_and_flee_count	2	13/02/2021 08:16	2021-02-01	3	1	13.6	1.36	69	6.9	139	2	26	4	1	83	9	2	1	0	1	0	0	0	0	0	1	0	0	1	0	0	1	0	0	0	0	0	1	0	5	1	0	0	1	1	0
KW_108_015_H_A01	KW_108_015_H	household_arm_2	adult_household_foot_exam_and_flee_count	1	22/09/2020 10:36	2020-09-01	2	1	53.2	5.32	61.9	6.19	108	1	26	4	0
KW_139_008_H_A02	KW_139_008_H	household_arm_2	adult_household_foot_exam_and_flee_count	2	12/02/2021 12:24	2021-02-01	3	1	13.6	1.36	69	6.9	139	2	26	4	0
KW_139_038_H_A02	KW_139_038_H	household_arm_2	adult_household_foot_exam_and_flee_count	2	12/02/2021 09:20	2021-02-01	3	1	13.6	1.36	69	6.9	139	2	26	4	0
KW_321_001_H_A01	KW_321_001_H	household_arm_2	adult_household_foot_exam_and_flee_count	1	21/10/2020 09:27	2020-10-01	2	1	72.2	7.22	50.7	5.07	321	1	26	4	0
SI_005_002_H_A01	SI_005_002_H	household_arm_2	adult_household_foot_exam_and_flee_count	1	18/09/2020 13:10	2020-09-01	2	2	242.8	24.28	158.75	15.875	5	1	26	4	0
SI_022_053_H_A02	SI_022_053_H	household_arm_2	adult_household_foot_exam_and_flee_count	2	26/02/2020 10:00	2020-02-01	1	2	94.1	9.41	321.25	32.125	22	1	26	4	0
SI_026_037_H_A01	SI_026_037_H	household_arm_2	adult_household_foot_exam_and_flee_count	1	10/02/2021 09:40	2021-02-01	3	2	94.9	9.49	60.25	6.025	26	1	26	4	0
SI_080_049_H_A01	SI_080_049_H	household_arm_2	adult_household_foot_exam_and_flee_count	1	29/03/2021 09:29	2021-03-01	3	2	81.6	8.16	92.45	9.245	80	1	26	4	0
KW_094_102_H_A02	KW_094_102_H	household_arm_2	adult_household_foot_exam_and_flee_count	2	07/03/2020	2020-03-01	1	1	152.7	15.27	96.05	9.605	94	1	25	4	0
KW_111_007_H_A01	KW_111_007_H	household_arm_2	adult_household_foot_exam_and_flee_count	1	31/08/2020 16:04	2020-08-01	2	1	48.2	4.82	59.55	5.955	111	1	25	4	0
KW_122_100_H_A02	KW_122_100_H	household_arm_2	adult_household_foot_exam_and_flee_count	2	23/03/2021 15:14	2021-03-01	3	1	30.1	3.01	23.95	2.395	122	1	25	4	0
KW_139_004_H_A01	KW_139_004_H	household_arm_2	adult_household_foot_exam_and_flee_count	1	13/02/2021 09:10	2021-02-01	3	1	13.6	1.36	69	6.9	139	1	25	4	0
KW_240_018_H_A02	KW_240_018_H	household_arm_2	adult_household_foot_exam_and_flee_count	2	26/02/2020	2020-02-01	1	1	96.2	9.62	117.85	11.785	240	1	25	4	0
KW_247_079_H_A05	KW_247_079_H	household_arm_2	adult_household_foot_exam_and_flee_count	5	27/04/2021 15:12	2021-04-01	3	1	55.2	5.52	21.85	2.185	247	2	25	4	0
KW_319_045_H_A03	KW_319_045_H	household_arm_2	adult_household_foot_exam_and_flee_count	3	09/03/2021 09:29	2021-03-01	3	1	30.1	3.01	23.95	2.395	319	1	25	4	0
SI_015_009_H_A01	SI_015_009_H	household_arm_2	adult_household_foot_exam_and_flee_count	1	17/10/2020 09:39	2020-10-01	2	2	304.6	30.46	217.9	21.79	15	1	25	4	0
KW_309_005_H_A01	KW_309_005_H	household_arm_2	adult_household_foot_exam_and_flee_count	1	08/10/2020 13:55	2020-10-01	2	1	72.2	7.22	50.7	5.07	309	1	24	4	1	8	0	1	1	0	1	0	0	0	0	0	0	0	0	0	0	0	1	0	0	0	0	0	1	0	0	0	0	0	0	0	0
KW_094_033_H_A01	KW_094_033_H	household_arm_2	adult_household_foot_exam_and_flee_count	1	11/03/2020	2020-03-01	1	1	152.7	15.27	96.05	9.605	94	2	24	4	0
KW_111_014_H_A01	KW_111_014_H	household_arm_2	adult_household_foot_exam_and_flee_count	1	28/08/2020 14:36	2020-08-01	2	1	48.2	4.82	59.55	5.955	111	1	24	4	0
KW_130_006_H_A02	KW_130_006_H	household_arm_2	adult_household_foot_exam_and_flee_count	2	10/09/2020 12:01	2020-09-01	2	1	53.2	5.32	61.9	6.19	130	1	24	4	0
KW_135_018_H_A01	KW_135_018_H	household_arm_2	adult_household_foot_exam_and_flee_count	1	22/02/2021 13:11	2021-02-01	3	1	13.6	1.36	69	6.9	135	1	24	4	0
KW_247_079_H_A06	KW_247_079_H	household_arm_2	adult_household_foot_exam_and_flee_count	6	27/04/2021 15:15	2021-04-01	3	1	55.2	5.52	21.85	2.185	247	2	24	4	0
KW_126_060_H_A03	KW_126_060_H	household_arm_2	adult_household_foot_exam_and_flee_count	3	17/02/2020	2020-02-01	1	1	96.2	9.62	117.85	11.785	126	2	23	4	0
KW_130_020_H_A01	KW_130_020_H	household_arm_2	adult_household_foot_exam_and_flee_count	1	09/09/2020 14:13	2020-09-01	2	1	53.2	5.32	61.9	6.19	130	1	23	4	0
KW_139_011_H_A01	KW_139_011_H	household_arm_2	adult_household_foot_exam_and_flee_count	1	13/02/2021 08:03	2021-02-01	3	1	13.6	1.36	69	6.9	139	2	23	4	0
KW_139_044_H_A01	KW_139_044_H	household_arm_2	adult_household_foot_exam_and_flee_count	1	15/02/2021 14:10	2021-02-01	3	1	13.6	1.36	69	6.9	139	1	23	4	0
KW_144_027_H_A01	KW_144_027_H	household_arm_2	adult_household_foot_exam_and_flee_count	1	07/04/2021 13:02	2021-04-01	3	1	55.2	5.52	21.85	2.185	144	1	23	4	0
KW_240_010_H_A02	KW_240_010_H	household_arm_2	adult_household_foot_exam_and_flee_count	2	26/02/2020	2020-02-01	1	1	96.2	9.62	117.85	11.785	240	1	23	4	0
KW_247_079_H_A04	KW_247_079_H	household_arm_2	adult_household_foot_exam_and_flee_count	4	27/04/2021 15:09	2021-04-01	3	1	55.2	5.52	21.85	2.185	247	2	23	4	0
SI_014_083_H_A01	SI_014_083_H	household_arm_2	adult_household_foot_exam_and_flee_count	1	05/02/2021 10:22	2021-02-01	3	2	94.9	9.49	60.25	6.025	14	1	23	4	0
KW_094_033_H_A03	KW_094_033_H	household_arm_2	adult_household_foot_exam_and_flee_count	3	11/03/2020	2020-03-01	1	1	152.7	15.27	96.05	9.605	94	1	22	4	1	83	0	0	0	1	1	1	0	0	1		1	0	0	0	1	1	1	0	0	0	1	0	1	0	0	0	0	1	1	1	0
KW_130_023_H_A04	KW_130_023_H	household_arm_2	adult_household_foot_exam_and_flee_count	4	09/09/2020 12:20	2020-09-01	2	1	53.2	5.32	61.9	6.19	130	1	22	4	1	26	0	0	0	0	0	0	0	0	0	0	1	0	2	2	0	0	1	0	0	0	0	0	0	0	0	0	0	0	1	0	0
KW_094_073_H_A03	KW_094_073_H	household_arm_2	adult_household_foot_exam_and_flee_count	3	07/03/2020	2020-03-01	1	1	152.7	15.27	96.05	9.605	94	2	22	4	0
KW_108_008_H_A02	KW_108_008_H	household_arm_2	adult_household_foot_exam_and_flee_count	2	22/09/2020 14:07	2020-09-01	2	1	53.2	5.32	61.9	6.19	108	1	22	4	0
KW_126_092_H_A01	KW_126_092_H	household_arm_2	adult_household_foot_exam_and_flee_count	1	14/02/2020	2020-02-01	1	1	96.2	9.62	117.85	11.785	126	1	22	4	0
KW_126_092_H_A02	KW_126_092_H	household_arm_2	adult_household_foot_exam_and_flee_count	2	14/02/2020	2020-02-01	1	1	96.2	9.62	117.85	11.785	126	2	22	4	0
KW_144_022_H_A02	KW_144_022_H	household_arm_2	adult_household_foot_exam_and_flee_count	2	13/04/2021 08:07	2021-04-01	3	1	55.2	5.52	21.85	2.185	144	1	22	4	0
KW_144_024_H_A01	KW_144_024_H	household_arm_2	adult_household_foot_exam_and_flee_count	1	10/04/2021 08:06	2021-04-01	3	1	55.2	5.52	21.85	2.185	144	1	22	4	0
KW_247_084_H_A02	KW_247_084_H	household_arm_2	adult_household_foot_exam_and_flee_count	2	30/04/2021 11:49	2021-04-01	3	1	55.2	5.52	21.85	2.185	247	1	22	4	0
KW_321_005_H_A01	KW_321_005_H	household_arm_2	adult_household_foot_exam_and_flee_count	1	22/10/2020 08:46	2020-10-01	2	1	72.2	7.22	50.7	5.07	321	2	22	4	0
SI_011_021_H_A01	SI_011_021_H	household_arm_2	adult_household_foot_exam_and_flee_count	1	28/01/2021 11:50	2021-01-01	3	2	90	9	186.75	18.675	11	1	22	4	0
KW_111_012_H_A01	KW_111_012_H	household_arm_2	adult_household_foot_exam_and_flee_count	1	31/08/2020 12:50	2020-08-01	2	1	48.2	4.82	59.55	5.955	111	1	21	4	0
KW_126_060_H_A02	KW_126_060_H	household_arm_2	adult_household_foot_exam_and_flee_count	2	17/02/2020 10:00	2020-02-01	1	1	96.2	9.62	117.85	11.785	126	1	21	4	0
KW_139_016_H_A02	KW_139_016_H	household_arm_2	adult_household_foot_exam_and_flee_count	2	15/02/2021 09:00	2021-02-01	3	1	13.6	1.36	69	6.9	139	1	21	4	0
KW_240_050_H_A02	KW_240_050_H	household_arm_2	adult_household_foot_exam_and_flee_count	2	29/02/2020	2020-02-01	1	1	96.2	9.62	117.85	11.785	240	1	21	4	0
KW_309_004_H_A02	KW_309_004_H	household_arm_2	adult_household_foot_exam_and_flee_count	2	08/10/2020 11:34	2020-10-01	2	1	72.2	7.22	50.7	5.07	309	1	21	4	0
SI_003_003_H_A01	SI_003_003_H	household_arm_2	adult_household_foot_exam_and_flee_count	1	08/10/2020 10:38	2020-10-01	2	2	304.6	30.46	217.9	21.79	3	1	21	4	0
KW_139_044_H_A02	KW_139_044_H	household_arm_2	adult_household_foot_exam_and_flee_count	2	15/02/2021 14:18	2021-02-01	3	1	13.6	1.36	69	6.9	139	2	20	3	1	10	0	0	0	0	0	0	0	0	0	0	0	0	0	2	3	0	1	0	0	0	0	0	0	0	0	0	0	0	0	0	0
KW_130_022_H_A02	KW_130_022_H	household_arm_2	adult_household_foot_exam_and_flee_count	2	09/09/2020 09:31	2020-09-01	2	1	53.2	5.32	61.9	6.19	130	1	20	3	0
KW_135_003_H_A01	KW_135_003_H	household_arm_2	adult_household_foot_exam_and_flee_count	1	22/02/2021 09:53	2021-02-01	3	1	13.6	1.36	69	6.9	135	1	20	3	0
KW_139_047_H_A02	KW_139_047_H	household_arm_2	adult_household_foot_exam_and_flee_count	2	13/02/2021 13:23	2021-02-01	3	1	13.6	1.36	69	6.9	139	1	20	3	0
KW_309_021_H_A02	KW_309_021_H	household_arm_2	adult_household_foot_exam_and_flee_count	2	08/10/2020 08:20	2020-10-01	2	1	72.2	7.22	50.7	5.07	309	1	20	3	0
KW_321_006_H_A03	KW_321_006_H	household_arm_2	adult_household_foot_exam_and_flee_count	3	21/10/2020 10:34	2020-10-01	2	1	72.2	7.22	50.7	5.07	321	2	20	3	0
SI_027_098_H_A01	SI_027_098_H	household_arm_2	adult_household_foot_exam_and_flee_count	1	07/03/2020	2020-03-01	1	2	237.5	23.75	158.2	15.82	27	1	20	3	0
KW_094_033_H_A02	KW_094_033_H	household_arm_2	adult_household_foot_exam_and_flee_count	2	11/03/2020	2020-03-01	1	1	152.7	15.27	96.05	9.605	94	1	19	3	0
KW_111_003_H_A01	KW_111_003_H	household_arm_2	adult_household_foot_exam_and_flee_count	1	29/08/2020 09:23	2020-08-01	2	1	48.2	4.82	59.55	5.955	111	1	19	3	0
KW_126_060_H_A04	KW_126_060_H	household_arm_2	adult_household_foot_exam_and_flee_count	4	17/02/2020	2020-02-01	1	1	96.2	9.62	117.85	11.785	126	2	19	3	0
KW_130_006_H_A01	KW_130_006_H	household_arm_2	adult_household_foot_exam_and_flee_count	1	10/09/2020 11:54	2020-09-01	2	1	53.2	5.32	61.9	6.19	130	1	19	3	0
KW_135_084_H_A02	KW_135_084_H	household_arm_2	adult_household_foot_exam_and_flee_count	2	22/02/2021 09:09	2021-02-01	3	1	13.6	1.36	69	6.9	135	1	19	3	0
KW_135_089_H_A02	KW_135_089_H	household_arm_2	adult_household_foot_exam_and_flee_count	2	22/02/2021 16:21	2021-02-01	3	1	13.6	1.36	69	6.9	135	1	19	3	0
KW_139_004_H_A02	KW_139_004_H	household_arm_2	adult_household_foot_exam_and_flee_count	2	13/02/2021 09:31	2021-02-01	3	1	13.6	1.36	69	6.9	139	1	19	3	0
KW_139_050_H_A02	KW_139_050_H	household_arm_2	adult_household_foot_exam_and_flee_count	2	16/02/2021 11:42	2021-02-01	3	1	13.6	1.36	69	6.9	139	1	19	3	0
SI_001_004_H_A01	SI_001_004_H	household_arm_2	adult_household_foot_exam_and_flee_count	1	09/09/2020 12:53	2020-09-01	2	2	242.8	24.28	158.75	15.875	1	1	19	3	0
SI_022_088_H_A01	SI_022_088_H	household_arm_2	adult_household_foot_exam_and_flee_count	1	26/02/2020 13:02	2020-02-01	1	2	94.1	9.41	321.25	32.125	22	2	18	3	1	18	0	0	0	0	0	0	0	0	0	0	1	0	0	0	0	0	0	0	0	0	0	0	1	0	0	0	0	0	0	0	0
KW_094_073_H_A02	KW_094_073_H	household_arm_2	adult_household_foot_exam_and_flee_count	2	07/03/2020 10:00	2020-03-01	1	1	152.7	15.27	96.05	9.605	94	1	18	3	0
KW_108_005_H_A03	KW_108_005_H	household_arm_2	adult_household_foot_exam_and_flee_count	3	22/09/2020 16:01	2020-09-01	2	1	53.2	5.32	61.9	6.19	108	2	18	3	0
KW_126_023_H_A02	KW_126_023_H	household_arm_2	adult_household_foot_exam_and_flee_count	2	14/02/2020	2020-02-01	1	1	96.2	9.62	117.85	11.785	126	1	18	3	0
KW_141_080_H_A03	KW_141_080_H	household_arm_2	adult_household_foot_exam_and_flee_count	3	16/04/2021 12:17	2021-04-01	3	1	55.2	5.52	21.85	2.185	141	2	18	3	0
KW_144_016_H_A02	KW_144_016_H	household_arm_2	adult_household_foot_exam_and_flee_count	2	08/04/2021 11:58	2021-04-01	3	1	55.2	5.52	21.85	2.185	144	2	18	3	0
KW_144_022_H_A04	KW_144_022_H	household_arm_2	adult_household_foot_exam_and_flee_count	4	13/04/2021 08:19	2021-04-01	3	1	55.2	5.52	21.85	2.185	144	2	18	3	0
KW_144_042_H_A03	KW_144_042_H	household_arm_2	adult_household_foot_exam_and_flee_count	3	08/04/2021 08:30	2021-04-01	3	1	55.2	5.52	21.85	2.185	144	1	18	3	0
KW_247_084_H_A01	KW_247_084_H	household_arm_2	adult_household_foot_exam_and_flee_count	1	30/04/2021 11:41	2021-04-01	3	1	55.2	5.52	21.85	2.185	247	1	18	3	0
KW_309_018_H_A02	KW_309_018_H	household_arm_2	adult_household_foot_exam_and_flee_count	2	10/10/2020 09:35	2020-10-01	2	1	72.2	7.22	50.7	5.07	309	2	18	3	0
KW_321_009_H_A01	KW_321_009_H	household_arm_2	adult_household_foot_exam_and_flee_count	1	21/10/2020 11:16	2020-10-01	2	1	72.2	7.22	50.7	5.07	321	1	18	3	0
KW_321_013_H_A02	KW_321_013_H	household_arm_2	adult_household_foot_exam_and_flee_count	2	21/10/2020 13:23	2020-10-01	2	1	72.2	7.22	50.7	5.07	321	2	18	3	0
KW_137_092_H_C01	KW_137_092_H	household_arm_2	child_household_foot_exam_and_flee_count	1	2021-02-06 10:00:00	2021-02-01	3	1	13.6	1.36	69	6.9	137	1	17	3	1	10
KW_309_014_H_C02	KW_309_014_H	household_arm_2	child_household_foot_exam_and_flee_count	2	2020-10-10 10:32:00	2020-10-01	2	1	72.2	7.22	50.7	5.07	309	2	17	3	1	8
KW_309_014_H_C03	KW_309_014_H	household_arm_2	child_household_foot_exam_and_flee_count	3	2020-10-10 10:26:00	2020-10-01	2	1	72.2	7.22	50.7	5.07	309	2	17	3	1	52
KW_122_004_H_C02	KW_122_004_H	household_arm_2	child_household_foot_exam_and_flee_count	2	2021-03-25 13:30:00	2021-03-01	3	1	30.1	3.01	23.95	2.395	122	1	17	3	0
KW_126_059_H_C02	KW_126_059_H	household_arm_2	child_household_foot_exam_and_flee_count	2	2020-02-18 10:00:00	2020-02-01	1	1	96.2	9.62	117.85	11.785	126	2	17	3	0
KW_126_070_H_C01	KW_126_070_H	household_arm_2	child_household_foot_exam_and_flee_count	1	2020-02-14 10:00:00	2020-02-01	1	1	96.2	9.62	117.85	11.785	126	2	17	3	0
KW_130_013_H_C03	KW_130_013_H	household_arm_2	child_household_foot_exam_and_flee_count	3	2020-09-09 10:40:00	2020-09-01	2	1	53.2	5.32	61.9	6.19	130	1	17	3	0
KW_130_013_H_C04	KW_130_013_H	household_arm_2	child_household_foot_exam_and_flee_count	4	2020-09-09 10:43:00	2020-09-01	2	1	53.2	5.32	61.9	6.19	130	1	17	3	0
KW_139_011_H_C03	KW_139_011_H	household_arm_2	child_household_foot_exam_and_flee_count	3	2021-02-13 08:36:00	2021-02-01	3	1	13.6	1.36	69	6.9	139	1	17	3	0
KW_247_036_H_C02	KW_247_036_H	household_arm_2	child_household_foot_exam_and_flee_count	2	2021-05-01 13:08:00	2021-05-01	3	1	66.3	6.63	42.65	4.265	247	2	17	3	0
KW_309_006_H_C05	KW_309_006_H	household_arm_2	child_household_foot_exam_and_flee_count	5	2020-10-13 14:41:00	2020-10-01	2	1	72.2	7.22	50.7	5.07	309	2	17	3	0
SI_044_050_H_C05	SI_044_050_H	household_arm_2	child_household_foot_exam_and_flee_count	5	2020-02-17	2020-02-01	1	2	94.1	9.41	321.25	32.125	44	1	17	3	0
KW_108_005_H_C06	KW_108_005_H	household_arm_2	child_household_foot_exam_and_flee_count	6	2020-09-22 15:40:00	2020-09-01	2	1	53.2	5.32	61.9	6.19	108	2	16	3	1	38
KW_321_010_H_C01	KW_321_010_H	household_arm_2	child_household_foot_exam_and_flee_count	1	2020-10-23 09:45:00	2020-10-01	2	1	72.2	7.22	50.7	5.07	321	2	16	3	1	33
SI_008_006_H_C03	SI_008_006_H	household_arm_2	child_household_foot_exam_and_flee_count	3	2020-08-29 09:30:00	2020-08-01	2	2	193	19.3	233.8	23.38	8	1	16	3	1	52
SI_022_061_H_C03	SI_022_061_H	household_arm_2	child_household_foot_exam_and_flee_count	3	2020-02-22 12:30:00	2020-02-01	1	2	94.1	9.41	321.25	32.125	22	2	16	3	1	1
SI_045_022_H_C03	SI_045_022_H	household_arm_2	child_household_foot_exam_and_flee_count	3	2021-03-23 10:41:00	2021-03-01	3	2	81.6	8.16	92.45	9.245	45	1	16	3	1	36
SI_045_098_H_C01	SI_045_098_H	household_arm_2	child_household_foot_exam_and_flee_count	1	2021-03-23 12:31:00	2021-03-01	3	2	81.6	8.16	92.45	9.245	45	2	16	3	1	14
KW_126_071_H_C01	KW_126_071_H	household_arm_2	child_household_foot_exam_and_flee_count	1	2020-02-17 10:00:00	2020-02-01	1	1	96.2	9.62	117.85	11.785	126	2	16	3	0
KW_130_006_H_C02	KW_130_006_H	household_arm_2	child_household_foot_exam_and_flee_count	2	2020-09-10 12:22:00	2020-09-01	2	1	53.2	5.32	61.9	6.19	130	1	16	3	0
KW_130_011_H_C01	KW_130_011_H	household_arm_2	child_household_foot_exam_and_flee_count	1	2020-09-09 11:08:00	2020-09-01	2	1	53.2	5.32	61.9	6.19	130	1	16	3	0
KW_139_011_H_C01	KW_139_011_H	household_arm_2	child_household_foot_exam_and_flee_count	1	2021-02-13 08:28:00	2021-02-01	3	1	13.6	1.36	69	6.9	139	1	16	3	0
KW_141_015_H_C04	KW_141_015_H	household_arm_2	child_household_foot_exam_and_flee_count	4	2021-04-19 11:14:00	2021-04-01	3	1	55.2	5.52	21.85	2.185	141	1	16	3	0
KW_144_009_H_C02	KW_144_009_H	household_arm_2	child_household_foot_exam_and_flee_count	2	2021-04-07 11:49:00	2021-04-01	3	1	55.2	5.52	21.85	2.185	144	2	16	3	0
SI_027_098_H_C01	SI_027_098_H	household_arm_2	child_household_foot_exam_and_flee_count	1	2020-03-07 10:00:00	2020-03-01	1	2	237.5	23.75	158.2	15.82	27	2	16	3	0
SI_044_050_H_C01	SI_044_050_H	household_arm_2	child_household_foot_exam_and_flee_count	1	2020-02-17 10:00:00	2020-02-01	1	2	94.1	9.41	321.25	32.125	44	2	16	3	0
KW_094_086_H_C01	KW_094_086_H	household_arm_2	child_household_foot_exam_and_flee_count	1	2020-03-10 12:53:00	2020-03-01	1	1	152.7	15.27	96.05	9.605	94	1	15	3	1	32
KW_108_008_H_C01	KW_108_008_H	household_arm_2	child_household_foot_exam_and_flee_count	1	2020-09-22 13:56:00	2020-09-01	2	1	53.2	5.32	61.9	6.19	108	2	15	3	1	47
KW_111_022_H_C06	KW_111_022_H	household_arm_2	child_household_foot_exam_and_flee_count	6	2020-08-28 12:12:00	2020-08-01	2	1	48.2	4.82	59.55	5.955	111	2	15	3	1	144
KW_321_003_H_C01	KW_321_003_H	household_arm_2	child_household_foot_exam_and_flee_count	1	2020-10-21 09:01:00	2020-10-01	2	1	72.2	7.22	50.7	5.07	321	2	15	3	1	11
SI_001_004_H_C02	SI_001_004_H	household_arm_2	child_household_foot_exam_and_flee_count	2	2020-09-09 14:05:00	2020-09-01	2	2	242.8	24.28	158.75	15.875	1	2	15	3	1	26
SI_003_001_H_C01	SI_003_001_H	household_arm_2	child_household_foot_exam_and_flee_count	1	2020-10-06 10:03:00	2020-10-01	2	2	304.6	30.46	217.9	21.79	3	1	15	3	1	8
KW_108_015_H_C01	KW_108_015_H	household_arm_2	child_household_foot_exam_and_flee_count	1	2020-09-22 10:43:00	2020-09-01	2	1	53.2	5.32	61.9	6.19	108	1	15	3	0
KW_120_057_H_C02	KW_120_057_H	household_arm_2	child_household_foot_exam_and_flee_count	2	2021-03-22 11:15:00	2021-03-01	3	1	30.1	3.01	23.95	2.395	120	2	15	3	0
KW_122_026_H_C01	KW_122_026_H	household_arm_2	child_household_foot_exam_and_flee_count	1	2021-03-27 12:24:00	2021-03-01	3	1	30.1	3.01	23.95	2.395	122	2	15	3	0
KW_126_020_H_C01	KW_126_020_H	household_arm_2	child_household_foot_exam_and_flee_count	1	2020-02-17 10:00:00	2020-02-01	1	1	96.2	9.62	117.85	11.785	126	1	15	3	0
KW_144_003_H_C05	KW_144_003_H	household_arm_2	child_household_foot_exam_and_flee_count	5	2021-04-10 10:27:00	2021-04-01	3	1	55.2	5.52	21.85	2.185	144	1	15	3	0
KW_144_016_H_C01	KW_144_016_H	household_arm_2	child_household_foot_exam_and_flee_count	1	2021-04-08 12:05:00	2021-04-01	3	1	55.2	5.52	21.85	2.185	144	2	15	3	0
SI_003_002_H_C03	SI_003_002_H	household_arm_2	child_household_foot_exam_and_flee_count	3	2020-10-05 10:08:00	2020-10-01	2	2	304.6	30.46	217.9	21.79	3	2	15	3	0
SI_007_071_H_C03	SI_007_071_H	household_arm_2	child_household_foot_exam_and_flee_count	3	2020-03-24 12:29:00	2020-03-01	1	2	237.5	23.75	158.2	15.82	7	1	15	3	0
SI_013_081_H_C02	SI_013_081_H	household_arm_2	child_household_foot_exam_and_flee_count	2	2021-03-18 11:22:00	2021-03-01	3	2	81.6	8.16	92.45	9.245	13	1	15	3	0
SI_015_009_H_C02	SI_015_009_H	household_arm_2	child_household_foot_exam_and_flee_count	2	2020-10-17 09:56:00	2020-10-01	2	2	304.6	30.46	217.9	21.79	15	1	15	3	0
SI_022_061_H_C01	SI_022_061_H	household_arm_2	child_household_foot_exam_and_flee_count	1	2020-02-22 12:35:00	2020-02-01	1	2	94.1	9.41	321.25	32.125	22	1	15	3	0
KW_111_012	KW_111_012_H	household_arm_2	pupil_screen		2020-08-27 11:45:00	2020-08-01	2	1	48.2	4.82	59.55	5.955	111	2	14	2	1	14
KW_111_020	KW_111_020_H	household_arm_2	pupil_screen		2020-08-27 12:59:00	2020-09-01	2	1	48.2	4.82	59.55	5.955	111	1	14	2	1	31
KW_126_023	KW_126_023_H	school_arm	pupil_screen		2020-02-12 07:26:00	2020-02-01	1	1	96.2	9.62	117.85	11.785	126	2	14	2	1	12
KW_130_004	KW_130_004_H	household_arm_2	pupil_screen		2020-09-08 10:18:00	2020-09-01	2	1	53.2	5.32	61.9	6.19	130	2	14	2	1	60
KW_139_004	KW_139_004_H	school_arm	pupil_screen		2021-02-11 12:02:00	2021-02-01	3	1	13.6	1.36	69	6.9	139	1	14	2	1	1
KW_141_080	KW_141_080_H	school_arm	pupil_screen		2021-03-16 12:03:00	2021-04-01	3	1	55.2	5.52	21.85	2.185	141	2	14	2	1	7
KW_240_010	KW_240_010_H	school_arm	pupil_screen		2020-02-25 09:00:00	2020-02-01	1	1	96.2	9.62	117.85	11.785	240	2	14	2	1	5
KW_240_018	KW_240_018_H	school_arm	pupil_screen		2020-02-25 04:14:00	2020-02-01	1	1	96.2	9.62	117.85	11.785	240	1	14	2	1	106
KW_247_036	KW_247_036_H	school_arm	pupil_screen		2021-03-18 10:18:00	2021-05-01	3	1	55.2	5.52	21.85	2.185	247	2	14	2	1	18
KW_309_006	KW_309_006_H	household_arm_2	pupil_screen		2020-10-07 10:23:00	2020-10-01	2	1	72.2	7.22	50.7	5.07	309	2	14	2	1	97
KW_309_014	KW_309_014_H	household_arm_2	pupil_screen		2020-10-07 11:17:00	2020-10-01	2	1	72.2	7.22	50.7	5.07	309	2	14	2	1	41
SI_011_078	SI_011_078_H	school_arm	pupil_screen		2021-01-27 12:38:00	2021-02-01	3	2	94.9	9.49	60.25	6.025	11	2	14	2	1	2
SI_011_081	SI_011_081_H	school_arm	pupil_screen		2021-01-27 12:06:00	2021-01-01	3	2	90	9	186.75	18.675	11	2	14	2	1	10
SI_011_083	SI_011_083_H	school_arm	pupil_screen		2021-01-27 15:21:00	2021-01-01	3	2	90	9	186.75	18.675	11	2	14	2	1	7
SI_015_001	SI_015_001_H	household_arm_2	pupil_screen		2020-10-16 11:41:00	2020-10-01	2	2	304.6	30.46	217.9	21.79	15	2	14	2	1	36
SI_027_102	SI_027_102_H	school_arm	pupil_screen		2020-02-28 10:28:00	2020-03-01	1	2	237.5	23.75	158.2	15.82	27	2	14	2	1	21
SI_045_100	SI_045_100_H	school_arm	pupil_screen		2021-03-01 12:15:00	2021-03-01	3	2	81.6	8.16	92.45	9.245	45	2	14	2	1	6
SI_052_079	SI_052_079_H	school_arm	pupil_screen		2021-03-12 12:11:00	2021-04-01	3	2	552.9	55.29	88.25	8.825	52	1	14	2	1	7
SI_076_073	SI_076_073_H	school_arm	pupil_screen		2021-03-05 10:53:00	2021-04-01	3	2	552.9	55.29	88.25	8.825	76	2	14	2	1	2
SI_076_079	SI_076_079_H	school_arm	pupil_screen		2021-03-05 11:11:00	2021-04-01	3	2	552.9	55.29	88.25	8.825	76	2	14	2	1	43
SI_081_036	SI_081_036_H	school_arm	pupil_screen		2021-03-15 12:47:00	2021-04-01	3	2	552.9	55.29	88.25	8.825	81	2	14	2	1	28
KW_122_100_H_C01	KW_122_100_H	household_arm_2	child_household_foot_exam_and_flee_count	1	2021-03-23 15:24:00	2021-03-01	3	1	30.1	3.01	23.95	2.395	122	2	14	2	1	6
KW_139_016_H_C03	KW_139_016_H	household_arm_2	child_household_foot_exam_and_flee_count	3	2021-02-15 09:04:00	2021-02-01	3	1	13.6	1.36	69	6.9	139	2	14	2	1	124
KW_247_079_H_C02	KW_247_079_H	household_arm_2	child_household_foot_exam_and_flee_count	2	2021-04-27 14:42:00	2021-04-01	3	1	55.2	5.52	21.85	2.185	247	2	14	2	1	17
KW_247_084_H_C01	KW_247_084_H	household_arm_2	child_household_foot_exam_and_flee_count	1	2021-04-30 11:58:00	2021-04-01	3	1	55.2	5.52	21.85	2.185	247	1	14	2	1	8
KW_309_016_H_C05	KW_309_016_H	household_arm_2	child_household_foot_exam_and_flee_count	5	2020-10-09 12:11:00	2020-10-01	2	1	72.2	7.22	50.7	5.07	309	2	14	2	1	12
KW_321_002_H_C02	KW_321_002_H	household_arm_2	child_household_foot_exam_and_flee_count	2	2020-10-21 08:28:00	2020-10-01	2	1	72.2	7.22	50.7	5.07	321	2	14	2	1	10
SI_005_010_H_C01	SI_005_010_H	household_arm_2	child_household_foot_exam_and_flee_count	1	2020-09-17 13:22:00	2020-09-01	2	2	242.8	24.28	158.75	15.875	5	2	14	2	1	24
SI_045_022_H_C02	SI_045_022_H	household_arm_2	child_household_foot_exam_and_flee_count	2	2021-03-23 11:17:00	2021-03-01	3	2	81.6	8.16	92.45	9.245	45	2	14	2	1	2
SI_082_003_H_C01	SI_082_003_H	household_arm_2	child_household_foot_exam_and_flee_count	1	2020-10-01 14:20:00	2020-10-01	2	2	304.6	30.46	217.9	21.79	82	2	14	2	1	1
KW_108_013_H_C02	KW_108_013_H	household_arm_2	child_household_foot_exam_and_flee_count	2	2020-10-01 10:11:00	2020-09-01	2	1	72.2	7.22	50.7	5.07	108	2	14	2	0
KW_111_012_H_C01	KW_111_012_H	household_arm_2	child_household_foot_exam_and_flee_count	1	2020-08-31 12:52:00	2020-08-01	2	1	48.2	4.82	59.55	5.955	111	1	14	2	0
KW_111_022_H_C01	KW_111_022_H	household_arm_2	child_household_foot_exam_and_flee_count	1	2020-08-28 13:13:00	2020-08-01	2	1	48.2	4.82	59.55	5.955	111	1	14	2	0
KW_122_004_H_C01	KW_122_004_H	household_arm_2	child_household_foot_exam_and_flee_count	1	2021-03-25 13:24:00	2021-03-01	3	1	30.1	3.01	23.95	2.395	122	1	14	2	0
KW_122_022_H_C06	KW_122_022_H	household_arm_2	child_household_foot_exam_and_flee_count	6	2021-03-25 11:00:00	2021-03-01	3	1	30.1	3.01	23.95	2.395	122	1	14	2	0
KW_126_020_H_C02	KW_126_020_H	household_arm_2	child_household_foot_exam_and_flee_count	2	2020-02-17 10:00:00	2020-02-01	1	1	96.2	9.62	117.85	11.785	126	2	14	2	0
KW_130_005_H_C03	KW_130_005_H	household_arm_2	child_household_foot_exam_and_flee_count	3	2020-09-10 13:16:00	2020-09-01	2	1	53.2	5.32	61.9	6.19	130	1	14	2	0
KW_139_047_H_C05	KW_139_047_H	household_arm_2	child_household_foot_exam_and_flee_count	5	2021-02-13 13:59:00	2021-02-01	3	1	13.6	1.36	69	6.9	139	1	14	2	0
KW_141_082_H_C04	KW_141_082_H	household_arm_2	child_household_foot_exam_and_flee_count	4	2021-04-19 10:28:00	2021-04-01	3	1	55.2	5.52	21.85	2.185	141	1	14	2	0
KW_144_009_H_C03	KW_144_009_H	household_arm_2	child_household_foot_exam_and_flee_count	3	2021-04-07 11:52:00	2021-04-01	3	1	55.2	5.52	21.85	2.185	144	2	14	2	0
KW_240_010_H_C01	KW_240_010_H	household_arm_2	child_household_foot_exam_and_flee_count	1	2020-02-26 10:00:00	2020-02-01	1	1	96.2	9.62	117.85	11.785	240	1	14	2	0
KW_240_050_H_C01	KW_240_050_H	household_arm_2	child_household_foot_exam_and_flee_count	1	2020-02-29	2020-02-01	1	1	96.2	9.62	117.85	11.785	240	1	14	2	0
KW_247_079_H_C03	KW_247_079_H	household_arm_2	child_household_foot_exam_and_flee_count	3	2021-04-27 14:54:00	2021-04-01	3	1	55.2	5.52	21.85	2.185	247	2	14	2	0
SI_027_098_H_C02	SI_027_098_H	household_arm_2	child_household_foot_exam_and_flee_count	2	2020-03-07 10:00:00	2020-03-01	1	2	237.5	23.75	158.2	15.82	27	2	14	2	0
KW_137_091	KW_137_091_H	school_arm	pupil_screen		2021-02-04 11:17:00	2021-02-01	3	1	13.6	1.36	69	6.9	137	2	13	2	1	1
KW_139_011	KW_139_011_H	school_arm	pupil_screen		2021-02-11 09:25:00	2021-02-01	3	1	13.6	1.36	69	6.9	139	2	13	2	1	86
KW_240_003	KW_240_003_H	school_arm	pupil_screen		2020-02-25 03:50:00	2020-02-01	1	1	96.2	9.62	117.85	11.785	240	2	13	2	1	34
KW_240_005	KW_240_005_H	school_arm	pupil_screen		2020-02-25 03:50:00	2020-02-01	1	1	96.2	9.62	117.85	11.785	240	2	13	2	1	19
KW_247_079	KW_247_079_H	school_arm	pupil_screen		2021-03-18 10:34:00	2021-04-01	3	1	55.2	5.52	21.85	2.185	247	1	13	2	1	12
KW_321_002	KW_321_002_H	household_arm_2	pupil_screen		2020-10-20 09:38:00	2020-10-01	2	1	72.2	7.22	50.7	5.07	321	2	13	2	1	24
KW_321_006	KW_321_006_H	household_arm_2	pupil_screen		2020-10-20 10:02:00	2020-10-01	2	1	72.2	7.22	50.7	5.07	321	2	13	2	1	47
SI_003_022	SI_003_022_H	household_arm_2	pupil_screen		2020-10-08 12:15:00	2020-10-01	2	2	304.6	30.46	217.9	21.79	3	2	13	2	1	56
SI_013_081	SI_013_081_H	school_arm	pupil_screen		2021-02-26 12:12:00	2021-03-01	3	2	81.6	8.16	92.45	9.245	13	1	13	2	1	1
SI_022_088	SI_022_088_H	school_arm	pupil_screen		2020-02-14	2020-02-01	1	2	94.1	9.41	321.25	32.125	22	2	13	2	1	1
SI_027_101	SI_027_101_H	school_arm	pupil_screen		2020-02-28 10:28:00	2020-03-01	1	2	237.5	23.75	158.2	15.82	27	2	13	2	1	36
SI_070_089	SI_070_089_H	school_arm	pupil_screen		2021-02-16 14:30:00	2021-02-01	3	2	94.9	9.49	60.25	6.025	70	2	13	2	1	23
SI_076_082	SI_076_082_H	school_arm	pupil_screen		2021-03-05 10:44:00	2021-04-01	3	2	552.9	55.29	88.25	8.825	76	2	13	2	1	2
SI_081_006	SI_081_006_H	school_arm	pupil_screen		2021-03-15 11:51:00	2021-04-01	3	2	552.9	55.29	88.25	8.825	81	2	13	2	1	34
SI_081_035	SI_081_035_H	school_arm	pupil_screen		2021-03-15 12:16:00	2021-04-01	3	2	552.9	55.29	88.25	8.825	81	1	13	2	1	5
KW_108_005_H_C05	KW_108_005_H	household_arm_2	child_household_foot_exam_and_flee_count	5	2020-09-22 15:37:00	2020-09-01	2	1	53.2	5.32	61.9	6.19	108	1	13	2	1	1
KW_108_022_H_C03	KW_108_022_H	household_arm_2	child_household_foot_exam_and_flee_count	3	2020-09-23 10:22:00	2020-09-01	2	1	53.2	5.32	61.9	6.19	108	2	13	2	1	24
KW_139_011_H_C02	KW_139_011_H	household_arm_2	child_household_foot_exam_and_flee_count	2	2021-02-13 08:14:00	2021-02-01	3	1	13.6	1.36	69	6.9	139	1	13	2	1	27
KW_139_047_H_C04	KW_139_047_H	household_arm_2	child_household_foot_exam_and_flee_count	4	2021-02-13 13:52:00	2021-02-01	3	1	13.6	1.36	69	6.9	139	1	13	2	1	4
KW_240_050_H_C05	KW_240_050_H	household_arm_2	child_household_foot_exam_and_flee_count	5	2020-02-29	2020-02-01	1	1	96.2	9.62	117.85	11.785	240	1	13	2	1	1
KW_309_006_H_C01	KW_309_006_H	household_arm_2	child_household_foot_exam_and_flee_count	1	2020-10-13 14:03:00	2020-10-01	2	1	72.2	7.22	50.7	5.07	309	2	13	2	1	41
KW_309_021_H_C05	KW_309_021_H	household_arm_2	child_household_foot_exam_and_flee_count	5	2020-10-08 08:54:00	2020-10-01	2	1	72.2	7.22	50.7	5.07	309	2	13	2	1	14
SI_003_003_H_C01	SI_003_003_H	household_arm_2	child_household_foot_exam_and_flee_count	1	2020-10-08 10:27:00	2020-10-01	2	2	304.6	30.46	217.9	21.79	3	1	13	2	1	26
SI_003_022_H_C01	SI_003_022_H	household_arm_2	child_household_foot_exam_and_flee_count	1	2020-10-09 12:10:00	2020-10-01	2	2	304.6	30.46	217.9	21.79	3	2	13	2	1	43
SI_005_001_H_C01	SI_005_001_H	household_arm_2	child_household_foot_exam_and_flee_count	1	2020-09-18 10:28:00	2020-09-01	2	2	242.8	24.28	158.75	15.875	5	2	13	2	1	1
SI_005_008_H_C01	SI_005_008_H	household_arm_2	child_household_foot_exam_and_flee_count	1	2020-09-17 09:25:00	2020-09-01	2	2	242.8	24.28	158.75	15.875	5	2	13	2	1	15
SI_008_003_H_C02	SI_008_003_H	household_arm_2	child_household_foot_exam_and_flee_count	2	2020-08-31 09:26:00	2020-08-01	2	2	193	19.3	233.8	23.38	8	1	13	2	1	12
SI_015_003_H_C01	SI_015_003_H	household_arm_2	child_household_foot_exam_and_flee_count	1	2020-10-26 11:27:00	2020-10-01	2	2	304.6	30.46	217.9	21.79	15	1	13	2	1	21
SI_015_008_H_C03	SI_015_008_H	household_arm_2	child_household_foot_exam_and_flee_count	3	2020-10-22 10:54:00	2020-10-01	2	2	304.6	30.46	217.9	21.79	15	1	13	2	1	71
SI_026_078_H_C01	SI_026_078_H	household_arm_2	child_household_foot_exam_and_flee_count	1	2021-02-10 13:50:00	2021-02-01	3	2	94.9	9.49	60.25	6.025	26	1	13	2	1	3
SI_027_031_H_C01	SI_027_031_H	household_arm_2	child_household_foot_exam_and_flee_count	1	2020-02-29 10:30:00	2020-02-01	1	2	94.1	9.41	321.25	32.125	27	2	13	2	1	1
KW_108_015_H_C04	KW_108_015_H	household_arm_2	child_household_foot_exam_and_flee_count	4	2020-09-22 10:53:00	2020-09-01	2	1	53.2	5.32	61.9	6.19	108	2	13	2	0
KW_144_003_H_C06	KW_144_003_H	household_arm_2	child_household_foot_exam_and_flee_count	6	2021-04-10 10:30:00	2021-04-01	3	1	55.2	5.52	21.85	2.185	144	1	13	2	0
KW_144_009_H_C04	KW_144_009_H	household_arm_2	child_household_foot_exam_and_flee_count	4	2021-04-07 11:55:00	2021-04-01	3	1	55.2	5.52	21.85	2.185	144	2	13	2	0
KW_247_023_H_C04	KW_247_023_H	household_arm_2	child_household_foot_exam_and_flee_count	4	2021-04-26 13:58:00	2021-04-01	3	1	55.2	5.52	21.85	2.185	247	2	13	2	0
KW_321_012_H_C01	KW_321_012_H	household_arm_2	child_household_foot_exam_and_flee_count	1	2020-10-23 09:10:00	2020-10-01	2	1	72.2	7.22	50.7	5.07	321	2	13	2	0
SI_005_003_H_C02	SI_005_003_H	household_arm_2	child_household_foot_exam_and_flee_count	2	2020-09-19 09:59:00	2020-09-01	2	2	242.8	24.28	158.75	15.875	5	1	13	2	0
SI_022_061_H_C02	SI_022_061_H	household_arm_2	child_household_foot_exam_and_flee_count	2	2020-02-22 12:40:00	2020-02-01	1	2	94.1	9.41	321.25	32.125	22	1	13	2	0
SI_081_069_H_C01	SI_081_069_H	household_arm_2	child_household_foot_exam_and_flee_count	1	2021-04-20 09:48:00	2021-04-01	3	2	552.9	55.29	88.25	8.825	81	1	13	2	0
KW_107_070	KW_107_070_H	school_arm	pupil_screen		2021-02-01 11:36:00	2021-02-01	3	1	13.6	1.36	69	6.9	107	2	12	2	1	3
KW_108_002	KW_108_002_H	household_arm_2	pupil_screen		2020-09-21 09:50:00	2020-09-01	2	1	53.2	5.32	61.9	6.19	108	2	12	2	1	38
KW_108_003	KW_108_003_H	household_arm_2	pupil_screen		2020-09-21 10:00:00	2020-09-01	2	1	53.2	5.32	61.9	6.19	108	2	12	2	1	48
KW_108_013	KW_108_013_H	household_arm_2	pupil_screen		2020-09-21 11:14:00	2020-09-01	2	1	53.2	5.32	61.9	6.19	108	2	12	2	1	74
KW_111_001	KW_111_001_H	household_arm_2	pupil_screen		2020-08-27 09:38:00	2020-09-01	2	1	48.2	4.82	59.55	5.955	111	2	12	2	1	50
KW_111_003	KW_111_003_H	household_arm_2	pupil_screen		2020-08-27 10:01:00	2020-08-01	2	1	48.2	4.82	59.55	5.955	111	2	12	2	1	6
KW_111_024	KW_111_024_H	household_arm_2	pupil_screen		2020-08-27 13:38:00	2020-09-01	2	1	48.2	4.82	59.55	5.955	111	1	12	2	1	3
KW_122_082	KW_122_082_H	school_arm	pupil_screen		2021-03-05 11:30:00	2021-03-01	3	1	30.1	3.01	23.95	2.395	122	1	12	2	1	35
KW_126_020	KW_126_020_H	school_arm	pupil_screen		2020-02-12 07:24:00	2020-02-01	1	1	96.2	9.62	117.85	11.785	126	2	12	2	1	4
KW_130_023	KW_130_023_H	household_arm_2	pupil_screen		2020-09-08 13:40:00	2020-09-01	2	1	53.2	5.32	61.9	6.19	130	1	12	2	1	12
KW_135_003	KW_135_003_H	school_arm	pupil_screen		2021-02-19 11:22:00	2021-02-01	3	1	13.6	1.36	69	6.9	135	2	12	2	1	10
KW_137_092	KW_137_092_H	school_arm	pupil_screen		2021-02-04 10:28:00	2021-02-01	3	1	13.6	1.36	69	6.9	137	2	12	2	1	45
KW_139_008	KW_139_008_H	school_arm	pupil_screen		2021-02-11 09:48:00	2021-02-01	3	1	13.6	1.36	69	6.9	139	2	12	2	1	16
KW_144_096	KW_144_096_H	school_arm	pupil_screen		2021-03-08 10:44:00	2021-04-01	3	1	55.2	5.52	21.85	2.185	144	2	12	2	1	45
KW_240_006	KW_240_006_H	school_arm	pupil_screen		2020-02-25 03:51:00	2020-02-01	1	1	96.2	9.62	117.85	11.785	240	2	12	2	1	11
KW_247_084	KW_247_084_H	school_arm	pupil_screen		2021-03-18 11:08:00	2021-04-01	3	1	55.2	5.52	21.85	2.185	247	1	12	2	1	13
KW_283_078	KW_283_078_H	school_arm	pupil_screen		2021-03-04 09:34:00	2021-03-01	3	1	30.1	3.01	23.95	2.395	283	2	12	2	1	7
KW_309_005	KW_309_005_H	household_arm_2	pupil_screen		2020-10-07 10:22:00	2020-10-01	2	1	72.2	7.22	50.7	5.07	309	1	12	2	1	15
KW_321_003	KW_321_003_H	household_arm_2	pupil_screen		2020-10-20 09:50:00	2020-10-01	2	1	72.2	7.22	50.7	5.07	321	2	12	2	1	3
SI_003_001	SI_003_001_H	household_arm_2	pupil_screen		2020-10-03 11:27:00	2020-10-01	2	2	304.6	30.46	217.9	21.79	3	1	12	2	1	19
SI_003_006	SI_003_006_H	household_arm_2	pupil_screen		2020-10-03 12:07:00	2020-10-01	2	2	304.6	30.46	217.9	21.79	3	2	12	2	1	85
SI_005_011	SI_005_011_H	household_arm_2	pupil_screen		2020-09-20 10:59:00	2020-09-01	2	2	242.8	24.28	158.75	15.875	5	2	12	2	1	22
SI_007_071	SI_007_071_H	school_arm	pupil_screen		2020-03-13 10:00:00	2020-03-01	1	2	237.5	23.75	158.2	15.82	7	2	12	2	1	3
SI_011_089	SI_011_089_H	school_arm	pupil_screen		2021-01-27 15:27:00	2021-01-01	3	2	90	9	186.75	18.675	11	2	12	2	1	16
SI_013_064	SI_013_064_H	school_arm	pupil_screen		2021-02-26 12:54:00	2021-03-01	3	2	81.6	8.16	92.45	9.245	13	2	12	2	1	44
SI_013_079	SI_013_079_H	school_arm	pupil_screen		2021-02-26 12:43:00	2021-03-01	3	2	81.6	8.16	92.45	9.245	13	1	12	2	1	1
SI_015_002	SI_015_002_H	household_arm_2	pupil_screen		2020-10-16 12:12:00	2020-10-01	2	2	304.6	30.46	217.9	21.79	15	2	12	2	1	10
SI_015_010	SI_015_010_H	household_arm_2	pupil_screen		2020-10-17 11:59:00	2020-10-01	2	2	304.6	30.46	217.9	21.79	15	2	12	2	1	4
SI_022_053	SI_022_053_H	school_arm	pupil_screen		2020-02-14	2020-02-01	1	2	94.1	9.41	321.25	32.125	22	2	12	2	1	3
SI_026_078	SI_026_078_H	school_arm	pupil_screen		2021-02-09 10:21:00	2021-02-01	3	2	94.9	9.49	60.25	6.025	26	1	12	2	1	2
SI_027_098	SI_027_098_H	school_arm	pupil_screen		2020-02-28 10:28:00	2020-03-01	1	2	237.5	23.75	158.2	15.82	27	2	12	2	1	30
SI_045_098	SI_045_098_H	school_arm	pupil_screen		2021-03-01 12:24:00	2021-03-01	3	2	81.6	8.16	92.45	9.245	45	2	12	2	1	14
SI_052_058	SI_052_058_H	school_arm	pupil_screen		2021-03-12 12:42:00	2021-04-01	3	2	552.9	55.29	88.25	8.825	52	2	12	2	1	1
SI_070_072	SI_070_072_H	school_arm	pupil_screen		2021-02-16 14:12:00	2021-02-01	3	2	94.9	9.49	60.25	6.025	70	1	12	2	1	2
SI_070_101	SI_070_101_H	school_arm	pupil_screen		2021-02-16 12:48:00	2021-02-01	3	2	94.9	9.49	60.25	6.025	70	1	12	2	1	3
SI_082_001	SI_082_001_H	household_arm_2	pupil_screen		2020-10-01 10:47:00	2020-10-01	2	2	304.6	30.46	217.9	21.79	82	1	12	2	1	16
KW_094_094_H_C03	KW_094_094_H	household_arm_2	child_household_foot_exam_and_flee_count	3	2020-03-07	2020-03-01	1	1	152.7	15.27	96.05	9.605	94	2	12	2	1	59
KW_108_013_H_C01	KW_108_013_H	household_arm_2	child_household_foot_exam_and_flee_count	1	2020-10-01 09:57:00	2020-09-01	2	1	72.2	7.22	50.7	5.07	108	2	12	2	1	63
KW_122_033_H_C02	KW_122_033_H	household_arm_2	child_household_foot_exam_and_flee_count	2	2021-03-23 12:05:00	2021-03-01	3	1	30.1	3.01	23.95	2.395	122	2	12	2	1	7
KW_122_100_H_C03	KW_122_100_H	household_arm_2	child_household_foot_exam_and_flee_count	3	2021-03-23 14:49:00	2021-03-01	3	1	30.1	3.01	23.95	2.395	122	2	12	2	1	12
KW_135_089_H_C01	KW_135_089_H	household_arm_2	child_household_foot_exam_and_flee_count	1	2021-02-22 16:03:00	2021-02-01	3	1	13.6	1.36	69	6.9	135	1	12	2	1	14
KW_309_006_H_C04	KW_309_006_H	household_arm_2	child_household_foot_exam_and_flee_count	4	2020-10-13 14:33:00	2020-10-01	2	1	72.2	7.22	50.7	5.07	309	1	12	2	1	3
SI_001_001_H_C02	SI_001_001_H	household_arm_2	child_household_foot_exam_and_flee_count	2	2020-09-09 11:25:00	2020-09-01	2	2	242.8	24.28	158.75	15.875	1	2	12	2	1	2
SI_005_005_H_C03	SI_005_005_H	household_arm_2	child_household_foot_exam_and_flee_count	3	2020-09-24 10:50:00	2020-09-01	2	2	242.8	24.28	158.75	15.875	5	1	12	2	1	15
SI_005_009_H_C02	SI_005_009_H	household_arm_2	child_household_foot_exam_and_flee_count	2	2020-09-16 13:37:00	2020-09-01	2	2	242.8	24.28	158.75	15.875	5	1	12	2	1	35
SI_015_006_H_C01	SI_015_006_H	household_arm_2	child_household_foot_exam_and_flee_count	1	2020-10-24 09:38:00	2020-10-01	2	2	304.6	30.46	217.9	21.79	15	2	12	2	1	3
SI_044_047_H_C01	SI_044_047_H	household_arm_2	child_household_foot_exam_and_flee_count	1	2020-02-17 11:05:00	2020-02-01	1	2	94.1	9.41	321.25	32.125	44	2	12	2	1	19
SI_044_050_H_C04	SI_044_050_H	household_arm_2	child_household_foot_exam_and_flee_count	4	2020-02-17 11:39:00	2020-02-01	1	2	94.1	9.41	321.25	32.125	44	1	12	2	1	4
SI_044_058_H_C01	SI_044_058_H	household_arm_2	child_household_foot_exam_and_flee_count	1	2020-02-15 10:30:00	2020-02-01	1	2	94.1	9.41	321.25	32.125	44	1	12	2	1	1
KW_108_015_H_C03	KW_108_015_H	household_arm_2	child_household_foot_exam_and_flee_count	3	2020-09-22 10:49:00	2020-09-01	2	1	53.2	5.32	61.9	6.19	108	2	12	2	0
KW_122_022_H_C05	KW_122_022_H	household_arm_2	child_household_foot_exam_and_flee_count	5	2021-03-25 10:59:00	2021-03-01	3	1	30.1	3.01	23.95	2.395	122	2	12	2	0
KW_126_071_H_C03	KW_126_071_H	household_arm_2	child_household_foot_exam_and_flee_count	3	2020-02-17	2020-02-01	1	1	96.2	9.62	117.85	11.785	126	1	12	2	0
KW_130_005_H_C01	KW_130_005_H	household_arm_2	child_household_foot_exam_and_flee_count	1	2020-09-10 13:06:00	2020-09-01	2	1	53.2	5.32	61.9	6.19	130	1	12	2	0
KW_135_088_H_C02	KW_135_088_H	household_arm_2	child_household_foot_exam_and_flee_count	2	2021-02-27 09:13:00	2021-02-01	3	1	13.6	1.36	69	6.9	135	1	12	2	0
KW_247_023_H_C03	KW_247_023_H	household_arm_2	child_household_foot_exam_and_flee_count	3	2021-04-26 13:53:00	2021-04-01	3	1	55.2	5.52	21.85	2.185	247	1	12	2	0
KW_247_094_H_C07	KW_247_094_H	household_arm_2	child_household_foot_exam_and_flee_count	7	2021-04-29 09:53:00	2021-04-01	3	1	55.2	5.52	21.85	2.185	247	1	12	2	0
KW_247_094_H_C08	KW_247_094_H	household_arm_2	child_household_foot_exam_and_flee_count	8	2021-04-29 09:55:00	2021-04-01	3	1	55.2	5.52	21.85	2.185	247	2	12	2	0
KW_309_014_H_C01	KW_309_014_H	household_arm_2	child_household_foot_exam_and_flee_count	1	2020-10-10 10:47:00	2020-10-01	2	1	72.2	7.22	50.7	5.07	309	2	12	2	0
SI_005_007_H_C01	SI_005_007_H	household_arm_2	child_household_foot_exam_and_flee_count	2	2020-09-16 10:28:00	2020-09-01	2	2	242.8	24.28	158.75	15.875	5	2	12	2	0
SI_015_007_H_C01	SI_015_007_H	household_arm_2	child_household_foot_exam_and_flee_count	1	2020-10-26 10:03:00	2020-10-01	2	2	304.6	30.46	217.9	21.79	15	2	12	2	0
SI_027_005_H_C03	SI_027_005_H	household_arm_2	child_household_foot_exam_and_flee_count	3	2020-02-29 10:00:00	2020-02-01	1	2	94.1	9.41	321.25	32.125	27	2	12	2	0
SI_044_048_H_C02	SI_044_048_H	household_arm_2	child_household_foot_exam_and_flee_count	2	2020-02-18 10:02:00	2020-02-01	1	2	94.1	9.41	321.25	32.125	44	1	12	2	0
SI_052_058_H_C01	SI_052_058_H	household_arm_2	child_household_foot_exam_and_flee_count	1	2021-04-17 09:12:00	2021-04-01	3	2	552.9	55.29	88.25	8.825	52	1	12	2	0
SI_076_079_H_C01	SI_076_079_H	household_arm_2	child_household_foot_exam_and_flee_count	1	2021-04-10 09:13:00	2021-04-01	3	2	552.9	55.29	88.25	8.825	76	1	12	2	0
KW_094_004	KW_094_004_H	school_arm	pupil_screen		2020-03-06 11:03:00	2020-03-01	1	1	152.7	15.27	96.05	9.605	94	1	11	2	1	36
KW_094_027	KW_094_027_H	school_arm	pupil_screen		2020-03-06 11:17:00	2020-03-01	1	1	152.7	15.27	96.05	9.605	94	2	11	2	1	24
KW_108_005	KW_108_005_H	household_arm_2	pupil_screen		2020-09-21 10:22:00	2020-09-01	2	1	53.2	5.32	61.9	6.19	108	2	11	2	1	39
KW_108_021	KW_108_021_H	household_arm_2	pupil_screen		2020-09-21 12:57:00	2020-09-01	2	1	53.2	5.32	61.9	6.19	108	2	11	2	1	31
KW_120_057	KW_120_057_H	school_arm	pupil_screen		2021-03-15 10:27:00	2021-03-01	3	1	30.1	3.01	23.95	2.395	120	2	11	2	1	41
KW_122_037	KW_122_037_H	school_arm	pupil_screen		2021-03-05 09:18:00	2021-03-01	3	1	30.1	3.01	23.95	2.395	122	2	11	2	1	4
KW_122_097	KW_122_097_H	school_arm	pupil_screen		2021-03-05 12:00:00	2021-03-01	3	1	30.1	3.01	23.95	2.395	122	1	11	2	1	5
KW_122_100	KW_122_100_H	school_arm	pupil_screen		2021-03-05 09:47:00	2021-03-01	3	1	30.1	3.01	23.95	2.395	122	1	11	2	1	7
KW_126_070	KW_126_070_H	school_arm	pupil_screen		2020-02-12 09:45:00	2020-02-01	1	1	96.2	9.62	117.85	11.785	126	1	11	2	1	2
KW_135_018	KW_135_018_H	school_arm	pupil_screen		2021-02-19 10:51:00	2021-02-01	3	1	13.6	1.36	69	6.9	135	2	11	2	1	6
KW_135_088	KW_135_088_H	school_arm	pupil_screen		2021-02-19 09:37:00	2021-02-01	3	1	13.6	1.36	69	6.9	135	2	11	2	1	16
KW_137_036	KW_137_036_H	school_arm	pupil_screen		2021-02-04 10:15:00	2021-02-01	3	1	13.6	1.36	69	6.9	137	2	11	2	1	2
KW_139_016	KW_139_016_H	school_arm	pupil_screen		2021-02-11 08:57:00	2021-02-01	3	1	13.6	1.36	69	6.9	139	1	11	2	1	131
KW_139_047	KW_139_047_H	school_arm	pupil_screen		2021-02-11 08:48:00	2021-02-01	3	1	13.6	1.36	69	6.9	139	2	11	2	1	16
KW_139_069	KW_139_069_H	school_arm	pupil_screen		2021-02-11 09:36:00	2021-02-01	3	1	13.6	1.36	69	6.9	139	2	11	2	1	6
KW_141_032	KW_141_032_H	school_arm	pupil_screen		2021-03-16 09:13:00	2021-04-01	3	1	55.2	5.52	21.85	2.185	141	2	11	2	1	15
KW_141_036	KW_141_036_H	school_arm	pupil_screen		2021-03-16 11:32:00	2021-04-01	3	1	55.2	5.52	21.85	2.185	141	1	11	2	1	38
KW_141_045	KW_141_045_H	school_arm	pupil_screen		2021-03-16 11:31:00	2021-04-01	3	1	55.2	5.52	21.85	2.185	141	1	11	2	1	54
KW_141_082	KW_141_082_H	school_arm	pupil_screen		2021-03-16 09:24:00	2021-04-01	3	1	55.2	5.52	21.85	2.185	141	2	11	2	1	73
KW_141_099	KW_141_099_H	school_arm	pupil_screen		2021-03-16 11:14:00	2021-04-01	3	1	55.2	5.52	21.85	2.185	141	1	11	2	1	1
KW_144_042	KW_144_042_H	school_arm	pupil_screen		2021-03-08 09:42:00	2021-04-01	3	1	55.2	5.52	21.85	2.185	144	2	11	2	1	21
KW_144_046	KW_144_046_H	school_arm	pupil_screen		2021-03-08 10:32:00	2021-04-01	3	1	55.2	5.52	21.85	2.185	144	2	11	2	1	52
KW_144_102	KW_144_102_H	school_arm	pupil_screen		2021-03-08 11:29:00	2021-04-01	3	1	55.2	5.52	21.85	2.185	144	2	11	2	1	5
KW_240_050	KW_240_050_H	school_arm	pupil_screen		2020-02-25 09:59:00	2020-02-01	1	1	96.2	9.62	117.85	11.785	240	1	11	2	1	3
KW_240_059	KW_240_059_H	school_arm	pupil_screen		2020-02-25 10:00:00	2020-02-01	1	1	96.2	9.62	117.85	11.785	240	2	11	2	1	20
KW_240_095	KW_240_095_H	school_arm	pupil_screen		2020-02-25 05:15:00	2020-02-01	1	1	96.2	9.62	117.85	11.785	240	2	11	2	1	5
KW_247_094	KW_247_094_H	school_arm	pupil_screen		2021-03-18 10:00:00	2021-04-01	3	1	55.2	5.52	21.85	2.185	247	2	11	2	1	5
KW_247_095	KW_247_095_H	school_arm	pupil_screen		2021-03-18 10:02:00	2021-04-01	3	1	55.2	5.52	21.85	2.185	247	2	11	2	1	17
KW_309_004	KW_309_004_H	household_arm_2	pupil_screen		2020-10-07 10:11:00	2020-10-01	2	1	72.2	7.22	50.7	5.07	309	2	11	2	1	60
KW_309_016	KW_309_016_H	household_arm_2	pupil_screen		2020-10-07 11:27:00	2020-10-01	2	1	72.2	7.22	50.7	5.07	309	2	11	2	1	14
KW_319_045	KW_319_045_H	school_arm	pupil_screen		2021-03-02 09:52:00	2021-03-01	3	1	30.1	3.01	23.95	2.395	319	1	11	2	1	6
KW_321_001	KW_321_001_H	household_arm_2	pupil_screen		2020-10-20 09:36:00	2020-10-01	2	1	72.2	7.22	50.7	5.07	321	2	11	2	1	18
KW_321_009	KW_321_009_H	household_arm_2	pupil_screen		2020-10-20 10:19:00	2020-10-01	2	1	72.2	7.22	50.7	5.07	321	2	11	2	1	83
KW_321_022	KW_321_022_H	household_arm_2	pupil_screen		2020-10-23 14:13:00	2020-10-01	2	1	72.2	7.22	50.7	5.07	321	2	11	2	1	12
SI_005_008	SI_005_008_H	household_arm_2	pupil_screen		2020-09-15 11:52:00	2020-09-01	2	2	242.8	24.28	158.75	15.875	5	1	11	2	1	15
SI_011_050	SI_011_050_H	school_arm	pupil_screen		2021-01-27 10:50:00	2021-01-01	3	2	90	9	186.75	18.675	11	1	11	2	1	12
SI_011_051	SI_011_051_H	school_arm	pupil_screen		2021-01-27 11:01:00	2021-02-01	3	2	94.9	9.49	60.25	6.025	11	1	11	2	1	13
SI_011_067	SI_011_067_H	school_arm	pupil_screen		2021-01-27 12:02:00	2021-01-01	3	2	90	9	186.75	18.675	11	2	11	2	1	1
SI_013_040	SI_013_040_H	school_arm	pupil_screen		2021-02-26 11:27:00	2021-03-01	3	2	81.6	8.16	92.45	9.245	13	1	11	2	1	3
SI_013_057	SI_013_057_H	school_arm	pupil_screen		2021-02-26 10:06:00	2021-03-01	3	2	81.6	8.16	92.45	9.245	13	2	11	2	1	2
SI_013_061	SI_013_061_H	school_arm	pupil_screen		2021-02-26 10:26:00	2021-03-01	3	2	81.6	8.16	92.45	9.245	13	2	11	2	1	1
SI_022_047	SI_022_047_H	school_arm	pupil_screen		2020-02-14	2020-02-01	1	2	94.1	9.41	321.25	32.125	22	1	11	2	1	1
SI_022_059	SI_022_059_H	school_arm	pupil_screen		2020-02-14	2020-02-01	1	2	94.1	9.41	321.25	32.125	22	2	11	2	1	28
SI_027_031	SI_027_031_H	school_arm	pupil_screen		2020-02-28 04:38:00	2020-02-01	1	2	94.1	9.41	321.25	32.125	27	2	11	2	1	1
SI_045_046	SI_045_046_H	school_arm	pupil_screen		2021-03-01 12:05:00	2021-03-01	3	2	81.6	8.16	92.45	9.245	45	2	11	2	1	3
SI_052_017	SI_052_017_H	school_arm	pupil_screen		2021-03-12 11:59:00	2021-04-01	3	2	552.9	55.29	88.25	8.825	52	2	11	2	1	36
SI_068_043	SI_068_043_H	school_arm	pupil_screen		2020-03-06 09:00:00	2020-03-01	1	2	237.5	23.75	158.2	15.82	68	2	11	2	1	20
SI_080_049	SI_080_049_H	school_arm	pupil_screen		2021-03-04 11:18:00	2021-03-01	3	2	81.6	8.16	92.45	9.245	80	2	11	2	1	3
SI_080_053	SI_080_053_H	school_arm	pupil_screen		2021-03-04 11:28:00	2021-03-01	3	2	81.6	8.16	92.45	9.245	80	2	11	2	1	19
SI_080_062	SI_080_062_H	school_arm	pupil_screen		2021-03-04 11:44:00	2021-03-01	3	2	81.6	8.16	92.45	9.245	80	1	11	2	1	9
KW_111_001_H_C03	KW_111_001_H	household_arm_2	child_household_foot_exam_and_flee_count	3	2020-09-03 14:33:00	2020-09-01	2	1	53.2	5.32	61.9	6.19	111	2	11	2	1	32
KW_111_020_H_C02	KW_111_020_H	household_arm_2	child_household_foot_exam_and_flee_count	2	2020-09-02 15:01:00	2020-09-01	2	1	53.2	5.32	61.9	6.19	111	2	11	2	1	12
KW_122_004_H_C03	KW_122_004_H	household_arm_2	child_household_foot_exam_and_flee_count	3	2021-03-25 13:21:00	2021-03-01	3	1	30.1	3.01	23.95	2.395	122	1	11	2	1	9
KW_240_003_H_C02	KW_240_003_H	household_arm_2	child_household_foot_exam_and_flee_count	2	2020-02-26 10:00:00	2020-02-01	1	1	96.2	9.62	117.85	11.785	240	2	11	2	1	27
SI_003_002_H_C04	SI_003_002_H	household_arm_2	child_household_foot_exam_and_flee_count	4	2020-10-05 10:04:00	2020-10-01	2	2	304.6	30.46	217.9	21.79	3	1	11	2	1	2
SI_007_095_H_C01	SI_007_095_H	household_arm_2	child_household_foot_exam_and_flee_count	1	2020-03-14 09:35:00	2020-03-01	1	2	237.5	23.75	158.2	15.82	7	2	11	2	1	3
SI_052_017_H_C02	SI_052_017_H	household_arm_2	child_household_foot_exam_and_flee_count	2	2021-04-13 07:54:00	2021-04-01	3	2	552.9	55.29	88.25	8.825	52	2	11	2	1	8
SI_052_058_H_C03	SI_052_058_H	household_arm_2	child_household_foot_exam_and_flee_count	3	2021-04-17 09:09:00	2021-04-01	3	2	552.9	55.29	88.25	8.825	52	2	11	2	1	4
SI_052_079_H_C01	SI_052_079_H	household_arm_2	child_household_foot_exam_and_flee_count	1	2021-04-14 08:08:00	2021-04-01	3	2	552.9	55.29	88.25	8.825	52	2	11	2	1	65
KW_122_037_H_C01	KW_122_037_H	household_arm_2	child_household_foot_exam_and_flee_count	1	2021-03-24 16:09:00	2021-03-01	3	1	30.1	3.01	23.95	2.395	122	1	11	2	0
KW_139_069_H_C01	KW_139_069_H	household_arm_2	child_household_foot_exam_and_flee_count	1	2021-02-15 10:06:00	2021-02-01	3	1	13.6	1.36	69	6.9	139	2	11	2	0
KW_144_016_H_C02	KW_144_016_H	household_arm_2	child_household_foot_exam_and_flee_count	2	2021-04-08 12:23:00	2021-04-01	3	1	55.2	5.52	21.85	2.185	144	2	11	2	0
KW_240_018_H_C01	KW_240_018_H	household_arm_2	child_household_foot_exam_and_flee_count	1	2020-02-26 12:10:00	2020-02-01	1	1	96.2	9.62	117.85	11.785	240	1	11	2	0
KW_240_036_H_C01	KW_240_036_H	household_arm_2	child_household_foot_exam_and_flee_count	1	2020-02-27 12:14:00	2020-02-01	1	1	96.2	9.62	117.85	11.785	240	1	11	2	0
SI_005_003_H_C04	SI_005_003_H	household_arm_2	child_household_foot_exam_and_flee_count	4	2020-09-19 10:09:00	2020-09-01	2	2	242.8	24.28	158.75	15.875	5	1	11	2	0
SI_044_050_H_C06	SI_044_050_H	household_arm_2	child_household_foot_exam_and_flee_count	6	2020-02-17	2020-02-01	1	2	94.1	9.41	321.25	32.125	44	1	11	2	0
KW_094_102	KW_094_102_H	school_arm	pupil_screen		2020-03-06 12:18:00	2020-03-01	1	1	152.7	15.27	96.05	9.605	94	1	10	2	1	20
KW_107_102	KW_107_102_H	school_arm	pupil_screen		2021-02-01 10:27:00	2021-02-01	3	1	13.6	1.36	69	6.9	107	2	10	2	1	13
KW_108_008	KW_108_008_H	household_arm_2	pupil_screen		2020-09-21 10:54:00	2020-09-01	2	1	53.2	5.32	61.9	6.19	108	1	10	2	1	52
KW_108_015	KW_108_015_H	household_arm_2	pupil_screen		2020-09-21 11:20:00	2020-09-01	2	1	53.2	5.32	61.9	6.19	108	2	10	2	1	22
KW_111_007	KW_111_007_H	household_arm_2	pupil_screen		2020-08-27 11:02:00	2020-08-01	2	1	48.2	4.82	59.55	5.955	111	1	10	2	1	26
KW_111_008	KW_111_008_H	household_arm_2	pupil_screen		2020-08-27 11:09:00	2020-08-01	2	1	48.2	4.82	59.55	5.955	111	1	10	2	1	3
KW_111_022	KW_111_022_H	household_arm_2	pupil_screen		2020-08-27 13:20:00	2020-08-01	2	1	48.2	4.82	59.55	5.955	111	2	10	2	1	70
KW_122_026	KW_122_026_H	school_arm	pupil_screen		2021-03-05 10:22:00	2021-03-01	3	1	30.1	3.01	23.95	2.395	122	1	10	2	1	27
KW_122_045	KW_122_045_H	school_arm	pupil_screen		2021-03-05 11:00:00	2021-03-01	3	1	30.1	3.01	23.95	2.395	122	2	10	2	1	31
KW_126_071	KW_126_071_H	school_arm	pupil_screen		2020-02-12 09:00:00	2020-02-01	1	1	96.2	9.62	117.85	11.785	126	1	10	2	1	18
KW_126_092	KW_126_092_H	school_arm	pupil_screen		2020-02-12 10:02:00	2020-02-01	1	1	96.2	9.62	117.85	11.785	126	2	10	2	1	1
KW_130_005	KW_130_005_H	household_arm_2	pupil_screen		2020-09-08 10:36:00	2020-09-01	2	1	53.2	5.32	61.9	6.19	130	1	10	2	1	4
KW_130_006	KW_130_006_H	household_arm_2	pupil_screen		2020-09-08 10:32:00	2020-09-01	2	1	53.2	5.32	61.9	6.19	130	2	10	2	1	20
KW_130_011	KW_130_011_H	household_arm_2	pupil_screen		2020-09-08 11:19:00	2020-09-01	2	1	53.2	5.32	61.9	6.19	130	2	10	2	1	34
KW_130_017	KW_130_017_H	school_arm	pupil_screen		2020-09-08 11:54:00	2020-09-01	2	1	53.2	5.32	61.9	6.19	130	2	10	2	1	13
KW_130_019	KW_130_019_H	household_arm_2	pupil_screen		2020-09-08 12:08:00	2020-09-01	2	1	53.2	5.32	61.9	6.19	130	2	10	2	1	39
KW_135_048	KW_135_048_H	school_arm	pupil_screen		2021-02-19 09:22:00	2021-02-01	3	1	13.6	1.36	69	6.9	135	1	10	2	1	36
KW_135_059	KW_135_059_H	school_arm	pupil_screen		2021-02-19 10:51:00	2021-02-01	3	1	13.6	1.36	69	6.9	135	2	10	2	1	3
KW_135_089	KW_135_089_H	school_arm	pupil_screen		2021-02-19 09:08:00	2021-02-01	3	1	13.6	1.36	69	6.9	135	2	10	2	1	4
KW_139_044	KW_139_044_H	school_arm	pupil_screen		2021-02-11 08:37:00	2021-02-01	3	1	13.6	1.36	69	6.9	139	2	10	2	1	9
KW_139_074	KW_139_074_H	school_arm	pupil_screen		2021-02-11 10:38:00	2021-02-01	3	1	13.6	1.36	69	6.9	139	2	10	2	1	7
KW_144_022	KW_144_022_H	school_arm	pupil_screen		2021-03-08 09:14:00	2021-04-01	3	1	55.2	5.52	21.85	2.185	144	2	10	2	1	17
KW_144_024	KW_144_024_H	school_arm	pupil_screen		2021-03-08 09:03:00	2021-04-01	3	1	55.2	5.52	21.85	2.185	144	2	10	2	1	42
KW_309_002	KW_309_002_H	household_arm_2	pupil_screen		2020-10-07 09:59:00	2020-10-01	2	1	72.2	7.22	50.7	5.07	309	2	10	2	1	13
KW_309_003	KW_309_003_H	household_arm_2	pupil_screen		2020-10-07 10:10:00	2020-10-01	2	1	72.2	7.22	50.7	5.07	309	1	10	2	1	12
KW_309_021	KW_309_021_H	household_arm_2	pupil_screen		2020-10-07 13:51:00	2020-10-01	2	1	72.2	7.22	50.7	5.07	309	2	10	2	1	82
KW_321_010	KW_321_010_H	household_arm_2	pupil_screen		2020-10-20 10:15:00	2020-10-01	2	1	72.2	7.22	50.7	5.07	321	2	10	2	1	47
SI_003_003	SI_003_003_H	household_arm_2	pupil_screen		2020-10-03 11:41:00	2020-10-01	2	2	304.6	30.46	217.9	21.79	3	2	10	2	1	22
SI_003_004	SI_003_004_H	household_arm_2	pupil_screen		2020-10-03 11:50:00	2020-10-01	2	2	304.6	30.46	217.9	21.79	3	2	10	2	1	7
SI_005_001	SI_005_001_H	household_arm_2	pupil_screen		2020-09-15 10:06:00	2020-09-01	2	2	242.8	24.28	158.75	15.875	5	2	10	2	1	5
SI_005_002	SI_005_002_H	household_arm_2	pupil_screen		2020-09-15 10:18:00	2020-09-01	2	2	242.8	24.28	158.75	15.875	5	2	10	2	1	12
SI_005_003	SI_005_003_H	household_arm_2	pupil_screen		2020-09-15 10:29:00	2020-09-01	2	2	242.8	24.28	158.75	15.875	5	2	10	2	1	28
SI_005_004	SI_005_004_H	household_arm_2	pupil_screen		2020-09-15 10:44:00	2020-09-01	2	2	242.8	24.28	158.75	15.875	5	2	10	2	1	16
SI_005_005	SI_005_005_H	household_arm_2	pupil_screen		2020-09-15 10:58:00	2020-09-01	2	2	242.8	24.28	158.75	15.875	5	2	10	2	1	42
SI_007_095	SI_007_095_H	school_arm	pupil_screen		2020-03-13 10:00:00	2020-03-01	1	2	237.5	23.75	158.2	15.82	7	1	10	2	1	7
SI_008_005	SI_008_005_H	household_arm_2	pupil_screen		2020-08-27 12:54:00	2020-09-01	2	2	242.8	24.28	158.75	15.875	8	2	10	2	1	3
SI_013_087	SI_013_087_H	school_arm	pupil_screen		2021-02-26 10:58:00	2021-03-01	3	2	81.6	8.16	92.45	9.245	13	1	10	2	1	37
SI_014_060	SI_014_060_H	school_arm	pupil_screen		2021-02-04 10:34:00	2021-02-01	3	2	94.9	9.49	60.25	6.025	14	2	10	2	1	3
SI_015_004	SI_015_004_H	household_arm_2	pupil_screen		2020-10-16 12:35:00	2020-10-01	2	2	304.6	30.46	217.9	21.79	15	2	10	2	1	3
SI_015_008	SI_015_008_H	household_arm_2	pupil_screen		2020-10-16 13:29:00	2020-10-01	2	2	304.6	30.46	217.9	21.79	15	2	10	2	1	70
SI_015_009	SI_015_009_H	household_arm_2	pupil_screen		2020-10-17 09:29:00	2020-10-01	2	2	304.6	30.46	217.9	21.79	15	1	10	2	1	6
SI_022_044	SI_022_044_H	school_arm	pupil_screen		2020-02-14	2020-02-01	1	2	94.1	9.41	321.25	32.125	22	1	10	2	1	1
SI_022_061	SI_022_061_H	school_arm	pupil_screen		2020-02-14	2020-02-01	1	2	94.1	9.41	321.25	32.125	22	2	10	2	1	5
SI_022_066	SI_022_066_H	school_arm	pupil_screen		2020-02-14	2020-02-01	1	2	94.1	9.41	321.25	32.125	22	2	10	2	1	18
SI_026_037	SI_026_037_H	school_arm	pupil_screen		2021-02-09 09:41:00	2021-02-01	3	2	94.9	9.49	60.25	6.025	26	2	10	2	1	1
SI_038_037	SI_038_037_H	school_arm	pupil_screen		2021-02-24 10:26:00	2021-03-01	3	2	81.6	8.16	92.45	9.245	38	2	10	2	1	22
SI_044_046	SI_044_046_H	school_arm	pupil_screen		2020-02-12 10:28:00	2020-02-01	1	2	94.1	9.41	321.25	32.125	44	2	10	2	1	2
SI_044_047	SI_044_047_H	school_arm	pupil_screen		2020-02-12 10:28:00	2020-02-01	1	2	94.1	9.41	321.25	32.125	44	2	10	2	1	7
SI_044_048	SI_044_048_H	school_arm	pupil_screen		2020-02-12 10:28:00	2020-02-01	1	2	94.1	9.41	321.25	32.125	44	2	10	2	1	11
SI_044_050	SI_044_050_H	school_arm	pupil_screen		2020-02-12 10:28:00	2020-02-01	1	2	94.1	9.41	321.25	32.125	44	2	10	2	1	28
SI_044_058	SI_044_058_H	school_arm	pupil_screen		2020-02-12 10:28:00	2020-02-01	1	2	94.1	9.41	321.25	32.125	44	1	10	2	1	15
SI_052_072	SI_052_072_H	school_arm	pupil_screen		2021-03-12 12:22:00	2021-04-01	3	2	552.9	55.29	88.25	8.825	52	2	10	2	1	49
SI_076_040	SI_076_040_H	school_arm	pupil_screen		2021-03-05 09:28:00	2021-04-01	3	2	552.9	55.29	88.25	8.825	76	2	10	2	1	8
SI_080_048	SI_080_048_H	school_arm	pupil_screen		2021-03-04 10:57:00	2021-03-01	3	2	81.6	8.16	92.45	9.245	80	2	10	2	1	1
SI_082_003	SI_082_003_H	household_arm_2	pupil_screen		2020-10-01 13:45:00	2020-10-01	2	2	304.6	30.46	217.9	21.79	82	2	10	2	1	14
KW_094_086_H_C02	KW_094_086_H	household_arm_2	child_household_foot_exam_and_flee_count	2	2020-03-10 12:50:00	2020-03-01	1	1	152.7	15.27	96.05	9.605	94	1	10	2	1	48
KW_108_019_H_C03	KW_108_019_H	household_arm_2	child_household_foot_exam_and_flee_count	3	2020-09-23 16:02:00	2020-09-01	2	1	53.2	5.32	61.9	6.19	108	2	10	2	1	19
KW_111_021_H_C01	KW_111_021_H	household_arm_2	child_household_foot_exam_and_flee_count	1	2020-08-28 09:46:00	2020-08-01	2	1	48.2	4.82	59.55	5.955	111	2	10	2	1	118
KW_130_005_H_C02	KW_130_005_H	household_arm_2	child_household_foot_exam_and_flee_count	2	2020-09-10 13:03:00	2020-09-01	2	1	53.2	5.32	61.9	6.19	130	1	10	2	1	3
KW_130_013_H_C01	KW_130_013_H	household_arm_2	child_household_foot_exam_and_flee_count	1	2020-09-09 10:20:00	2020-09-01	2	1	53.2	5.32	61.9	6.19	130	1	10	2	1	8
KW_309_002_H_C01	KW_309_002_H	household_arm_2	child_household_foot_exam_and_flee_count	1	2020-10-08 09:53:00	2020-10-01	2	1	72.2	7.22	50.7	5.07	309	2	10	2	1	23
KW_309_021_H_C04	KW_309_021_H	household_arm_2	child_household_foot_exam_and_flee_count	4	2020-10-08 08:35:00	2020-10-01	2	1	72.2	7.22	50.7	5.07	309	1	10	2	1	46
KW_321_005_H_C02	KW_321_005_H	household_arm_2	child_household_foot_exam_and_flee_count	2	2020-10-22 09:06:00	2020-10-01	2	1	72.2	7.22	50.7	5.07	321	2	10	2	1	8
SI_003_003_H_C02	SI_003_003_H	household_arm_2	child_household_foot_exam_and_flee_count	2	2020-10-08 12:31:00	2020-10-01	2	2	304.6	30.46	217.9	21.79	3	2	10	2	1	10
SI_003_006_H_C01	SI_003_006_H	household_arm_2	child_household_foot_exam_and_flee_count	1	2020-10-07 09:37:00	2020-10-01	2	2	304.6	30.46	217.9	21.79	3	2	10	2	1	91
SI_003_007_H_C01	SI_003_007_H	household_arm_2	child_household_foot_exam_and_flee_count	1	2020-10-07 12:14:00	2020-10-01	2	2	304.6	30.46	217.9	21.79	3	2	10	2	1	7
SI_015_007_H_C02	SI_015_007_H	household_arm_2	child_household_foot_exam_and_flee_count	2	2020-10-26 09:56:00	2020-10-01	2	2	304.6	30.46	217.9	21.79	15	2	10	2	1	24
SI_015_010_H_C02	SI_015_010_H	household_arm_2	child_household_foot_exam_and_flee_count	2	2020-10-17 12:15:00	2020-10-01	2	2	304.6	30.46	217.9	21.79	15	2	10	2	1	3
SI_027_102_H_C03	SI_027_102_H	household_arm_2	child_household_foot_exam_and_flee_count	3	2020-03-07 12:09:00	2020-03-01	1	2	237.5	23.75	158.2	15.82	27	2	10	2	1	4
SI_044_001_H_C01	SI_044_001_H	household_arm_2	child_household_foot_exam_and_flee_count	1	2020-02-17 12:30:00	2020-02-01	1	2	94.1	9.41	321.25	32.125	44	2	10	2	1	22
SI_044_047_H_C02	SI_044_047_H	household_arm_2	child_household_foot_exam_and_flee_count	2	2020-02-17 11:07:00	2020-02-01	1	2	94.1	9.41	321.25	32.125	44	2	10	2	1	3
SI_070_089_H_C01	SI_070_089_H	household_arm_2	child_household_foot_exam_and_flee_count	1	2021-02-20 08:21:00	2021-02-01	3	2	94.9	9.49	60.25	6.025	70	2	10	2	1	53
KW_130_004_H_C01	KW_130_004_H	household_arm_2	child_household_foot_exam_and_flee_count	1	2020-09-10 11:03:00	2020-09-01	2	1	53.2	5.32	61.9	6.19	130	1	10	2	0
KW_141_080_H_C03	KW_141_080_H	household_arm_2	child_household_foot_exam_and_flee_count	3	2021-04-16 12:07:00	2021-04-01	3	1	55.2	5.52	21.85	2.185	141	2	10	2	0
KW_144_022_H_C01	KW_144_022_H	household_arm_2	child_household_foot_exam_and_flee_count	1	2021-04-13 08:15:00	2021-04-01	3	1	55.2	5.52	21.85	2.185	144	2	10	2	0
KW_247_079_H_C01	KW_247_079_H	household_arm_2	child_household_foot_exam_and_flee_count	1	2021-04-27 14:45:00	2021-04-01	3	1	55.2	5.52	21.85	2.185	247	1	10	2	0
KW_309_015_H_C02	KW_309_015_H	household_arm_2	child_household_foot_exam_and_flee_count	2	2020-10-09 09:54:00	2020-10-01	2	1	72.2	7.22	50.7	5.07	309	1	10	2	0
KW_321_001_H_C01	KW_321_001_H	household_arm_2	child_household_foot_exam_and_flee_count	1	2020-10-21 09:31:00	2020-10-01	2	1	72.2	7.22	50.7	5.07	321	1	10	2	0
SI_001_001_H_C01	SI_001_001_H	household_arm_2	child_household_foot_exam_and_flee_count	1	2020-09-09 11:32:00	2020-09-01	2	2	242.8	24.28	158.75	15.875	1	2	10	2	0
SI_008_002_H_C02	SI_008_002_H	household_arm_2	child_household_foot_exam_and_flee_count	2	2020-08-28 09:30:00	2020-08-01	2	2	193	19.3	233.8	23.38	8	1	10	2	0
SI_013_081_H_C01	SI_013_081_H	household_arm_2	child_household_foot_exam_and_flee_count	1	2021-03-18 11:19:00	2021-03-01	3	2	81.6	8.16	92.45	9.245	13	2	10	2	0
SI_022_059_H_C03	SI_022_059_H	household_arm_2	child_household_foot_exam_and_flee_count	3	2020-02-25 10:02:00	2020-02-01	1	2	94.1	9.41	321.25	32.125	22	1	10	2	0
SI_027_005_H_C02	SI_027_005_H	household_arm_2	child_household_foot_exam_and_flee_count	2	2020-02-29 10:00:00	2020-02-01	1	2	94.1	9.41	321.25	32.125	27	1	10	2	0
SI_044_019_H_C02	SI_044_019_H	household_arm_2	child_household_foot_exam_and_flee_count	2	2020-02-15	2020-02-01	1	2	94.1	9.41	321.25	32.125	44	1	10	2	0
KW_094_033	KW_094_033_H	school_arm	pupil_screen		2020-03-06 11:22:00	2020-03-01	1	1	152.7	15.27	96.05	9.605	94	2	9	2	1	12
KW_094_073	KW_094_073_H	school_arm	pupil_screen		2020-03-06 11:01:00	2020-03-01	1	1	152.7	15.27	96.05	9.605	94	1	9	2	1	3
KW_094_086	KW_094_086_H	school_arm	pupil_screen		2020-03-06 12:09:00	2020-03-01	1	1	152.7	15.27	96.05	9.605	94	2	9	2	1	48
KW_094_087	KW_094_087_H	school_arm	pupil_screen		2020-03-06 12:10:00	2020-03-01	1	1	152.7	15.27	96.05	9.605	94	2	9	2	1	9
KW_094_090	KW_094_090_H	school_arm	pupil_screen		2020-03-06 09:00:00	2020-03-01	1	1	152.7	15.27	96.05	9.605	94	2	9	2	1	13
KW_094_094	KW_094_094_H	school_arm	pupil_screen		2020-03-06 09:00:00	2020-03-01	1	1	152.7	15.27	96.05	9.605	94	2	9	2	1	24
KW_107_032	KW_107_032_H	school_arm	pupil_screen		2021-02-01 10:33:00	2021-02-01	3	1	13.6	1.36	69	6.9	107	2	9	2	1	1
KW_108_022	KW_108_022_H	household_arm_2	pupil_screen		2020-09-21 13:00:00	2020-09-01	2	1	53.2	5.32	61.9	6.19	108	1	9	2	1	24
KW_122_004	KW_122_004_H	school_arm	pupil_screen		2021-03-05 10:47:00	2021-03-01	3	1	30.1	3.01	23.95	2.395	122	2	9	2	1	41
KW_122_022	KW_122_022_H	school_arm	pupil_screen		2021-03-05 11:12:00	2021-03-01	3	1	30.1	3.01	23.95	2.395	122	1	9	2	1	2
KW_122_033	KW_122_033_H	school_arm	pupil_screen		2021-03-05 10:15:00	2021-03-01	3	1	30.1	3.01	23.95	2.395	122	1	9	2	1	6
KW_126_059	KW_126_059_H	school_arm	pupil_screen		2020-02-12 09:30:00	2020-02-01	1	1	96.2	9.62	117.85	11.785	126	2	9	2	1	1
KW_130_013	KW_130_013_H	household_arm_2	pupil_screen		2020-09-08 11:03:00	2020-09-01	2	1	53.2	5.32	61.9	6.19	130	2	9	2	1	31
KW_137_008	KW_137_008_H	school_arm	pupil_screen		2021-02-04 08:46:00	2021-02-01	3	1	13.6	1.36	69	6.9	137	1	9	2	1	3
KW_139_038	KW_139_038_H	school_arm	pupil_screen		2021-02-11 09:28:00	2021-02-01	3	1	13.6	1.36	69	6.9	139	2	9	2	1	5
KW_139_050	KW_139_050_H	school_arm	pupil_screen		2021-02-11 09:15:00	2021-02-01	3	1	13.6	1.36	69	6.9	139	2	9	2	1	54
KW_141_015	KW_141_015_H	school_arm	pupil_screen		2021-03-16 09:04:00	2021-04-01	3	1	55.2	5.52	21.85	2.185	141	1	9	2	1	46
KW_141_027	KW_141_027_H	school_arm	pupil_screen		2021-03-16 09:40:00	2021-04-01	3	1	55.2	5.52	21.85	2.185	141	2	9	2	1	4
KW_144_027	KW_144_027_H	school_arm	pupil_screen		2021-03-08 11:02:00	2021-04-01	3	1	55.2	5.52	21.85	2.185	144	2	9	2	1	21
KW_240_036	KW_240_036_H	school_arm	pupil_screen		2020-02-25 04:38:00	2020-02-01	1	1	96.2	9.62	117.85	11.785	240	1	9	2	1	2
KW_240_071	KW_240_071_H	school_arm	pupil_screen		2020-02-25 05:02:00	2020-02-01	1	1	96.2	9.62	117.85	11.785	240	1	9	2	1	67
KW_247_017	KW_247_017_H	school_arm	pupil_screen		2021-03-18 09:21:00	2021-04-01	3	1	55.2	5.52	21.85	2.185	247	2	9	2	1	16
KW_247_021	KW_247_021_H	school_arm	pupil_screen		2021-03-18 09:25:00	2021-04-01	3	1	55.2	5.52	21.85	2.185	247	2	9	2	1	1
KW_247_023	KW_247_023_H	school_arm	pupil_screen		2021-03-18 09:04:00	2021-04-01	3	1	55.2	5.52	21.85	2.185	247	2	9	2	1	26
KW_247_025	KW_247_025_H	school_arm	pupil_screen		2021-03-18 09:42:00	2021-04-01	3	1	55.2	5.52	21.85	2.185	247	2	9	2	1	22
KW_247_026	KW_247_026_H	school_arm	pupil_screen		2021-03-18 08:49:00	2021-04-01	3	1	55.2	5.52	21.85	2.185	247	2	9	2	1	13
KW_309_015	KW_309_015_H	household_arm_2	pupil_screen		2020-10-07 11:05:00	2020-10-01	2	1	72.2	7.22	50.7	5.07	309	1	9	2	1	22
KW_321_012	KW_321_012_H	household_arm_2	pupil_screen		2020-10-20 10:28:00	2020-10-01	2	1	72.2	7.22	50.7	5.07	321	2	9	2	1	14
KW_321_013	KW_321_013_H	household_arm_2	pupil_screen		2020-10-20 10:39:00	2020-10-01	2	1	72.2	7.22	50.7	5.07	321	2	9	2	1	1
SI_001_004	SI_001_004_H	household_arm_2	pupil_screen		2020-09-09 13:04:00	2020-09-01	2	2	242.8	24.28	158.75	15.875	1	2	9	2	1	62
SI_003_002	SI_003_002_H	household_arm_2	pupil_screen		2020-10-03 11:39:00	2020-10-01	2	2	304.6	30.46	217.9	21.79	3	2	9	2	1	5
SI_003_005	SI_003_005_H	household_arm_2	pupil_screen		2020-10-03 11:59:00	2020-10-01	2	2	304.6	30.46	217.9	21.79	3	2	9	2	1	17
SI_007_022	SI_007_022_H	school_arm	pupil_screen		2020-03-13 10:00:00	2020-03-01	1	2	237.5	23.75	158.2	15.82	7	2	9	2	1	1
SI_008_001	SI_008_001_H	household_arm_2	pupil_screen		2020-08-27 11:38:00	2020-08-01	2	2	193	19.3	233.8	23.38	8	2	9	2	1	11
SI_008_003	SI_008_003_H	household_arm_2	pupil_screen		2020-08-27 11:46:00	2020-08-01	2	2	193	19.3	233.8	23.38	8	2	9	2	1	36
SI_008_004	SI_008_004_H	household_arm_2	pupil_screen		2020-08-27 11:59:00	2020-08-01	2	2	193	19.3	233.8	23.38	8	2	9	2	1	41
SI_008_006	SI_008_006_H	household_arm_2	pupil_screen		2020-08-27 12:54:00	2020-08-01	2	2	193	19.3	233.8	23.38	8	2	9	2	1	46
SI_011_021	SI_011_021_H	school_arm	pupil_screen		2021-01-27 10:10:00	2021-01-01	3	2	90	9	186.75	18.675	11	2	9	2	1	33
SI_013_021	SI_013_021_H	school_arm	pupil_screen		2021-02-26 10:34:00	2021-03-01	3	2	81.6	8.16	92.45	9.245	13	1	9	2	1	56
SI_014_083	SI_014_083_H	school_arm	pupil_screen		2021-02-04 10:43:00	2021-02-01	3	2	94.9	9.49	60.25	6.025	14	2	9	2	1	2
SI_027_005	SI_027_005_H	school_arm	pupil_screen		2020-02-28 04:17:00	2020-02-01	1	2	94.1	9.41	321.25	32.125	27	1	9	2	1	1
SI_027_029	SI_027_029_H	school_arm	pupil_screen		2020-02-28 09:00:00	2020-03-01	1	2	237.5	23.75	158.2	15.82	27	2	9	2	1	5
SI_027_034	SI_027_034_H	school_arm	pupil_screen		2020-02-28 04:39:00	2020-03-01	1	2	237.5	23.75	158.2	15.82	27	2	9	2	1	2
SI_044_020	SI_044_020_H	school_arm	pupil_screen		2020-02-12 10:28:00	2020-02-01	1	2	94.1	9.41	321.25	32.125	44	2	9	2	1	7
SI_045_022	SI_045_022_H	school_arm	pupil_screen		2021-03-01 11:10:00	2021-03-01	3	2	81.6	8.16	92.45	9.245	45	2	9	2	1	40
SI_052_026	SI_052_026_H	school_arm	pupil_screen		2021-03-12 11:44:00	2021-04-01	3	2	552.9	55.29	88.25	8.825	52	2	9	2	1	20
SI_068_025	SI_068_025_H	school_arm	pupil_screen		2020-03-06 10:28:00	2020-03-01	1	2	237.5	23.75	158.2	15.82	68	2	9	2	1	13
SI_070_010	SI_070_010_H	school_arm	pupil_screen		2021-02-16 11:50:00	2021-02-01	3	2	94.9	9.49	60.25	6.025	70	2	9	2	1	48
SI_070_033	SI_070_033_H	school_arm	pupil_screen		2021-02-16 11:33:00	2021-02-01	3	2	94.9	9.49	60.25	6.025	70	2	9	2	1	2
SI_070_035	SI_070_035_H	school_arm	pupil_screen		2021-02-16 11:41:00	2021-02-01	3	2	94.9	9.49	60.25	6.025	70	2	9	2	1	18
SI_081_069	SI_081_069_H	school_arm	pupil_screen		2021-03-15 10:40:00	2021-04-01	3	2	552.9	55.29	88.25	8.825	81	1	9	2	1	1
SI_081_085	SI_081_085_H	school_arm	pupil_screen		2021-03-15 11:21:00	2021-04-01	3	2	552.9	55.29	88.25	8.825	81	2	9	2	1	7
KW_108_021_H_C02	KW_108_021_H	household_arm_2	child_household_foot_exam_and_flee_count	2	2020-09-23 11:20:00	2020-09-01	2	1	53.2	5.32	61.9	6.19	108	2	9	2	1	4
KW_111_001_H_C04	KW_111_001_H	household_arm_2	child_household_foot_exam_and_flee_count	4	2020-09-03 14:56:00	2020-09-01	2	1	53.2	5.32	61.9	6.19	111	1	9	2	1	6
KW_130_006_H_C01	KW_130_006_H	household_arm_2	child_household_foot_exam_and_flee_count	1	2020-09-10 12:08:00	2020-09-01	2	1	53.2	5.32	61.9	6.19	130	1	9	2	1	2
KW_139_004_H_C02	KW_139_004_H	household_arm_2	child_household_foot_exam_and_flee_count	2	2021-02-13 09:23:00	2021-02-01	3	1	13.6	1.36	69	6.9	139	2	9	2	1	7
KW_139_047_H_C01	KW_139_047_H	household_arm_2	child_household_foot_exam_and_flee_count	1	2021-02-13 13:25:00	2021-02-01	3	1	13.6	1.36	69	6.9	139	2	9	2	1	16
KW_144_102_H_C01	KW_144_102_H	household_arm_2	child_household_foot_exam_and_flee_count	1	2021-04-07 10:24:00	2021-04-01	3	1	55.2	5.52	21.85	2.185	144	2	9	2	1	12
KW_309_006_H_C03	KW_309_006_H	household_arm_2	child_household_foot_exam_and_flee_count	3	2020-10-13 14:12:00	2020-10-01	2	1	72.2	7.22	50.7	5.07	309	1	9	2	1	10
KW_321_005_H_C04	KW_321_005_H	household_arm_2	child_household_foot_exam_and_flee_count	4	2020-10-22 08:49:00	2020-10-01	2	1	72.2	7.22	50.7	5.07	321	2	9	2	1	30
SI_001_004_H_C01	SI_001_004_H	household_arm_2	child_household_foot_exam_and_flee_count	1	2020-09-09 13:48:00	2020-09-01	2	2	242.8	24.28	158.75	15.875	1	2	9	2	1	31
SI_003_004_H_C01	SI_003_004_H	household_arm_2	child_household_foot_exam_and_flee_count	1	2020-10-05 12:48:00	2020-10-01	2	2	304.6	30.46	217.9	21.79	3	2	9	2	1	9
SI_003_005_H_C01	SI_003_005_H	household_arm_2	child_household_foot_exam_and_flee_count	1	2020-10-08 15:26:00	2020-10-01	2	2	304.6	30.46	217.9	21.79	3	2	9	2	1	14
SI_008_006_H_C02	SI_008_006_H	household_arm_2	child_household_foot_exam_and_flee_count	2	2020-08-29 09:53:00	2020-08-01	2	2	193	19.3	233.8	23.38	8	1	9	2	1	4
SI_027_031_H_C02	SI_027_031_H	household_arm_2	child_household_foot_exam_and_flee_count	2	2020-02-29 10:00:00	2020-02-01	1	2	94.1	9.41	321.25	32.125	27	2	9	2	1	2
SI_045_022_H_C01	SI_045_022_H	household_arm_2	child_household_foot_exam_and_flee_count	1	2021-03-23 11:05:00	2021-03-01	3	2	81.6	8.16	92.45	9.245	45	2	9	2	1	23
KW_094_094_H_C01	KW_094_094_H	household_arm_2	child_household_foot_exam_and_flee_count	1	2020-03-07	2020-03-01	1	1	152.7	15.27	96.05	9.605	94	1	9	2	0
KW_108_015_H_C02	KW_108_015_H	household_arm_2	child_household_foot_exam_and_flee_count	2	2020-09-22 10:44:00	2020-09-01	2	1	53.2	5.32	61.9	6.19	108	1	9	2	0
KW_111_012_H_C02	KW_111_012_H	household_arm_2	child_household_foot_exam_and_flee_count	2	2020-08-31 13:00:00	2020-08-01	2	1	48.2	4.82	59.55	5.955	111	2	9	2	0
KW_126_070_H_C02	KW_126_070_H	household_arm_2	child_household_foot_exam_and_flee_count	2	2020-02-14 10:00:00	2020-02-01	1	1	96.2	9.62	117.85	11.785	126	2	9	2	0
KW_137_034_H_C02	KW_137_034_H	household_arm_2	child_household_foot_exam_and_flee_count	2	2021-02-06 09:00:00	2021-02-01	3	1	13.6	1.36	69	6.9	137	2	9	2	0
KW_137_036_H_C03	KW_137_036_H	household_arm_2	child_household_foot_exam_and_flee_count	3	2021-02-05 14:24:00	2021-02-01	3	1	13.6	1.36	69	6.9	137	1	9	2	0
KW_139_044_H_C02	KW_139_044_H	household_arm_2	child_household_foot_exam_and_flee_count	2	2021-02-15 14:15:00	2021-02-01	3	1	13.6	1.36	69	6.9	139	1	9	2	0
SI_007_071_H_C02	SI_007_071_H	household_arm_2	child_household_foot_exam_and_flee_count	2	2020-03-24 12:25:00	2020-03-01	1	2	237.5	23.75	158.2	15.82	7	2	9	2	0
SI_022_044_H_C01	SI_022_044_H	household_arm_2	child_household_foot_exam_and_flee_count	1	2020-02-24 15:08:00	2020-02-01	1	2	94.1	9.41	321.25	32.125	22	1	9	2	0
SI_044_047_H_C03	SI_044_047_H	household_arm_2	child_household_foot_exam_and_flee_count	3	2020-02-17 12:30:00	2020-02-01	1	2	94.1	9.41	321.25	32.125	44	1	9	2	0
SI_052_058_H_C02	SI_052_058_H	household_arm_2	child_household_foot_exam_and_flee_count	2	2021-04-17 09:15:00	2021-04-01	3	2	552.9	55.29	88.25	8.825	52	1	9	2	0
KW_107_016	KW_107_016_H	school_arm	pupil_screen		2021-02-01 10:15:00	2021-02-01	3	1	13.6	1.36	69	6.9	107	1	8	2	1	4
KW_108_007	KW_108_007_H	household_arm_2	pupil_screen		2020-09-21 10:12:00	2020-09-01	2	1	53.2	5.32	61.9	6.19	108	2	8	2	1	82
KW_108_019	KW_108_019_H	school_arm	pupil_screen		2020-09-21 12:11:00	2020-09-01	2	1	53.2	5.32	61.9	6.19	108	2	8	2	1	25
KW_111_004	KW_111_004_H	household_arm_2	pupil_screen		2020-08-27 10:19:00	2020-08-01	2	1	48.2	4.82	59.55	5.955	111	2	8	2	1	23
KW_111_014	KW_111_014_H	household_arm_2	pupil_screen		2020-08-27 12:19:00	2020-08-01	2	1	48.2	4.82	59.55	5.955	111	1	8	2	1	1
KW_111_021	KW_111_021_H	household_arm_2	pupil_screen		2020-08-27 13:14:00	2020-08-01	2	1	48.2	4.82	59.55	5.955	111	2	8	2	1	82
KW_122_002	KW_122_002_H	school_arm	pupil_screen		2021-03-05 09:54:00	2021-03-01	3	1	30.1	3.01	23.95	2.395	122	2	8	2	1	12
KW_126_041	KW_126_041_H	school_arm	pupil_screen		2020-02-12 07:31:00	2020-02-01	1	1	96.2	9.62	117.85	11.785	126	1	8	2	1	4
KW_126_060	KW_126_060_H	school_arm	pupil_screen		2020-02-12 09:30:00	2020-02-01	1	1	96.2	9.62	117.85	11.785	126	2	8	2	1	1
KW_130_020	KW_130_020_H	household_arm_2	pupil_screen		2020-09-08 12:19:00	2020-09-01	2	1	53.2	5.32	61.9	6.19	130	2	8	2	1	56
KW_130_022	KW_130_022_H	household_arm_2	pupil_screen		2020-09-08 12:28:00	2020-09-01	2	1	53.2	5.32	61.9	6.19	130	2	8	2	1	24
KW_135_084	KW_135_084_H	school_arm	pupil_screen		2021-02-19 09:12:00	2021-02-01	3	1	13.6	1.36	69	6.9	135	2	8	2	1	10
KW_137_034	KW_137_034_H	school_arm	pupil_screen		2021-02-04 09:21:00	2021-02-01	3	1	13.6	1.36	69	6.9	137	2	8	2	1	7
KW_141_011	KW_141_011_H	school_arm	pupil_screen		2021-03-16 10:03:00	2021-04-01	3	1	55.2	5.52	21.85	2.185	141	2	8	2	1	4
KW_141_014	KW_141_014_H	school_arm	pupil_screen		2021-03-16 09:39:00	2021-04-01	3	1	55.2	5.52	21.85	2.185	141	1	8	2	1	10
KW_144_003	KW_144_003_H	school_arm	pupil_screen		2021-03-08 09:10:00	2021-04-01	3	1	55.2	5.52	21.85	2.185	144	1	8	2	1	4
KW_144_009	KW_144_009_H	school_arm	pupil_screen		2021-03-08 09:51:00	2021-04-01	3	1	55.2	5.52	21.85	2.185	144	1	8	2	1	9
KW_144_016	KW_144_016_H	school_arm	pupil_screen		2021-03-08 09:20:00	2021-04-01	3	1	55.2	5.52	21.85	2.185	144	1	8	2	1	5
KW_309_018	KW_309_018_H	household_arm_2	pupil_screen		2020-10-07 13:33:00	2020-10-01	2	1	72.2	7.22	50.7	5.07	309	1	8	2	1	1
KW_321_005	KW_321_005_H	household_arm_2	pupil_screen		2020-10-20 09:51:00	2020-10-01	2	1	72.2	7.22	50.7	5.07	321	2	8	2	1	15
SI_001_001	SI_001_001_H	household_arm_2	pupil_screen		2020-09-09 10:37:00	2020-09-01	2	2	242.8	24.28	158.75	15.875	1	2	8	2	1	12
SI_001_003	SI_001_003_H	household_arm_2	pupil_screen		2020-09-09 09:59:00	2020-09-01	2	2	242.8	24.28	158.75	15.875	1	1	8	2	1	19
SI_002_015	SI_002_015_H	school_arm	pupil_screen		2021-03-11 12:39:00	2021-04-01	3	2	552.9	55.29	88.25	8.825	2	1	8	2	1	3
SI_003_007	SI_003_007_H	household_arm_2	pupil_screen		2020-10-07 11:15:00	2020-10-01	2	2	304.6	30.46	217.9	21.79	3	1	8	2	1	13
SI_005_007	SI_005_007_H	household_arm_2	pupil_screen		2020-09-15 11:35:00	2020-09-01	2	2	242.8	24.28	158.75	15.875	5	1	8	2	1	10
SI_005_009	SI_005_009_H	household_arm_2	pupil_screen		2020-09-15 12:13:00	2020-09-01	2	2	242.8	24.28	158.75	15.875	5	2	8	2	1	45
SI_005_010	SI_005_010_H	household_arm_2	pupil_screen		2020-09-15 12:49:00	2020-09-01	2	2	242.8	24.28	158.75	15.875	5	2	8	2	1	23
SI_008_002	SI_008_002_H	household_arm_2	pupil_screen		2020-08-27 12:20:00	2020-08-01	2	2	193	19.3	233.8	23.38	8	2	8	2	1	10
SI_008_019	SI_008_019_H	household_arm_2	pupil_screen		2020-09-01 12:28:00	2020-09-01	2	2	242.8	24.28	158.75	15.875	8	1	8	2	1	5
SI_013_003	SI_013_003_H	school_arm	pupil_screen		2021-02-26 09:30:00	2021-03-01	3	2	81.6	8.16	92.45	9.245	13	2	8	2	1	9
SI_015_003	SI_015_003_H	household_arm_2	pupil_screen		2020-10-16 13:08:00	2020-10-01	2	2	304.6	30.46	217.9	21.79	15	2	8	2	1	29
SI_015_005	SI_015_005_H	household_arm_2	pupil_screen		2020-10-16 12:24:00	2020-10-01	2	2	304.6	30.46	217.9	21.79	15	2	8	2	1	3
SI_015_006	SI_015_006_H	household_arm_2	pupil_screen		2020-10-16 12:45:00	2020-10-01	2	2	304.6	30.46	217.9	21.79	15	2	8	2	1	2
SI_015_007	SI_015_007_H	household_arm_2	pupil_screen		2020-10-16 12:56:00	2020-10-01	2	2	304.6	30.46	217.9	21.79	15	1	8	2	1	16
SI_044_001	SI_044_001_H	school_arm	pupil_screen		2020-02-12 10:28:00	2020-02-01	1	2	94.1	9.41	321.25	32.125	44	1	8	2	1	32
SI_044_019	SI_044_019_H	school_arm	pupil_screen		2020-02-12 10:28:00	2020-02-01	1	2	94.1	9.41	321.25	32.125	44	2	8	2	1	2
SI_068_022	SI_068_022_H	school_arm	pupil_screen		2020-03-06 09:00:00	2020-03-01	1	2	237.5	23.75	158.2	15.82	68	2	8	2	1	17
SI_076_015	SI_076_015_H	school_arm	pupil_screen		2021-03-05 08:52:00	2021-04-01	3	2	552.9	55.29	88.25	8.825	76	2	8	2	1	1
KW_094_086_H_C03	KW_094_086_H	household_arm_2	child_household_foot_exam_and_flee_count	3	2020-03-10 12:56:00	2020-03-01	1	1	152.7	15.27	96.05	9.605	94	1	8	2	1	53
KW_108_019_H_C02	KW_108_019_H	household_arm_2	child_household_foot_exam_and_flee_count	2	2020-09-23 16:05:00	2020-09-01	2	1	53.2	5.32	61.9	6.19	108	2	8	2	1	28
KW_111_022_H_C04	KW_111_022_H	household_arm_2	child_household_foot_exam_and_flee_count	4	2020-08-28 12:56:00	2020-08-01	2	1	48.2	4.82	59.55	5.955	111	1	8	2	1	4
KW_130_019_H_C01	KW_130_019_H	household_arm_2	child_household_foot_exam_and_flee_count	1	2020-09-10 09:54:00	2020-09-01	2	1	53.2	5.32	61.9	6.19	130	2	8	2	1	8
KW_130_023_H_C02	KW_130_023_H	household_arm_2	child_household_foot_exam_and_flee_count	2	2020-09-09 11:49:00	2020-09-01	2	1	53.2	5.32	61.9	6.19	130	2	8	2	1	28
KW_135_018_H_C03	KW_135_018_H	household_arm_2	child_household_foot_exam_and_flee_count	3	2021-02-22 13:39:00	2021-02-01	3	1	13.6	1.36	69	6.9	135	1	8	2	1	4
KW_141_080_H_C02	KW_141_080_H	household_arm_2	child_household_foot_exam_and_flee_count	2	2021-04-16 11:52:00	2021-04-01	3	1	55.2	5.52	21.85	2.185	141	2	8	2	1	29
KW_144_046_H_C05	KW_144_046_H	household_arm_2	child_household_foot_exam_and_flee_count	5	2021-04-07 14:21:00	2021-04-01	3	1	55.2	5.52	21.85	2.185	144	1	8	2	1	33
KW_240_010_H_C06	KW_240_010_H	household_arm_2	child_household_foot_exam_and_flee_count	6	2020-02-26 10:00:00	2020-02-01	1	1	96.2	9.62	117.85	11.785	240	2	8	2	1	4
KW_240_018_H_C05	KW_240_018_H	household_arm_2	child_household_foot_exam_and_flee_count	5	2020-02-26	2020-02-01	1	1	96.2	9.62	117.85	11.785	240	2	8	2	1	54
KW_247_084_H_C03	KW_247_084_H	household_arm_2	child_household_foot_exam_and_flee_count	3	2021-04-30 11:51:00	2021-04-01	3	1	55.2	5.52	21.85	2.185	247	1	8	2	1	2
KW_309_016_H_C02	KW_309_016_H	household_arm_2	child_household_foot_exam_and_flee_count	2	2020-10-09 12:02:00	2020-10-01	2	1	72.2	7.22	50.7	5.07	309	2	8	2	1	12
SI_005_005_H_C02	SI_005_005_H	household_arm_2	child_household_foot_exam_and_flee_count	2	2020-09-24 11:04:00	2020-09-01	2	2	242.8	24.28	158.75	15.875	5	1	8	2	1	25
SI_005_009_H_C01	SI_005_009_H	household_arm_2	child_household_foot_exam_and_flee_count	1	2020-09-16 13:05:00	2020-09-01	2	2	242.8	24.28	158.75	15.875	5	1	8	2	1	47
SI_007_022_H_C01	SI_007_022_H	household_arm_2	child_household_foot_exam_and_flee_count	1	2020-03-14 09:33:00	2020-03-01	1	2	237.5	23.75	158.2	15.82	7	1	8	2	1	2
SI_008_004_H_C01	SI_008_004_H	household_arm_2	child_household_foot_exam_and_flee_count	1	2020-08-28 12:39:00	2020-08-01	2	2	193	19.3	233.8	23.38	8	2	8	2	1	10
SI_015_008_H_C01	SI_015_008_H	household_arm_2	child_household_foot_exam_and_flee_count	1	2020-10-22 10:16:00	2020-10-01	2	2	304.6	30.46	217.9	21.79	15	2	8	2	1	14
SI_015_010_H_C01	SI_015_010_H	household_arm_2	child_household_foot_exam_and_flee_count	1	2020-10-17 12:44:00	2020-10-01	2	2	304.6	30.46	217.9	21.79	15	2	8	2	1	3
SI_044_020_H_C01	SI_044_020_H	household_arm_2	child_household_foot_exam_and_flee_count	1	2020-02-18 12:22:00	2020-02-01	1	2	94.1	9.41	321.25	32.125	44	2	8	2	1	1
SI_044_050_H_C03	SI_044_050_H	household_arm_2	child_household_foot_exam_and_flee_count	3	2020-02-17 12:30:00	2020-02-01	1	2	94.1	9.41	321.25	32.125	44	2	8	2	1	14
SI_044_058_H_C02	SI_044_058_H	household_arm_2	child_household_foot_exam_and_flee_count	2	2020-02-15 10:00:00	2020-02-01	1	2	94.1	9.41	321.25	32.125	44	1	8	2	1	11
SI_081_006_H_C01	SI_081_006_H	household_arm_2	child_household_foot_exam_and_flee_count	1	2021-04-20 08:09:00	2021-04-01	3	2	552.9	55.29	88.25	8.825	81	2	8	2	1	18
SI_082_001_H_C01	SI_082_001_H	household_arm_2	child_household_foot_exam_and_flee_count	1	2020-10-01 11:07:00	2020-10-01	2	2	304.6	30.46	217.9	21.79	82	2	8	2	1	31
KW_111_008_H_C01	KW_111_008_H	household_arm_2	child_household_foot_exam_and_flee_count	1	2020-08-31 15:29:00	2020-08-01	2	1	48.2	4.82	59.55	5.955	111	1	8	2	0
KW_135_088_H_C01	KW_135_088_H	household_arm_2	child_household_foot_exam_and_flee_count	1	2021-02-27 09:10:00	2021-02-01	3	1	13.6	1.36	69	6.9	135	1	8	2	0
KW_141_015_H_C02	KW_141_015_H	household_arm_2	child_household_foot_exam_and_flee_count	2	2021-04-19 11:01:00	2021-04-01	3	1	55.2	5.52	21.85	2.185	141	1	8	2	0
KW_141_036_H_C03	KW_141_036_H	household_arm_2	child_household_foot_exam_and_flee_count	3	2021-04-21 13:05:00	2021-04-01	3	1	55.2	5.52	21.85	2.185	141	1	8	2	0
KW_240_050_H_C02	KW_240_050_H	household_arm_2	child_household_foot_exam_and_flee_count	2	2020-02-29	2020-02-01	1	1	96.2	9.62	117.85	11.785	240	1	8	2	0
KW_240_050_H_C03	KW_240_050_H	household_arm_2	child_household_foot_exam_and_flee_count	3	2020-02-29	2020-02-01	1	1	96.2	9.62	117.85	11.785	240	1	8	2	0
KW_321_001_H_C02	KW_321_001_H	household_arm_2	child_household_foot_exam_and_flee_count	2	2020-10-21 09:34:00	2020-10-01	2	1	72.2	7.22	50.7	5.07	321	1	8	2	0
SI_011_050_H_C01	SI_011_050_H	household_arm_2	child_household_foot_exam_and_flee_count	1	2021-01-28 13:56:00	2021-01-01	3	2	90	9	186.75	18.675	11	1	8	2	0
SI_015_007_H_C03	SI_015_007_H	household_arm_2	child_household_foot_exam_and_flee_count	3	2020-10-26 10:27:00	2020-10-01	2	2	304.6	30.46	217.9	21.79	15	1	8	2	0
SI_076_079_H_C02	SI_076_079_H	household_arm_2	child_household_foot_exam_and_flee_count	2	2021-04-10 09:15:00	2021-04-01	3	2	552.9	55.29	88.25	8.825	76	1	8	2	0
KW_108_005_H_C02	KW_108_005_H	household_arm_2	child_household_foot_exam_and_flee_count	2	2020-09-22 15:13:00	2020-09-01	2	1	53.2	5.32	61.9	6.19	108	2	7	1	1	34
KW_108_005_H_C01	KW_108_005_H	household_arm_2	child_household_foot_exam_and_flee_count	1	2020-09-22 15:00:00	2020-09-01	2	1	53.2	5.32	61.9	6.19	108	2	7	1	1	11
KW_108_008_H_C02	KW_108_008_H	household_arm_2	child_household_foot_exam_and_flee_count	2	2020-09-22 13:38:00	2020-09-01	2	1	53.2	5.32	61.9	6.19	108	2	7	1	1	18
KW_111_021_H_C02	KW_111_021_H	household_arm_2	child_household_foot_exam_and_flee_count	2	2020-08-28 09:25:00	2020-08-01	2	1	48.2	4.82	59.55	5.955	111	1	7	1	1	93
KW_130_017_H_C01	KW_130_017_H	household_arm_2	child_household_foot_exam_and_flee_count	1	2020-09-09 15:02:00	2020-09-01	2	1	53.2	5.32	61.9	6.19	130	2	7	1	1	10
KW_135_089_H_C02	KW_135_089_H	household_arm_2	child_household_foot_exam_and_flee_count	2	2021-02-22 16:12:00	2021-02-01	3	1	13.6	1.36	69	6.9	135	2	7	1	1	7
KW_139_047_H_C02	KW_139_047_H	household_arm_2	child_household_foot_exam_and_flee_count	2	2021-02-13 13:34:00	2021-02-01	3	1	13.6	1.36	69	6.9	139	2	7	1	1	5
KW_141_036_H_C02	KW_141_036_H	household_arm_2	child_household_foot_exam_and_flee_count	2	2021-04-21 12:54:00	2021-04-01	3	1	55.2	5.52	21.85	2.185	141	2	7	1	1	25
KW_144_027_H_C01	KW_144_027_H	household_arm_2	child_household_foot_exam_and_flee_count	1	2021-04-07 13:07:00	2021-04-01	3	1	55.2	5.52	21.85	2.185	144	2	7	1	1	15
KW_247_017_H_C01	KW_247_017_H	household_arm_2	child_household_foot_exam_and_flee_count	1	2021-04-28 12:22:00	2021-04-01	3	1	55.2	5.52	21.85	2.185	247	1	7	1	1	8
KW_247_025_H_C01	KW_247_025_H	household_arm_2	child_household_foot_exam_and_flee_count	1	2021-04-29 14:02:00	2021-04-01	3	1	55.2	5.52	21.85	2.185	247	2	7	1	1	23
KW_309_016_H_C01	KW_309_016_H	household_arm_2	child_household_foot_exam_and_flee_count	1	2020-10-09 11:52:00	2020-10-01	2	1	72.2	7.22	50.7	5.07	309	1	7	1	1	6
KW_309_021_H_C01	KW_309_021_H	household_arm_2	child_household_foot_exam_and_flee_count	1	2020-10-08 08:22:00	2020-10-01	2	1	72.2	7.22	50.7	5.07	309	1	7	1	1	48
KW_321_005_H_C01	KW_321_005_H	household_arm_2	child_household_foot_exam_and_flee_count	1	2020-10-22 08:58:00	2020-10-01	2	1	72.2	7.22	50.7	5.07	321	1	7	1	1	25
SI_001_004_H_C03	SI_001_004_H	household_arm_2	child_household_foot_exam_and_flee_count	3	2020-09-09 13:29:00	2020-09-01	2	2	242.8	24.28	158.75	15.875	1	1	7	1	1	55
SI_005_004_H_C01	SI_005_004_H	household_arm_2	child_household_foot_exam_and_flee_count	1	2020-09-19 10:30:00	2020-09-01	2	2	242.8	24.28	158.75	15.875	5	1	7	1	1	16
SI_005_005_H_C01	SI_005_005_H	household_arm_2	child_household_foot_exam_and_flee_count	1	2020-09-24 10:25:00	2020-09-01	2	2	242.8	24.28	158.75	15.875	5	2	7	1	1	3
SI_005_008_H_C04	SI_005_008_H	household_arm_2	child_household_foot_exam_and_flee_count	4	2020-09-17 10:22:00	2020-09-01	2	2	242.8	24.28	158.75	15.875	5	1	7	1	1	18
SI_008_001_H_C01	SI_008_001_H	household_arm_2	child_household_foot_exam_and_flee_count	1	2020-08-31 12:47:00	2020-08-01	2	2	193	19.3	233.8	23.38	8	1	7	1	1	11
SI_008_002_H_C01	SI_008_002_H	household_arm_2	child_household_foot_exam_and_flee_count	1	2020-08-28 09:15:00	2020-08-01	2	2	193	19.3	233.8	23.38	8	2	7	1	1	2
SI_008_003_H_C01	SI_008_003_H	household_arm_2	child_household_foot_exam_and_flee_count	1	2020-08-31 10:02:00	2020-08-01	2	2	193	19.3	233.8	23.38	8	1	7	1	1	31
SI_015_009_H_C01	SI_015_009_H	household_arm_2	child_household_foot_exam_and_flee_count	1	2020-10-17 09:47:00	2020-10-01	2	2	304.6	30.46	217.9	21.79	15	1	7	1	1	3
SI_027_102_H_C01	SI_027_102_H	household_arm_2	child_household_foot_exam_and_flee_count	1	2020-03-07	2020-03-01	1	2	237.5	23.75	158.2	15.82	27	2	7	1	1	3
SI_052_079_H_C02	SI_052_079_H	household_arm_2	child_household_foot_exam_and_flee_count	2	2021-04-14 08:34:00	2021-04-01	3	2	552.9	55.29	88.25	8.825	52	1	7	1	1	31
SI_082_001_H_C02	SI_082_001_H	household_arm_2	child_household_foot_exam_and_flee_count	2	2020-10-01 11:25:00	2020-10-01	2	2	304.6	30.46	217.9	21.79	82	2	7	1	1	3
KW_111_024_H_C01	KW_111_024_H	household_arm_2	child_household_foot_exam_and_flee_count	1	2020-09-03 11:43:00	2020-09-01	2	1	53.2	5.32	61.9	6.19	111	1	7	1	0
KW_122_022_H_C04	KW_122_022_H	household_arm_2	child_household_foot_exam_and_flee_count	4	2021-03-25 10:57:00	2021-03-01	3	1	30.1	3.01	23.95	2.395	122	2	7	1	0
KW_240_010_H_C04	KW_240_010_H	household_arm_2	child_household_foot_exam_and_flee_count	4	2020-02-26	2020-02-01	1	1	96.2	9.62	117.85	11.785	240	2	7	1	0
KW_240_010_H_C05	KW_240_010_H	household_arm_2	child_household_foot_exam_and_flee_count	5	2020-02-26 10:00:00	2020-02-01	1	1	96.2	9.62	117.85	11.785	240	2	7	1	0
KW_247_094_H_C06	KW_247_094_H	household_arm_2	child_household_foot_exam_and_flee_count	6	2021-04-29 09:43:00	2021-04-01	3	1	55.2	5.52	21.85	2.185	247	1	7	1	0
KW_321_001_H_C03	KW_321_001_H	household_arm_2	child_household_foot_exam_and_flee_count	3	2020-10-21 09:37:00	2020-10-01	2	1	72.2	7.22	50.7	5.07	321	1	7	1	0
KW_321_005_H_C03	KW_321_005_H	household_arm_2	child_household_foot_exam_and_flee_count	3	2020-10-22 09:08:00	2020-10-01	2	1	72.2	7.22	50.7	5.07	321	1	7	1	0
SI_005_004_H_C02	SI_005_004_H	household_arm_2	child_household_foot_exam_and_flee_count	2	2020-09-19 10:36:00	2020-09-01	2	2	242.8	24.28	158.75	15.875	5	2	7	1	0
SI_026_078_H_C03	SI_026_078_H	household_arm_2	child_household_foot_exam_and_flee_count	3	2021-02-10 14:04:00	2021-02-01	3	2	94.9	9.49	60.25	6.025	26	2	7	1	0
SI_027_034_H_C01	SI_027_034_H	household_arm_2	child_household_foot_exam_and_flee_count	1	2020-03-04 12:30:00	2020-03-01	1	2	237.5	23.75	158.2	15.82	27	2	7	1	0
SI_044_046_H_C01	SI_044_046_H	household_arm_2	child_household_foot_exam_and_flee_count	1	2020-02-15	2020-02-01	1	2	94.1	9.41	321.25	32.125	44	1	7	1	0
SI_070_089_H_C02	SI_070_089_H	household_arm_2	child_household_foot_exam_and_flee_count	2	2021-02-20 08:47:00	2021-02-01	3	2	94.9	9.49	60.25	6.025	70	1	7	1	0
KW_108_007_H_C01	KW_108_007_H	household_arm_2	child_household_foot_exam_and_flee_count	1	2020-09-22 11:48:00	2020-09-01	2	1	53.2	5.32	61.9	6.19	108	2	6	1	1	17
KW_108_021_H_C01	KW_108_021_H	household_arm_2	child_household_foot_exam_and_flee_count	1	2020-09-23 11:09:00	2020-09-01	2	1	53.2	5.32	61.9	6.19	108	2	6	1	1	9
KW_108_022_H_C01	KW_108_022_H	household_arm_2	child_household_foot_exam_and_flee_count	1	2020-09-23 10:02:00	2020-09-01	2	1	53.2	5.32	61.9	6.19	108	2	6	1	1	16
KW_111_001_H_C01	KW_111_001_H	household_arm_2	child_household_foot_exam_and_flee_count	1	2020-09-03 14:19:00	2020-09-01	2	1	53.2	5.32	61.9	6.19	111	2	6	1	1	74
KW_111_003_H_C01	KW_111_003_H	household_arm_2	child_household_foot_exam_and_flee_count	1	2020-08-29 09:29:00	2020-08-01	2	1	48.2	4.82	59.55	5.955	111	2	6	1	1	4
KW_111_022_H_C03	KW_111_022_H	household_arm_2	child_household_foot_exam_and_flee_count	3	2020-08-28 12:34:00	2020-08-01	2	1	48.2	4.82	59.55	5.955	111	1	6	1	1	39
KW_141_036_H_C01	KW_141_036_H	household_arm_2	child_household_foot_exam_and_flee_count	1	2021-04-21 12:39:00	2021-04-01	3	1	55.2	5.52	21.85	2.185	141	2	6	1	1	101
KW_141_045_H_C01	KW_141_045_H	household_arm_2	child_household_foot_exam_and_flee_count	1	2021-04-16 11:08:00	2021-04-01	3	1	55.2	5.52	21.85	2.185	141	2	6	1	1	13
KW_141_082_H_C02	KW_141_082_H	household_arm_2	child_household_foot_exam_and_flee_count	2	2021-04-19 09:58:00	2021-04-01	3	1	55.2	5.52	21.85	2.185	141	1	6	1	1	22
KW_144_024_H_C02	KW_144_024_H	household_arm_2	child_household_foot_exam_and_flee_count	2	2021-04-10 08:15:00	2021-04-01	3	1	55.2	5.52	21.85	2.185	144	2	6	1	1	13
KW_144_046_H_C04	KW_144_046_H	household_arm_2	child_household_foot_exam_and_flee_count	4	2021-04-07 14:32:00	2021-04-01	3	1	55.2	5.52	21.85	2.185	144	1	6	1	1	38
KW_144_046_H_C03	KW_144_046_H	household_arm_2	child_household_foot_exam_and_flee_count	3	2021-04-07 14:38:00	2021-04-01	3	1	55.2	5.52	21.85	2.185	144	1	6	1	1	17
KW_240_018_H_C03	KW_240_018_H	household_arm_2	child_household_foot_exam_and_flee_count	3	2020-02-26 12:07:00	2020-02-01	1	1	96.2	9.62	117.85	11.785	240	1	6	1	1	29
KW_240_036_H_C02	KW_240_036_H	household_arm_2	child_household_foot_exam_and_flee_count	2	2020-02-27 10:00:00	2020-02-01	1	1	96.2	9.62	117.85	11.785	240	2	6	1	1	2
KW_240_059_H_C01	KW_240_059_H	household_arm_2	child_household_foot_exam_and_flee_count	1	2020-02-28 10:25:00	2020-02-01	1	1	96.2	9.62	117.85	11.785	240	2	6	1	1	9
KW_247_084_H_C04	KW_247_084_H	household_arm_2	child_household_foot_exam_and_flee_count	4	2021-04-30 11:33:00	2021-04-01	3	1	55.2	5.52	21.85	2.185	247	2	6	1	1	14
KW_309_002_H_C02	KW_309_002_H	household_arm_2	child_household_foot_exam_and_flee_count	2	2020-10-08 10:02:00	2020-10-01	2	1	72.2	7.22	50.7	5.07	309	2	6	1	1	32
KW_309_003_H_C02	KW_309_003_H	household_arm_2	child_household_foot_exam_and_flee_count	2	2020-10-08 16:08:00	2020-10-01	2	1	72.2	7.22	50.7	5.07	309	2	6	1	1	27
KW_309_021_H_C02	KW_309_021_H	household_arm_2	child_household_foot_exam_and_flee_count	2	2020-10-08 09:04:00	2020-10-01	2	1	72.2	7.22	50.7	5.07	309	1	6	1	1	16
KW_321_010_H_C02	KW_321_010_H	household_arm_2	child_household_foot_exam_and_flee_count	2	2020-10-23 10:18:00	2020-10-01	2	1	72.2	7.22	50.7	5.07	321	1	6	1	1	7
SI_001_003_H_C01	SI_001_003_H	household_arm_2	child_household_foot_exam_and_flee_count	1	2020-09-09 10:32:00	2020-09-01	2	2	242.8	24.28	158.75	15.875	1	2	6	1	1	39
SI_003_007_H_C02	SI_003_007_H	household_arm_2	child_household_foot_exam_and_flee_count	2	2020-10-07 11:39:00	2020-10-01	2	2	304.6	30.46	217.9	21.79	3	1	6	1	1	23
SI_005_002_H_C01	SI_005_002_H	household_arm_2	child_household_foot_exam_and_flee_count	1	2020-09-18 12:57:00	2020-09-01	2	2	242.8	24.28	158.75	15.875	5	2	6	1	1	11
SI_005_008_H_C03	SI_005_008_H	household_arm_2	child_household_foot_exam_and_flee_count	3	2020-09-17 09:51:00	2020-09-01	2	2	242.8	24.28	158.75	15.875	5	1	6	1	1	35
SI_068_022_H_C01	SI_068_022_H	household_arm_2	child_household_foot_exam_and_flee_count	1	2020-03-16 11:53:00	2020-03-01	1	2	237.5	23.75	158.2	15.82	68	1	6	1	1	7
SI_082_003_H_C02	SI_082_003_H	household_arm_2	child_household_foot_exam_and_flee_count	2	2020-10-01 14:08:00	2020-10-01	2	2	304.6	30.46	217.9	21.79	82	2	6	1	1	10
KW_094_033_H_C02	KW_094_033_H	household_arm_2	child_household_foot_exam_and_flee_count	2	2020-03-11	2020-03-01	1	1	152.7	15.27	96.05	9.605	94	1	6	1	0
KW_094_102_H_C01	KW_094_102_H	household_arm_2	child_household_foot_exam_and_flee_count	1	2020-03-07 13:05:00	2020-03-01	1	1	152.7	15.27	96.05	9.605	94	2	6	1	0
KW_130_005_H_C04	KW_130_005_H	household_arm_2	child_household_foot_exam_and_flee_count	4	2020-09-10 13:18:00	2020-09-01	2	1	53.2	5.32	61.9	6.19	130	1	6	1	0
KW_141_032_H_C01	KW_141_032_H	household_arm_2	child_household_foot_exam_and_flee_count	1	2021-04-14 11:38:00	2021-04-01	3	1	55.2	5.52	21.85	2.185	141	2	6	1	0
KW_144_046_H_C02	KW_144_046_H	household_arm_2	child_household_foot_exam_and_flee_count	2	2021-04-07 15:01:00	2021-04-01	3	1	55.2	5.52	21.85	2.185	144	2	6	1	0
KW_240_010_H_C03	KW_240_010_H	household_arm_2	child_household_foot_exam_and_flee_count	3	2020-02-26	2020-02-01	1	1	96.2	9.62	117.85	11.785	240	1	6	1	0
SI_005_003_H_C03	SI_005_003_H	household_arm_2	child_household_foot_exam_and_flee_count	3	2020-09-19 10:07:00	2020-09-01	2	2	242.8	24.28	158.75	15.875	5	1	6	1	0
SI_007_071_H_C01	SI_007_071_H	household_arm_2	child_household_foot_exam_and_flee_count	1	2020-03-24 12:15:00	2020-03-01	1	2	237.5	23.75	158.2	15.82	7	2	6	1	0
SI_008_002_H_C03	SI_008_002_H	household_arm_2	child_household_foot_exam_and_flee_count	3	2020-08-28 09:35:00	2020-08-01	2	2	193	19.3	233.8	23.38	8	1	6	1	0
SI_044_046_H_C02	SI_044_046_H	household_arm_2	child_household_foot_exam_and_flee_count	2	2020-02-15 12:30:00	2020-02-01	1	2	94.1	9.41	321.25	32.125	44	2	6	1	0
SI_044_048_H_C01	SI_044_048_H	household_arm_2	child_household_foot_exam_and_flee_count	1	2020-02-18 10:00:00	2020-02-01	1	2	94.1	9.41	321.25	32.125	44	1	6	1	0
SI_080_049_H_C01	SI_080_049_H	household_arm_2	child_household_foot_exam_and_flee_count	1	2021-03-29 09:37:00	2021-03-01	3	2	81.6	8.16	92.45	9.245	80	2	6	1	0
KW_094_102_H_C02	KW_094_102_H	household_arm_2	child_household_foot_exam_and_flee_count	2	2020-03-07	2020-03-01	1	1	152.7	15.27	96.05	9.605	94	1	5	1	1	2
KW_108_005_H_C03	KW_108_005_H	household_arm_2	child_household_foot_exam_and_flee_count	3	2020-09-22 15:25:00	2020-09-01	2	1	53.2	5.32	61.9	6.19	108	1	5	1	1	11
KW_111_001_H_C02	KW_111_001_H	household_arm_2	child_household_foot_exam_and_flee_count	2	2020-09-03 14:44:00	2020-09-01	2	1	53.2	5.32	61.9	6.19	111	2	5	1	1	21
KW_111_007_H_C01	KW_111_007_H	household_arm_2	child_household_foot_exam_and_flee_count	1	2020-08-31 16:07:00	2020-08-01	2	1	48.2	4.82	59.55	5.955	111	1	5	1	1	24
KW_111_014_H_C01	KW_111_014_H	household_arm_2	child_household_foot_exam_and_flee_count	1	2020-08-28 14:48:00	2020-08-01	2	1	48.2	4.82	59.55	5.955	111	2	5	1	1	13
KW_111_021_H_C03	KW_111_021_H	household_arm_2	child_household_foot_exam_and_flee_count	3	2020-08-28 10:04:00	2020-08-01	2	1	48.2	4.82	59.55	5.955	111	1	5	1	1	83
KW_111_022_H_C02	KW_111_022_H	household_arm_2	child_household_foot_exam_and_flee_count	2	2020-08-28 12:18:00	2020-08-01	2	1	48.2	4.82	59.55	5.955	111	1	5	1	1	45
KW_122_045_H_C01	KW_122_045_H	household_arm_2	child_household_foot_exam_and_flee_count	1	2021-03-26 10:17:00	2021-03-01	3	1	30.1	3.01	23.95	2.395	122	2	5	1	1	12
KW_130_013_H_C02	KW_130_013_H	household_arm_2	child_household_foot_exam_and_flee_count	2	2020-09-09 10:31:00	2020-09-01	2	1	53.2	5.32	61.9	6.19	130	1	5	1	1	6
KW_135_018_H_C02	KW_135_018_H	household_arm_2	child_household_foot_exam_and_flee_count	2	2021-02-22 13:28:00	2021-02-01	3	1	13.6	1.36	69	6.9	135	2	5	1	1	9
KW_139_016_H_C02	KW_139_016_H	household_arm_2	child_household_foot_exam_and_flee_count	2	2021-02-15 08:51:00	2021-02-01	3	1	13.6	1.36	69	6.9	139	2	5	1	1	154
KW_141_014_H_C02	KW_141_014_H	household_arm_2	child_household_foot_exam_and_flee_count	2	2021-04-20 11:15:00	2021-04-01	3	1	55.2	5.52	21.85	2.185	141	2	5	1	1	1
KW_141_045_H_C02	KW_141_045_H	household_arm_2	child_household_foot_exam_and_flee_count	2	2021-04-16 10:57:00	2021-04-01	3	1	55.2	5.52	21.85	2.185	141	1	5	1	1	7
KW_144_003_H_C04	KW_144_003_H	household_arm_2	child_household_foot_exam_and_flee_count	4	2021-04-10 10:13:00	2021-04-01	3	1	55.2	5.52	21.85	2.185	144	1	5	1	1	6
KW_144_003_H_C03	KW_144_003_H	household_arm_2	child_household_foot_exam_and_flee_count	3	2021-04-10 10:02:00	2021-04-01	3	1	55.2	5.52	21.85	2.185	144	2	5	1	1	4
KW_144_009_H_C01	KW_144_009_H	household_arm_2	child_household_foot_exam_and_flee_count	1	2021-04-07 11:36:00	2021-04-01	3	1	55.2	5.52	21.85	2.185	144	2	5	1	1	13
KW_144_102_H_C02	KW_144_102_H	household_arm_2	child_household_foot_exam_and_flee_count	2	2021-04-07 10:07:00	2021-04-01	3	1	55.2	5.52	21.85	2.185	144	2	5	1	1	15
KW_240_003_H_C01	KW_240_003_H	household_arm_2	child_household_foot_exam_and_flee_count	1	2020-02-26 11:55:00	2020-02-01	1	1	96.2	9.62	117.85	11.785	240	1	5	1	1	1
KW_247_094_H_C05	KW_247_094_H	household_arm_2	child_household_foot_exam_and_flee_count	5	2021-04-29 09:23:00	2021-04-01	3	1	55.2	5.52	21.85	2.185	247	1	5	1	1	14
KW_309_016_H_C03	KW_309_016_H	household_arm_2	child_household_foot_exam_and_flee_count	3	2020-10-09 11:33:00	2020-10-01	2	1	72.2	7.22	50.7	5.07	309	1	5	1	1	15
SI_002_015_H_C01	SI_002_015_H	household_arm_2	child_household_foot_exam_and_flee_count	1	2021-04-01 09:48:00	2021-04-01	3	2	552.9	55.29	88.25	8.825	2	2	5	1	1	14
SI_003_002_H_C01	SI_003_002_H	household_arm_2	child_household_foot_exam_and_flee_count	1	2020-10-05 09:52:00	2020-10-01	2	2	304.6	30.46	217.9	21.79	3	1	5	1	1	2
SI_003_005_H_C02	SI_003_005_H	household_arm_2	child_household_foot_exam_and_flee_count	2	2020-10-08 15:46:00	2020-10-01	2	2	304.6	30.46	217.9	21.79	3	2	5	1	1	5
SI_005_009_H_C03	SI_005_009_H	household_arm_2	child_household_foot_exam_and_flee_count	3	2020-09-16 12:47:00	2020-09-01	2	2	242.8	24.28	158.75	15.875	5	2	5	1	1	44
SI_015_004_H_C01	SI_015_004_H	household_arm_2	child_household_foot_exam_and_flee_count	1	2020-10-23 12:22:00	2020-10-01	2	2	304.6	30.46	217.9	21.79	15	1	5	1	1	13
SI_026_078_H_C02	SI_026_078_H	household_arm_2	child_household_foot_exam_and_flee_count	2	2021-02-10 13:38:00	2021-02-01	3	2	94.9	9.49	60.25	6.025	26	1	5	1	1	12
SI_027_102_H_C02	SI_027_102_H	household_arm_2	child_household_foot_exam_and_flee_count	2	2020-03-07 10:00:00	2020-03-01	1	2	237.5	23.75	158.2	15.82	27	1	5	1	1	1
SI_044_019_H_C01	SI_044_019_H	household_arm_2	child_household_foot_exam_and_flee_count	1	2020-02-15 12:30:00	2020-02-01	1	2	94.1	9.41	321.25	32.125	44	1	5	1	1	2
SI_044_050_H_C02	SI_044_050_H	household_arm_2	child_household_foot_exam_and_flee_count	2	2020-02-17	2020-02-01	1	2	94.1	9.41	321.25	32.125	44	1	5	1	1	14
SI_052_017_H_C01	SI_052_017_H	household_arm_2	child_household_foot_exam_and_flee_count	1	2021-04-13 08:05:00	2021-04-01	3	2	552.9	55.29	88.25	8.825	52	1	5	1	1	11
SI_052_026_H_C01	SI_052_026_H	household_arm_2	child_household_foot_exam_and_flee_count	1	2021-04-14 09:35:00	2021-04-01	3	2	552.9	55.29	88.25	8.825	52	2	5	1	1	22
SI_070_010_H_C01	SI_070_010_H	household_arm_2	child_household_foot_exam_and_flee_count	1	2021-02-17 10:31:00	2021-02-01	3	2	94.9	9.49	60.25	6.025	70	2	5	1	1	61
SI_070_035_H_C01	SI_070_035_H	household_arm_2	child_household_foot_exam_and_flee_count	1	2021-02-18 11:54:00	2021-02-01	3	2	94.9	9.49	60.25	6.025	70	2	5	1	1	19
KW_107_032_H_C01	KW_107_032_H	household_arm_2	child_household_foot_exam_and_flee_count	1	2021-02-02 08:32:00	2021-02-01	3	1	13.6	1.36	69	6.9	107	2	5	1	0
KW_111_008_H_C02	KW_111_008_H	household_arm_2	child_household_foot_exam_and_flee_count	2	2020-08-31 15:31:00	2020-08-01	2	1	48.2	4.82	59.55	5.955	111	1	5	1	0
KW_120_057_H_C03	KW_120_057_H	household_arm_2	child_household_foot_exam_and_flee_count	3	2021-03-22 11:18:00	2021-03-01	3	1	30.1	3.01	23.95	2.395	120	2	5	1	0
KW_126_020_H_C03	KW_126_020_H	household_arm_2	child_household_foot_exam_and_flee_count	3	2020-02-17 10:00:00	2020-02-01	1	1	96.2	9.62	117.85	11.785	126	2	5	1	0
KW_126_059_H_C01	KW_126_059_H	household_arm_2	child_household_foot_exam_and_flee_count	1	2020-02-18 10:00:00	2020-02-01	1	1	96.2	9.62	117.85	11.785	126	1	5	1	0
KW_137_036_H_C01	KW_137_036_H	household_arm_2	child_household_foot_exam_and_flee_count	1	2021-02-05 14:20:00	2021-02-01	3	1	13.6	1.36	69	6.9	137	2	5	1	0
KW_139_069_H_C02	KW_139_069_H	household_arm_2	child_household_foot_exam_and_flee_count	2	2021-02-15 10:09:00	2021-02-01	3	1	13.6	1.36	69	6.9	139	1	5	1	0
KW_141_015_H_C01	KW_141_015_H	household_arm_2	child_household_foot_exam_and_flee_count	1	2021-04-19 10:56:00	2021-04-01	3	1	55.2	5.52	21.85	2.185	141	1	5	1	0
KW_141_027_H_C02	KW_141_027_H	household_arm_2	child_household_foot_exam_and_flee_count	2	2021-04-14 09:27:00	2021-04-01	3	1	55.2	5.52	21.85	2.185	141	1	5	1	0
KW_144_027_H_C02	KW_144_027_H	household_arm_2	child_household_foot_exam_and_flee_count	2	2021-04-07 13:31:00	2021-04-01	3	1	55.2	5.52	21.85	2.185	144	1	5	1	0
KW_240_050_H_C04	KW_240_050_H	household_arm_2	child_household_foot_exam_and_flee_count	4	2020-02-29 10:00:00	2020-02-01	1	1	96.2	9.62	117.85	11.785	240	1	5	1	0
KW_321_002_H_C01	KW_321_002_H	household_arm_2	child_household_foot_exam_and_flee_count	1	2020-10-21 08:28:00	2020-10-01	2	1	72.2	7.22	50.7	5.07	321	1	5	1	0
SI_005_002_H_C02	SI_005_002_H	household_arm_2	child_household_foot_exam_and_flee_count	2	2020-09-18 13:20:00	2020-09-01	2	2	242.8	24.28	158.75	15.875	5	1	5	1	0
SI_008_002_H_C04	SI_008_002_H	household_arm_2	child_household_foot_exam_and_flee_count	4	2020-08-28 09:41:00	2020-08-01	2	2	193	19.3	233.8	23.38	8	1	5	1	0
SI_011_050_H_C02	SI_011_050_H	household_arm_2	child_household_foot_exam_and_flee_count	2	2021-01-28 14:00:00	2021-01-01	3	2	90	9	186.75	18.675	11	1	5	1	0
SI_027_005_H_C01	SI_027_005_H	household_arm_2	child_household_foot_exam_and_flee_count	1	2020-02-29 10:00:00	2020-02-01	1	2	94.1	9.41	321.25	32.125	27	2	5	1	0
SI_044_020_H_C02	SI_044_020_H	household_arm_2	child_household_foot_exam_and_flee_count	2	2020-02-18 10:00:00	2020-02-01	1	2	94.1	9.41	321.25	32.125	44	1	5	1	0
SI_081_085_H_C01	SI_081_085_H	household_arm_2	child_household_foot_exam_and_flee_count	1	2021-04-21 08:30:00	2021-04-01	3	2	552.9	55.29	88.25	8.825	81	2	5	1	0
KW_094_073_H_C01	KW_094_073_H	household_arm_2	child_household_foot_exam_and_flee_count	1	2020-03-07 12:45:00	2020-03-01	1	1	152.7	15.27	96.05	9.605	94	2	4	1	1	8
KW_094_073_H_C02	KW_094_073_H	household_arm_2	child_household_foot_exam_and_flee_count	2	2020-03-07 12:47:00	2020-03-01	1	1	152.7	15.27	96.05	9.605	94	1	4	1	1	3
KW_130_020_H_C01	KW_130_020_H	household_arm_2	child_household_foot_exam_and_flee_count	1	2020-09-09 14:21:00	2020-09-01	2	1	53.2	5.32	61.9	6.19	130	2	4	1	1	3
KW_135_018_H_C01	KW_135_018_H	household_arm_2	child_household_foot_exam_and_flee_count	1	2021-02-22 13:17:00	2021-02-01	3	1	13.6	1.36	69	6.9	135	1	4	1	1	2
KW_139_004_H_C01	KW_139_004_H	household_arm_2	child_household_foot_exam_and_flee_count	1	2021-02-13 09:13:00	2021-02-01	3	1	13.6	1.36	69	6.9	139	2	4	1	1	7
KW_139_047_H_C03	KW_139_047_H	household_arm_2	child_household_foot_exam_and_flee_count	3	2021-02-13 13:43:00	2021-02-01	3	1	13.6	1.36	69	6.9	139	2	4	1	1	19
KW_144_003_H_C02	KW_144_003_H	household_arm_2	child_household_foot_exam_and_flee_count	2	2021-04-10 09:59:00	2021-04-01	3	1	55.2	5.52	21.85	2.185	144	1	4	1	1	6
KW_144_046_H_C01	KW_144_046_H	household_arm_2	child_household_foot_exam_and_flee_count	1	2021-04-07 14:49:00	2021-04-01	3	1	55.2	5.52	21.85	2.185	144	2	4	1	1	5
KW_247_017_H_C02	KW_247_017_H	household_arm_2	child_household_foot_exam_and_flee_count	2	2021-04-28 12:25:00	2021-04-01	3	1	55.2	5.52	21.85	2.185	247	1	4	1	1	4
KW_247_023_H_C02	KW_247_023_H	household_arm_2	child_household_foot_exam_and_flee_count	2	2021-04-26 13:40:00	2021-04-01	3	1	55.2	5.52	21.85	2.185	247	2	4	1	1	11
KW_247_025_H_C03	KW_247_025_H	household_arm_2	child_household_foot_exam_and_flee_count	3	2021-04-29 13:59:00	2021-04-01	3	1	55.2	5.52	21.85	2.185	247	2	4	1	1	75
KW_247_094_H_C04	KW_247_094_H	household_arm_2	child_household_foot_exam_and_flee_count	4	2021-04-29 09:27:00	2021-04-01	3	1	55.2	5.52	21.85	2.185	247	1	4	1	1	2
KW_309_015_H_C04	KW_309_015_H	household_arm_2	child_household_foot_exam_and_flee_count	4	2020-10-09 09:28:00	2020-10-01	2	1	72.2	7.22	50.7	5.07	309	1	4	1	1	23
KW_309_021_H_C03	KW_309_021_H	household_arm_2	child_household_foot_exam_and_flee_count	3	2020-10-08 08:45:00	2020-10-01	2	1	72.2	7.22	50.7	5.07	309	1	4	1	1	21
SI_001_003_H_C02	SI_001_003_H	household_arm_2	child_household_foot_exam_and_flee_count	2	2020-09-09 10:55:00	2020-09-01	2	2	242.8	24.28	158.75	15.875	1	2	4	1	1	37
SI_003_007_H_C03	SI_003_007_H	household_arm_2	child_household_foot_exam_and_flee_count	3	2020-10-07 11:54:00	2020-10-01	2	2	304.6	30.46	217.9	21.79	3	1	4	1	1	5
SI_005_008_H_C02	SI_005_008_H	household_arm_2	child_household_foot_exam_and_flee_count	2	2020-09-17 10:07:00	2020-09-01	2	2	242.8	24.28	158.75	15.875	5	2	4	1	1	28
SI_011_089_H_C02	SI_011_089_H	household_arm_2	child_household_foot_exam_and_flee_count	2	2021-01-29 12:33:00	2021-01-01	3	2	90	9	186.75	18.675	11	2	4	1	1	8
SI_014_083_H_C01	SI_014_083_H	household_arm_2	child_household_foot_exam_and_flee_count	1	2021-02-05 10:32:00	2021-02-01	3	2	94.9	9.49	60.25	6.025	14	1	4	1	1	2
SI_015_010_H_C03	SI_015_010_H	household_arm_2	child_household_foot_exam_and_flee_count	3	2020-10-17 12:47:00	2020-10-01	2	2	304.6	30.46	217.9	21.79	15	2	4	1	1	2
SI_052_017_H_C03	SI_052_017_H	household_arm_2	child_household_foot_exam_and_flee_count	3	2021-04-13 08:20:00	2021-04-01	3	2	552.9	55.29	88.25	8.825	52	1	4	1	1	5
SI_076_082_H_C01	SI_076_082_H	household_arm_2	child_household_foot_exam_and_flee_count	1	2021-04-08 09:22:00	2021-04-01	3	2	552.9	55.29	88.25	8.825	76	2	4	1	1	1
KW_122_022_H_C03	KW_122_022_H	household_arm_2	child_household_foot_exam_and_flee_count	3	2021-03-25 10:55:00	2021-03-01	3	1	30.1	3.01	23.95	2.395	122	1	4	1	0
KW_126_070_H_C03	KW_126_070_H	household_arm_2	child_household_foot_exam_and_flee_count	3	2020-02-14 10:00:00	2020-02-01	1	1	96.2	9.62	117.85	11.785	126	2	4	1	0
KW_126_071_H_C02	KW_126_071_H	household_arm_2	child_household_foot_exam_and_flee_count	2	2020-02-17 10:00:00	2020-02-01	1	1	96.2	9.62	117.85	11.785	126	2	4	1	0
KW_137_034_H_C01	KW_137_034_H	household_arm_2	child_household_foot_exam_and_flee_count	1	2021-02-06 08:55:00	2021-02-01	3	1	13.6	1.36	69	6.9	137	1	4	1	0
KW_137_091_H_C01	KW_137_091_H	household_arm_2	child_household_foot_exam_and_flee_count	1	2021-02-05 10:31:00	2021-02-01	3	1	13.6	1.36	69	6.9	137	1	4	1	0
KW_141_027_H_C01	KW_141_027_H	household_arm_2	child_household_foot_exam_and_flee_count	1	2021-04-14 09:20:00	2021-04-01	3	1	55.2	5.52	21.85	2.185	141	1	4	1	0
KW_247_026_H_C01	KW_247_026_H	household_arm_2	child_household_foot_exam_and_flee_count	1	2021-04-26 09:41:00	2021-04-01	3	1	55.2	5.52	21.85	2.185	247	1	4	1	0
KW_247_094_H_C03	KW_247_094_H	household_arm_2	child_household_foot_exam_and_flee_count	3	2021-04-29 09:45:00	2021-04-01	3	1	55.2	5.52	21.85	2.185	247	2	4	1	0
KW_319_045_H_C01	KW_319_045_H	household_arm_2	child_household_foot_exam_and_flee_count	1	2021-03-09 09:22:00	2021-03-01	3	1	30.1	3.01	23.95	2.395	319	1	4	1	0
KW_321_001_H_C04	KW_321_001_H	household_arm_2	child_household_foot_exam_and_flee_count	4	2020-10-21 09:39:00	2020-10-01	2	1	72.2	7.22	50.7	5.07	321	2	4	1	0
SI_044_019_H_C03	SI_044_019_H	household_arm_2	child_household_foot_exam_and_flee_count	3	2020-02-15	2020-02-01	1	2	94.1	9.41	321.25	32.125	44	1	4	1	0
SI_044_046_H_C03	SI_044_046_H	household_arm_2	child_household_foot_exam_and_flee_count	3	2020-02-15 12:30:00	2020-02-01	1	2	94.1	9.41	321.25	32.125	44	2	4	1	0
KW_094_090_H_C01	KW_094_090_H	household_arm_2	child_household_foot_exam_and_flee_count	1	2020-03-09 12:59:00	2020-03-01	1	1	152.7	15.27	96.05	9.605	94	1	3	1	1	2
KW_108_007_H_C02	KW_108_007_H	household_arm_2	child_household_foot_exam_and_flee_count	2	2020-09-22 12:10:00	2020-09-01	2	1	53.2	5.32	61.9	6.19	108	1	3	1	1	6
KW_108_022_H_C02	KW_108_022_H	household_arm_2	child_household_foot_exam_and_flee_count	2	2020-09-23 10:13:00	2020-09-01	2	1	53.2	5.32	61.9	6.19	108	1	3	1	1	5
KW_111_014_H_C02	KW_111_014_H	household_arm_2	child_household_foot_exam_and_flee_count	2	2020-08-28 14:39:00	2020-08-01	2	1	48.2	4.82	59.55	5.955	111	2	3	1	1	7
KW_111_022_H_C05	KW_111_022_H	household_arm_2	child_household_foot_exam_and_flee_count	5	2020-08-28 12:45:00	2020-08-01	2	1	48.2	4.82	59.55	5.955	111	1	3	1	1	38
KW_111_024_H_C02	KW_111_024_H	household_arm_2	child_household_foot_exam_and_flee_count	2	2020-09-03 11:39:00	2020-09-01	2	1	53.2	5.32	61.9	6.19	111	2	3	1	1	11
KW_130_004_H_C02	KW_130_004_H	household_arm_2	child_household_foot_exam_and_flee_count	2	2020-09-10 10:59:00	2020-09-01	2	1	53.2	5.32	61.9	6.19	130	1	3	1	1	6
KW_139_016_H_C01	KW_139_016_H	household_arm_2	child_household_foot_exam_and_flee_count	1	2021-02-15 09:22:00	2021-02-01	3	1	13.6	1.36	69	6.9	139	2	3	1	1	19
KW_139_074_H_C01	KW_139_074_H	household_arm_2	child_household_foot_exam_and_flee_count	1	2021-02-12 11:32:00	2021-02-01	3	1	13.6	1.36	69	6.9	139	1	3	1	1	3
KW_141_014_H_C01	KW_141_014_H	household_arm_2	child_household_foot_exam_and_flee_count	1	2021-04-20 11:06:00	2021-04-01	3	1	55.2	5.52	21.85	2.185	141	2	3	1	1	10
KW_141_082_H_C03	KW_141_082_H	household_arm_2	child_household_foot_exam_and_flee_count	3	2021-04-19 10:08:00	2021-04-01	3	1	55.2	5.52	21.85	2.185	141	1	3	1	1	14
KW_240_018_H_C04	KW_240_018_H	household_arm_2	child_household_foot_exam_and_flee_count	4	2020-02-26	2020-02-01	1	1	96.2	9.62	117.85	11.785	240	2	3	1	1	13
KW_240_071_H_C01	KW_240_071_H	household_arm_2	child_household_foot_exam_and_flee_count	1	2020-02-26 12:21:00	2020-02-01	1	1	96.2	9.62	117.85	11.785	240	2	3	1	1	13
KW_247_084_H_C02	KW_247_084_H	household_arm_2	child_household_foot_exam_and_flee_count	2	2021-04-30 11:43:00	2021-04-01	3	1	55.2	5.52	21.85	2.185	247	1	3	1	1	7
KW_309_003_H_C01	KW_309_003_H	household_arm_2	child_household_foot_exam_and_flee_count	1	2020-10-08 16:19:00	2020-10-01	2	1	72.2	7.22	50.7	5.07	309	1	3	1	1	12
KW_309_015_H_C05	KW_309_015_H	household_arm_2	child_household_foot_exam_and_flee_count	5	2020-10-09 09:33:00	2020-10-01	2	1	72.2	7.22	50.7	5.07	309	1	3	1	1	31
KW_309_016_H_C04	KW_309_016_H	household_arm_2	child_household_foot_exam_and_flee_count	4	2020-10-09 11:43:00	2020-10-01	2	1	72.2	7.22	50.7	5.07	309	2	3	1	1	7
SI_002_015_H_C02	SI_002_015_H	household_arm_2	child_household_foot_exam_and_flee_count	2	2021-04-01 10:00:00	2021-04-01	3	2	552.9	55.29	88.25	8.825	2	1	3	1	1	4
SI_003_005_H_C03	SI_003_005_H	household_arm_2	child_household_foot_exam_and_flee_count	3	2020-10-08 16:00:00	2020-10-01	2	2	304.6	30.46	217.9	21.79	3	2	3	1	1	7
SI_008_006_H_C01	SI_008_006_H	household_arm_2	child_household_foot_exam_and_flee_count	1	2020-08-29 10:11:00	2020-08-01	2	2	193	19.3	233.8	23.38	8	1	3	1	1	5
SI_013_087_H_C01	SI_013_087_H	household_arm_2	child_household_foot_exam_and_flee_count	1	2021-03-17 09:27:00	2021-03-01	3	2	81.6	8.16	92.45	9.245	13	2	3	1	1	23
SI_015_008_H_C02	SI_015_008_H	household_arm_2	child_household_foot_exam_and_flee_count	2	2020-10-22 09:58:00	2020-10-01	2	2	304.6	30.46	217.9	21.79	15	2	3	1	1	18
SI_022_059_H_C02	SI_022_059_H	household_arm_2	child_household_foot_exam_and_flee_count	2	2020-02-25 10:00:00	2020-02-01	1	2	94.1	9.41	321.25	32.125	22	2	3	1	1	24
KW_094_027_H_C01	KW_094_027_H	household_arm_2	child_household_foot_exam_and_flee_count	1	2020-03-11	2020-03-01	1	1	152.7	15.27	96.05	9.605	94	2	3	1	0
KW_122_022_H_C02	KW_122_022_H	household_arm_2	child_household_foot_exam_and_flee_count	2	2021-03-25 10:54:00	2021-03-01	3	1	30.1	3.01	23.95	2.395	122	1	3	1	0
KW_135_084_H_C02	KW_135_084_H	household_arm_2	child_household_foot_exam_and_flee_count	2	2021-02-22 09:12:00	2021-02-01	3	1	13.6	1.36	69	6.9	135	2	3	1	0
KW_137_008_H_C01	KW_137_008_H	household_arm_2	child_household_foot_exam_and_flee_count	1	2021-02-05 11:34:00	2021-02-01	3	1	13.6	1.36	69	6.9	137	1	3	1	0
KW_137_036_H_C02	KW_137_036_H	household_arm_2	child_household_foot_exam_and_flee_count	2	2021-02-05 14:22:00	2021-02-01	3	1	13.6	1.36	69	6.9	137	1	3	1	0
KW_139_038_H_C01	KW_139_038_H	household_arm_2	child_household_foot_exam_and_flee_count	1	2021-02-12 09:18:00	2021-02-01	3	1	13.6	1.36	69	6.9	139	1	3	1	0
KW_141_015_H_C03	KW_141_015_H	household_arm_2	child_household_foot_exam_and_flee_count	3	2021-04-19 11:06:00	2021-04-01	3	1	55.2	5.52	21.85	2.185	141	2	3	1	0
KW_144_003_H_C01	KW_144_003_H	household_arm_2	child_household_foot_exam_and_flee_count	1	2021-04-10 10:20:00	2021-04-01	3	1	55.2	5.52	21.85	2.185	144	1	3	1	0
KW_144_024_H_C01	KW_144_024_H	household_arm_2	child_household_foot_exam_and_flee_count	1	2021-04-10 08:19:00	2021-04-01	3	1	55.2	5.52	21.85	2.185	144	2	3	1	0
KW_247_021_H_C01	KW_247_021_H	household_arm_2	child_household_foot_exam_and_flee_count	1	2021-04-27 12:49:00	2021-04-01	3	1	55.2	5.52	21.85	2.185	247	2	3	1	0
KW_247_094_H_C02	KW_247_094_H	household_arm_2	child_household_foot_exam_and_flee_count	2	2021-04-29 09:32:00	2021-04-01	3	1	55.2	5.52	21.85	2.185	247	1	3	1	0
SI_003_002_H_C02	SI_003_002_H	household_arm_2	child_household_foot_exam_and_flee_count	2	2020-10-05 10:06:00	2020-10-01	2	2	304.6	30.46	217.9	21.79	3	2	3	1	0
KW_126_041_H_C01	KW_126_041_H	household_arm_2	child_household_foot_exam_and_flee_count	1	2020-02-14 10:00:00	2020-02-01	1	1	96.2	9.62	117.85	11.785	126	1	2.5	1	0
KW_094_004_H_C01	KW_094_004_H	household_arm_2	child_household_foot_exam_and_flee_count	1	2020-03-10 12:41:00	2020-03-01	1	1	152.7	15.27	96.05	9.605	94	2	2	1	1	5
KW_111_020_H_C01	KW_111_020_H	household_arm_2	child_household_foot_exam_and_flee_count	1	2020-09-02 14:52:00	2020-09-01	2	1	53.2	5.32	61.9	6.19	111	2	2	1	1	9
KW_144_016_H_C03	KW_144_016_H	household_arm_2	child_household_foot_exam_and_flee_count	3	2021-04-08 12:02:00	2021-04-01	3	1	55.2	5.52	21.85	2.185	144	2	2	1	1	3
KW_247_036_H_C01	KW_247_036_H	household_arm_2	child_household_foot_exam_and_flee_count	1	2021-05-01 12:49:00	2021-05-01	3	1	66.3	6.63	42.65	4.265	247	2	2	1	1	2
KW_309_006_H_C02	KW_309_006_H	household_arm_2	child_household_foot_exam_and_flee_count	2	2020-10-13 14:24:00	2020-10-01	2	1	72.2	7.22	50.7	5.07	309	2	2	1	1	5
KW_309_015_H_C03	KW_309_015_H	household_arm_2	child_household_foot_exam_and_flee_count	3	2020-10-09 09:31:00	2020-10-01	2	1	72.2	7.22	50.7	5.07	309	1	2	1	1	14
SI_022_059_H_C01	SI_022_059_H	household_arm_2	child_household_foot_exam_and_flee_count	1	2020-02-25 10:22:00	2020-02-01	1	2	94.1	9.41	321.25	32.125	22	1	2	1	1	2
SI_070_035_H_C02	SI_070_035_H	household_arm_2	child_household_foot_exam_and_flee_count	2	2021-02-18 12:18:00	2021-02-01	3	2	94.9	9.49	60.25	6.025	70	2	2	1	1	3
KW_094_087_H_C01	KW_094_087_H	household_arm_2	child_household_foot_exam_and_flee_count	1	2020-03-09 10:00:00	2020-03-01	1	1	152.7	15.27	96.05	9.605	94	2	2	1	0
KW_094_094_H_C02	KW_094_094_H	household_arm_2	child_household_foot_exam_and_flee_count	2	2020-03-07 14:22:00	2020-03-01	1	1	152.7	15.27	96.05	9.605	94	2	2	1	0
KW_108_008_H_C03	KW_108_008_H	household_arm_2	child_household_foot_exam_and_flee_count	3	2020-09-22 14:09:00	2020-09-01	2	1	53.2	5.32	61.9	6.19	108	1	2	1	0
KW_108_008_H_C04	KW_108_008_H	household_arm_2	child_household_foot_exam_and_flee_count	4	2020-09-22 14:11:00	2020-09-01	2	1	53.2	5.32	61.9	6.19	108	2	2	1	0
KW_122_002_H_C01	KW_122_002_H	household_arm_2	child_household_foot_exam_and_flee_count	1	2021-03-23 09:23:00	2021-03-01	3	1	30.1	3.01	23.95	2.395	122	1	2	1	0
KW_122_082_H_C01	KW_122_082_H	household_arm_2	child_household_foot_exam_and_flee_count	1	2021-03-27 10:30:00	2021-03-01	3	1	30.1	3.01	23.95	2.395	122	2	2	1	0
KW_130_005_H_C05	KW_130_005_H	household_arm_2	child_household_foot_exam_and_flee_count	5	2020-09-10 13:19:00	2020-09-01	2	1	53.2	5.32	61.9	6.19	130	1	2	1	0
KW_130_023_H_C01	KW_130_023_H	household_arm_2	child_household_foot_exam_and_flee_count	1	2020-09-09 11:51:00	2020-09-01	2	1	53.2	5.32	61.9	6.19	130	2	2	1	0
KW_135_018_H_C04	KW_135_018_H	household_arm_2	child_household_foot_exam_and_flee_count	4	2021-02-22 14:02:00	2021-02-01	3	1	13.6	1.36	69	6.9	135	1	2	1	0
KW_135_048_H_C01	KW_135_048_H	household_arm_2	child_household_foot_exam_and_flee_count	1	2021-02-22 10:49:00	2021-02-01	3	1	13.6	1.36	69	6.9	135	2	2	1	0
KW_141_032_H_C02	KW_141_032_H	household_arm_2	child_household_foot_exam_and_flee_count	2	2021-04-14 11:42:00	2021-04-01	3	1	55.2	5.52	21.85	2.185	141	1	2	1	0
KW_144_003_H_C07	KW_144_003_H	household_arm_2	child_household_foot_exam_and_flee_count	7	2021-04-10 10:32:00	2021-04-01	3	1	55.2	5.52	21.85	2.185	144	1	2	1	0
KW_144_003_H_C08	KW_144_003_H	household_arm_2	child_household_foot_exam_and_flee_count	8	2021-04-10 10:34:00	2021-04-01	3	1	55.2	5.52	21.85	2.185	144	2	2	1	0
KW_144_022_H_C02	KW_144_022_H	household_arm_2	child_household_foot_exam_and_flee_count	2	2021-04-13 08:21:00	2021-04-01	3	1	55.2	5.52	21.85	2.185	144	2	2	1	0
KW_240_050_H_C06	KW_240_050_H	household_arm_2	child_household_foot_exam_and_flee_count	6	2020-02-29	2020-02-01	1	1	96.2	9.62	117.85	11.785	240	1	2	1	0
KW_247_023_H_C01	KW_247_023_H	household_arm_2	child_household_foot_exam_and_flee_count	1	2021-04-19 13:43:00	2021-04-01	3	1	55.2	5.52	21.85	2.185	247	1	2	1	0
KW_247_094_H_C01	KW_247_094_H	household_arm_2	child_household_foot_exam_and_flee_count	1	2021-04-29 09:30:00	2021-04-01	3	1	55.2	5.52	21.85	2.185	247	1	2	1	0
KW_309_005_H_C01	KW_309_005_H	household_arm_2	child_household_foot_exam_and_flee_count	1	2020-10-08 14:03:00	2020-10-01	2	1	72.2	7.22	50.7	5.07	309	1	2	1	0
KW_309_018_H_C01	KW_309_018_H	household_arm_2	child_household_foot_exam_and_flee_count	1	2020-10-10 08:51:00	2020-10-01	2	1	72.2	7.22	50.7	5.07	309	2	2	1	0
KW_309_021_H_C06	KW_309_021_H	household_arm_2	child_household_foot_exam_and_flee_count	6	2020-10-08 09:13:00	2020-10-01	2	1	72.2	7.22	50.7	5.07	309	2	2	1	0
KW_321_013_H_C01	KW_321_013_H	household_arm_2	child_household_foot_exam_and_flee_count	1	2020-10-21 13:19:00	2020-10-01	2	1	72.2	7.22	50.7	5.07	321	1	2	1	0
KW_321_013_H_C02	KW_321_013_H	household_arm_2	child_household_foot_exam_and_flee_count	2	2020-10-21 13:21:00	2020-10-01	2	1	72.2	7.22	50.7	5.07	321	1	2	1	0
SI_005_003_H_C01	SI_005_003_H	household_arm_2	child_household_foot_exam_and_flee_count	1	2020-09-19 09:52:00	2020-09-01	2	2	242.8	24.28	158.75	15.875	5	2	2	1	0
SI_014_083_H_C02	SI_014_083_H	household_arm_2	child_household_foot_exam_and_flee_count	2	2021-02-05 10:51:00	2021-02-01	3	2	94.9	9.49	60.25	6.025	14	2	2	1	0
SI_044_047_H_C04	SI_044_047_H	household_arm_2	child_household_foot_exam_and_flee_count	4	2020-02-17 11:35:00	2020-02-01	1	2	94.1	9.41	321.25	32.125	44	2	2	1	0
SI_044_058_H_C03	SI_044_058_H	household_arm_2	child_household_foot_exam_and_flee_count	3	2020-02-15	2020-02-01	1	2	94.1	9.41	321.25	32.125	44	2	2	1	0
KW_141_082_H_C01	KW_141_082_H	household_arm_2	child_household_foot_exam_and_flee_count	1	2021-04-19 10:12:00	2021-04-01	3	1	55.2	5.52	21.85	2.185	141	1	1	1	1	6
KW_309_016_H_C06	KW_309_016_H	household_arm_2	child_household_foot_exam_and_flee_count	6	2020-10-09 12:19:00	2020-10-01	2	1	72.2	7.22	50.7	5.07	309	2	1	1	1	1
SI_011_089_H_C01	SI_011_089_H	household_arm_2	child_household_foot_exam_and_flee_count	1	2021-01-29 12:21:00	2021-01-01	3	2	90	9	186.75	18.675	11	1	1	1	1	2
KW_094_033_H_C01	KW_094_033_H	household_arm_2	child_household_foot_exam_and_flee_count	1	2020-03-11	2020-03-01	1	1	152.7	15.27	96.05	9.605	94	1	1	1	0
KW_108_005_H_C04	KW_108_005_H	household_arm_2	child_household_foot_exam_and_flee_count	4	2020-09-22 15:49:00	2020-09-01	2	1	53.2	5.32	61.9	6.19	108	1	1	1	0
KW_108_019_H_C01	KW_108_019_H	household_arm_2	child_household_foot_exam_and_flee_count	1	2020-09-23 16:35:00	2020-09-01	2	1	53.2	5.32	61.9	6.19	108	1	1	1	0
KW_120_057_H_C01	KW_120_057_H	household_arm_2	child_household_foot_exam_and_flee_count	1	2021-03-22 10:47:00	2021-03-01	3	1	30.1	3.01	23.95	2.395	120	1	1	1	0
KW_122_022_H_C01	KW_122_022_H	household_arm_2	child_household_foot_exam_and_flee_count	1	2021-03-25 10:52:00	2021-03-01	3	1	30.1	3.01	23.95	2.395	122	2	1	1	0
KW_122_033_H_C01	KW_122_033_H	household_arm_2	child_household_foot_exam_and_flee_count	1	2021-03-23 12:43:00	2021-03-01	3	1	30.1	3.01	23.95	2.395	122	1	1	1	0
KW_122_100_H_C02	KW_122_100_H	household_arm_2	child_household_foot_exam_and_flee_count	2	2021-03-23 16:18:00	2021-03-01	3	1	30.1	3.01	23.95	2.395	122	2	1	1	0
KW_126_023_H_C01	KW_126_023_H	household_arm_2	child_household_foot_exam_and_flee_count	1	2020-02-14 10:00:00	2020-02-01	1	1	96.2	9.62	117.85	11.785	126	2	1	1	0
KW_130_023_H_C03	KW_130_023_H	household_arm_2	child_household_foot_exam_and_flee_count	3	2020-09-09 12:29:00	2020-09-01	2	1	53.2	5.32	61.9	6.19	130	2	1	1	0
KW_135_003_H_C01	KW_135_003_H	household_arm_2	child_household_foot_exam_and_flee_count	1	2021-02-22 10:16:00	2021-02-01	3	1	13.6	1.36	69	6.9	135	2	1	1	0
KW_135_084_H_C01	KW_135_084_H	household_arm_2	child_household_foot_exam_and_flee_count	1	2021-02-22 09:06:00	2021-02-01	3	1	13.6	1.36	69	6.9	135	2	1	1	0
KW_135_089_H_C03	KW_135_089_H	household_arm_2	child_household_foot_exam_and_flee_count	3	2021-02-22 16:23:00	2021-02-01	3	1	13.6	1.36	69	6.9	135	1	1	1	0
KW_137_036_H_C04	KW_137_036_H	household_arm_2	child_household_foot_exam_and_flee_count	4	2021-02-05 14:27:00	2021-02-01	3	1	13.6	1.36	69	6.9	137	2	1	1	0
KW_137_091_H_C02	KW_137_091_H	household_arm_2	child_household_foot_exam_and_flee_count	2	2021-02-05 10:35:00	2021-02-01	3	1	13.6	1.36	69	6.9	137	1	1	1	0
KW_139_044_H_C01	KW_139_044_H	household_arm_2	child_household_foot_exam_and_flee_count	1	2021-02-15 14:12:00	2021-02-01	3	1	13.6	1.36	69	6.9	139	1	1	1	0
KW_141_045_H_C03	KW_141_045_H	household_arm_2	child_household_foot_exam_and_flee_count	3	2021-04-16 11:16:00	2021-04-01	3	1	55.2	5.52	21.85	2.185	141	2	1	1	0
KW_141_080_H_C01	KW_141_080_H	household_arm_2	child_household_foot_exam_and_flee_count	1	2021-04-16 11:56:00	2021-04-01	3	1	55.2	5.52	21.85	2.185	141	1	1	1	0
KW_240_018_H_C02	KW_240_018_H	household_arm_2	child_household_foot_exam_and_flee_count	2	2020-02-26 13:20:00	2020-02-01	1	1	96.2	9.62	117.85	11.785	240	2	1	1	0
KW_240_071_H_C02	KW_240_071_H	household_arm_2	child_household_foot_exam_and_flee_count	2	2020-02-26	2020-02-01	1	1	96.2	9.62	117.85	11.785	240	1	1	1	0
KW_247_025_H_C02	KW_247_025_H	household_arm_2	child_household_foot_exam_and_flee_count	2	2021-04-29 14:51:00	2021-04-01	3	1	55.2	5.52	21.85	2.185	247	2	1	1	0
KW_309_015_H_C01	KW_309_015_H	household_arm_2	child_household_foot_exam_and_flee_count	1	2020-10-09 09:41:00	2020-10-01	2	1	72.2	7.22	50.7	5.07	309	2	1	1	0
KW_319_045_H_C02	KW_319_045_H	household_arm_2	child_household_foot_exam_and_flee_count	2	2021-03-09 09:25:00	2021-03-01	3	1	30.1	3.01	23.95	2.395	319	2	1	1	0
SI_011_050_H_C03	SI_011_050_H	household_arm_2	child_household_foot_exam_and_flee_count	3	2021-01-28 14:02:00	2021-01-01	3	2	90	9	186.75	18.675	11	2	1	1	0
KW_240_010_H_C02	KW_240_010_H	household_arm_2	child_household_foot_exam_and_flee_count	2	2020-02-26	2020-02-01	1	1	96.2	9.62	117.85	11.785	240	1	0.5	1	0
[truncated: 437 more columns]

## Sheet: codebook
personal_ID	ID number of participant
HH_id	ID number of household
redcap_event_name
redcap_repeat_instrument
redcap_repeat_instance
screen_date_hh	date person was examined
month	month person was examined
survey_round	survey round	1,2 or 3
region_kw1_si2	region of survey	kw1_si2
rainfallmm_samemonth	rainfall (mm) in month of examination
rainfallcm_samemonth	rainfall (cm) in month of examination
rainfallmm_avprev2months	average rainfall (mm) for the 2 months prior to examination
rainfallcm_avprev2months	average rainfall (cm) for the 2 months prior to examination
school_id	ID number of school
Sex_1f_2m	sex (female/male)	1f_2m
Age	age (years)
Agegroup	age group	1: <8 years, 2: 8-14, 3: 15-21, 4: 22-41, 5:42-60, 6:>60
infection_status	tungiasis infection yes/ no	0: no, 1: yes
intensity_score	total fleas + cluster score
scr_rft1_live_fleas_adult	number of live fleas on the biggest toe (#1) of right foot in an adult
scr_rft1_dead_fleas_adult	number of dead fleas on the biggest toe (#1) of right foot
scr_rft1_manip_adult	number of manipulated lesions on the biggest toe (#1) of right foot
scr_rft1_cl_less_adult	number of clusters on the biggest toe (#1) of right foot
scr_rft1_pskin_adult	peeling skin/desquamation on the biggest toe (#1) of right foot	1: yes,0: no
scr_rft1_cracks_adult	cracks/fissures on the biggest toe (#1) of right foot	1: yes,0: no
scr_rft1_ulcers_adult	ulcers on the biggest toe (#1) of right foot	1: yes,0: no
scr_rft1_abscess_adult	abscess on the biggest toe (#1) of right foot	1: yes,0: no
scr_rft1_hskin_adult	hardskin/hyperkeratosis on the biggest toe (#1) of right foot	1: yes,0: no
scr_rft1_tsnails_adult	thickened skin around nail on the biggest toe (#1) of right foot	1: yes,0: no
scr_rft1_dnails_adult	deformed nail on the biggest toe (#1) of right foot	1: yes,0: no
scr_rft1_lnails_adult	lost nails from the biggest toe (#1) of right foot	1: yes,0: no
rft2, rft3, rft4, rft5,	right foot toe 2 etc
rfms	right foot medial side
rfls	right foot lateral side
rfsl	right foot sole
rfhl	right foot heel
lft1, lft2, lft3, lft4, lft5	left foot toe 2 etc
lfms	left foot medial side
lfls	left foot lateral side
lfsl	left foot sole
lfhl	left foot heel
scr_rft1_live_fleas_c	number of live fleas on right foot toe 1 of a child
scr_rft1_in_adult	right foot toe 1 infra-red hot spots-adult
PAIN	level of pain experienced	0:none, 1: a little, 2: some, 3: a lot
ITCHING	level of itching experienced	0:none, 1: a little, 2: some, 3: a lot
total_live	number of live fleas on both feet
total_dead	number of dead fleas on both feet
total_manip	number of manipulated lesions from which fleas have been extracted
total_clusters	number of flea clusters on both feet
total_peelskin	number of sites on both feet with desquamation	maximum 18
total_cracks	number of sites on both feet with fissures	maximum 18
total_ulcers	number of sites on both feet with ulcers	maximum 18
total_abscess	number of sites on both feet withabscess	maximum 18
total_hardskin	number of sites on both feet with hard skin/hyperkeratosis	maximum 18
total_tsnails	number of sites on both feet with thick skin around nails	maximum 18
total_deformednails	number of sites on both feet with deformed nails	maximum 18
total_lostnails	number of sites on both feet with lost nails	maximum 18
total_infrared	total number of sites with infra-red hots-spots	maximum 18
total_fleas	total number of all flea types
cluster_score	cluster score (number of clusters x 5)
intensity_score	total fleas + cluster score
total_acute	total number of sites with acute pathology
total_chronic	total number of sites with chronic pathology
total_pathology	total number of sites with acute and chronic pathology
total_acutewir	number of sites with infra-red hotspots
All_PathwIR_score	total number of sites with acute and chronic pathology plus infra-red sites
All_PathwIR_Group	all_pathology group
