# Supplementary material for: Characterization of tungiasis infection and morbidity using thermography in Kenya revealed higher disease burden during COVID-19 school closures
Source: Infect Dis Poverty. 2023 Mar 21;12:24. doi: 10.1186/s40249-023-01080-5 (PMC10027580; doi:10.1186/s40249-023-01080-5)
Supplement: Supplementary file 6 — Additional file 6: Elson Child cases dataset. [file 40249_2023_1080_MOESM6_ESM.xlsx]

## Sheet: data
personal_ID	HH_id	redcap_event_name	redcap_repeat_instrument	indexcase_0no_1yes	screen_date_hh	month	survey_round	region_kw1_si2	rainfallmm_samemonth	rainfallcm_samemonth	rainfallmm_avprev2months	rainfallcm_avprev2months	school_id	Sex_1f_2m	Age	Age_group	PAIN	pain_0little_1alot	ITCHING	itch_0little_1alot	total_live	total_dead	total_manip	total_clusters	total_peelskin	have_peelskin	total_cracks	have_cracks	total_ulcers	have_ulcers	total_abscess	have_abscess	total_hardskin	have_hardskin	total_tsnails	have_thickskinnails	total_deformednails	have_deformnails	total_lostnails	have_lostnails	total_infrared	have_infrared	total_fleas	cluster_score	intensity_score	intensity gp_5_30	total_acute	total_chronic	total_pathology
KW_135_018	KW_135_018_H	school_arm	pupil_screen	1	2021-02-19 10:51:00	2021-02-01	3	1	13.6	1.36	69	6.9	135	2	11	2	0	0	0	0	1	3	2	0	0	0	0	0	0	0	0	0	0	0	0	0	0	0	0	0	0	0	6	0	6	2	0	0	0
KW_135_089	KW_135_089_H	school_arm	pupil_screen	1	2021-02-19 09:08:00	2021-02-01	3	1	13.6	1.36	69	6.9	135	2	10	2	0	0	0	0	0	0	4	0	0	0	0	0	0	0	0	0	0	0	0	0	0	0	0	0	0	0	4	0	4	1	0	0	0
KW_247_010	KW_247_010	school	pupil_screen	0	2021-03-18 08:33:00	2021-03-01	3	1	30.1	3.01	23.95	2.395	247	1	9	2	0	0	0	0	1	0	0	0	0	0	0	0	0	0	0	0	0	0	0	0	0	0	0	0	0	0	1	0	1	1	0	0	0
SI_002_026	SI_002_026	school	pupil_screen	0	2021-03-11 12:20:00	2021-03-01	3	2	81.6	8.16	92.45	9.245	2	2	8	2	0	0	0	0	1	0	0	0	0	0	0	0	0	0	0	0	0	0	0	0	0	0	0	0	0	0	1	0	1	1	0	0	0
SI_013_029	SI_013_029	school	pupil_screen	0	2021-02-26 09:50:00	2021-02-01	3	2	94.9	9.49	60.25	6.025	13	1	8	2	0	0	0	0	1	0	1	0	0	0	0	0	0	0	0	0	0	0	0	0	0	0	0	0	0	0	2	0	2	1	0	0	0
SI_013_040	SI_013_040_H	school_arm	pupil_screen	1	2021-02-26 11:27:00	2021-03-01	3	2	81.6	8.16	92.45	9.245	13	1	11	2	0	0	0	0	0	2	1	0	0	0	0	0	0	0	0	0	0	0	0	0	0	0	0	0	0	0	3	0	3	1	0	0	0
SI_013_058	SI_013_058	school	pupil_screen	0	2021-02-26 10:49:00	2021-02-01	3	2	94.9	9.49	60.25	6.025	13	2	12	2	0	0	0	0	0	1	0	0	0	0	0	0	0	0	0	0	0	0	0	0	0	0	0	0	0	0	1	0	1	1	0	0	0
SI_013_061	SI_013_061_H	school_arm	pupil_screen	1	2021-02-26 10:26:00	2021-03-01	3	2	81.6	8.16	92.45	9.245	13	2	11	2	0	0	0	0	1	0	0	0	0	0	0	0	0	0	0	0	0	0	0	0	0	0	0	0	0	0	1	0	1	1	0	0	0
SI_013_079	SI_013_079_H	school_arm	pupil_screen	1	2021-02-26 12:43:00	2021-03-01	3	2	81.6	8.16	92.45	9.245	13	1	12	2	0	0	0	0	0	0	1	0	0	0	0	0	0	0	0	0	0	0	0	0	0	0	0	0	0	0	1	0	1	1	0	0	0
SI_045_031	SI_045_031	school	pupil_screen	0	2021-03-01 11:22:00	2021-03-01	3	2	81.6	8.16	92.45	9.245	45	2	10	2	0	0	0	0	1	0	0	0	0	0	0	0	0	0	0	0	0	0	0	0	0	0	0	0	0	0	1	0	1	1	0	0	0
SI_070_033	SI_070_033_H	school_arm	pupil_screen	1	2021-02-16 11:33:00	2021-02-01	3	2	94.9	9.49	60.25	6.025	70	2	9	2	0	0	0	0	0	2	0	0	0	0	0	0	0	0	0	0	0	0	0	0	0	0	0	0	0	0	2	0	2	1	0	0	0
SI_076_096	SI_076_096	school	pupil_screen	0	2021-03-05 11:02:00	2021-03-01	3	2	81.6	8.16	92.45	9.245	76	1	14	2	0	0	0	0	1	0	0	0	0	0	0	0	0	0	0	0	0	0	0	0	0	0	0	0	0	0	1	0	1	1	0	0	0
SI_080_021	SI_080_021	school	pupil_screen	0	2021-03-04 10:40:00	2021-03-01	3	2	81.6	8.16	92.45	9.245	80	2	8	2	0	0	0	0	0	1	0	0	0	0	0	0	0	0	0	0	0	0	0	0	0	0	0	0	0	0	1	0	1	1	0	0	0
SI_081_069	SI_081_069_H	school_arm	pupil_screen	1	2021-03-15 10:40:00	2021-04-01	3	2	552.9	55.29	88.25	8.825	81	1	9	2	0	0	0	0	1	0	0	0	0	0	0	0	0	0	0	0	0	0	0	0	0	0	0	0	0	0	1	0	1	1	0	0	0
SI_045_022_H_C02	SI_045_022_H	household_arm_2	child_household_foot_exam_and_flee_count	1	2021-03-23 11:17:00	2021-03-01	3	2	81.6	8.16	92.45	9.245	45	2	14	2	0	0	0	0	1	1	0	0	0	0	0	0	0	0	0	0	0	0	0	0	0	0	0	0	0	0	2	0	2	1	0	0	0
KW_144_086	KW_144_086	school	pupil_screen	0	2021-03-08 10:26:00	2021-03-01	3	1	30.1	3.01	23.95	2.395	144	2	14	2	1	0	0	0	1	0	1	0	0	0	0	0	0	0	0	0	0	0	0	0	0	0	0	0	0	0	2	0	2	1	0	0	0
KW_309_018	KW_309_018_H	household_arm_2	pupil_screen	1	2020-10-07 13:33:00	2020-10-01	2	1	72.2	7.22	50.7	5.07	309	1	8	2	1	0	0	0	0	0	1	0	0	0	0	0	0	0	0	0	0	0	0	0	0	0	0	0	0	0	1	0	1	1	0	0	0
SI_014_083	SI_014_083_H	school_arm	pupil_screen	1	2021-02-04 10:43:00	2021-02-01	3	2	94.9	9.49	60.25	6.025	14	2	9	2	1	0	0	0	0	2	0	0	0	0	0	0	0	0	0	0	0	0	0	0	0	0	0	0	0	0	2	0	2	1	0	0	0
SI_026_078_H_C01	SI_026_078_H	household_arm_2	child_household_foot_exam_and_flee_count	1	2021-02-10 13:50:00	2021-02-01	3	2	94.9	9.49	60.25	6.025	26	1	13	2	1	0	0	0	0	3	0	0	0	0	0	0	0	0	0	0	0	0	0	0	0	0	0	0	0	0	3	0	3	1	0	0	0
KW_122_022	KW_122_022_H	school_arm	pupil_screen	1	2021-03-05 11:12:00	2021-03-01	3	1	30.1	3.01	23.95	2.395	122	1	9	2	0	0	1	0	2	0	0	0	0	0	0	0	0	0	0	0	0	0	0	0	0	0	0	0	0	0	2	0	2	1	0	0	0
KW_247_021	KW_247_021_H	school_arm	pupil_screen	1	2021-03-18 09:25:00	2021-04-01	3	1	55.2	5.52	21.85	2.185	247	2	9	2	0	0	1	0	1	0	0	0	0	0	0	0	0	0	0	0	0	0	0	0	0	0	0	0	0	0	1	0	1	1	0	0	0
SI_013_031	SI_013_031	school	pupil_screen	0	2021-02-26 09:21:00	2021-02-01	3	2	94.9	9.49	60.25	6.025	13	1	9	2	0	0	1	0	1	0	0	0	0	0	0	0	0	0	0	0	0	0	0	0	0	0	0	0	0	0	1	0	1	1	0	0	0
SI_015_004	SI_015_004_H	household_arm_2	pupil_screen	1	2020-10-16 12:35:00	2020-10-01	2	2	304.6	30.46	217.9	21.79	15	2	10	2	0	0	1	0	0	1	2	0	0	0	0	0	0	0	0	0	0	0	0	0	0	0	0	0	0	0	3	0	3	1	0	0	0
KW_107_074	KW_107_074	school	pupil_screen	0	2021-02-01 10:18:00	2021-02-01	3	1	13.6	1.36	69	6.9	107	2	11	2	1	0	1	0	1	0	0	0	0	0	0	0	0	0	0	0	0	0	0	0	0	0	0	0	0	0	1	0	1	1	0	0	0
KW_122_020	KW_122_020	school	pupil_screen	0	2021-03-05 09:51:00	2021-03-01	3	1	30.1	3.01	23.95	2.395	122	1	8	2	1	0	1	0	0	0	2	0	0	0	0	0	0	0	0	0	0	0	0	0	0	0	0	0	0	0	2	0	2	1	0	0	0
SI_011_067	SI_011_067_H	school_arm	pupil_screen	1	2021-01-27 12:02:00	2021-01-01	3	2	90	9	186.75	18.675	11	2	11	2	1	0	1	0	0	0	1	0	0	0	0	0	0	0	0	0	0	0	0	0	0	0	0	0	0	0	1	0	1	1	0	0	0
SI_014_060	SI_014_060_H	school_arm	pupil_screen	1	2021-02-04 10:34:00	2021-02-01	3	2	94.9	9.49	60.25	6.025	14	2	10	2	1	0	1	0	1	2	0	0	0	0	0	0	0	0	0	0	0	0	0	0	0	0	0	0	0	0	3	0	3	1	0	0	0
SI_070_102	SI_070_102	school	pupil_screen	0	2021-02-16 12:56:00	2021-02-01	3	2	94.9	9.49	60.25	6.025	70	1	13	2	1	0	1	0	1	1	0	1	0	0	0	0	0	0	0	0	0	0	0	0	0	0	0	0	0	0	2	5	7	2	0	0	0
SI_014_083_H_C01	SI_014_083_H	household_arm_2	child_household_foot_exam_and_flee_count	1	2021-02-05 10:32:00	2021-02-01	3	2	94.9	9.49	60.25	6.025	14	1	4	1	1	0	1	0	1	0	1	0	0	0	0	0	0	0	0	0	0	0	0	0	0	0	0	0	0	0	2	0	2	1	0	0	0
SI_026_037	SI_026_037_H	school_arm	pupil_screen	1	2021-02-09 09:41:00	2021-02-01	3	2	94.9	9.49	60.25	6.025	26	2	10	2	0	0	2	1	0	1	0	0	0	0	0	0	0	0	0	0	0	0	0	0	0	0	0	0	0	0	1	0	1	1	0	0	0
KW_111_002	KW_111_002	school	pupil_screen	0	2020-08-27 09:39:00	2020-08-01	2	1	48.2	4.82	59.55	5.955	111	1	12	2	2	1	2	1	3	0	2	0	0	0	0	0	0	0	0	0	0	0	0	0	0	0	0	0	0	0	5	0	5	1	0	0	0
SI_003_002_H_C01	SI_003_002_H	household_arm_2	child_household_foot_exam_and_flee_count	1	2020-10-05 09:52:00	2020-10-01	2	2	304.6	30.46	217.9	21.79	3	1	5	1	0	0	3	1	1	1	0	0	0	0	0	0	0	0	0	0	0	0	0	0	0	0	0	0	0	0	2	0	2	1	0	0	0
SI_027_031_H_C01	SI_027_031_H	household_arm_2	child_household_foot_exam_and_flee_count	1	2020-02-29 10:30:00	2020-02-01	1	2	94.1	9.41	321.25	32.125	27	2	13	2					0	0	1	0	0	0	0	0	0	0	0	0	0	0	0	0	0	0	0	0	0	0	1	0	1	1	0	0	0
SI_027_031_H_C02	SI_027_031_H	household_arm_2	child_household_foot_exam_and_flee_count	1	2020-02-29 10:00:00	2020-02-01	1	2	94.1	9.41	321.25	32.125	27	2	9	2					2	0	0	0	0	0	0	0	0	0	0	0	0	0	0	0	0	0	0	0	0	0	2	0	2	1	0	0	0
SI_027_102_H_C03	SI_027_102_H	household_arm_2	child_household_foot_exam_and_flee_count	1	2020-03-07 12:09:00	2020-03-01	1	2	237.5	23.75	158.2	15.82	27	2	10	2					0	3	1	0	0	0	0	0	0	0	0	0	0	0	0	0	0	0	0	0	0	0	4	0	4	1	0	0	0
KW_137_019	KW_137_019	school	pupil_screen	0	2021-02-04 09:43:00	2021-02-01	3	1	13.6	1.36	69	6.9	137	2	9	2	0	0	0	0	0	2	0	0	0	0	0	0	0	0	0	0	0	0	0	0	0	0	0	0	1	1	2	0	2	1	0	0	0
KW_141_052	KW_141_052	school	pupil_screen	0	2021-03-16 10:32:00	2021-03-01	3	1	30.1	3.01	23.95	2.395	141	2	11	2	0	0	0	0	1	0	0	0	0	0	0	0	0	0	0	0	0	0	0	0	0	0	0	0	1	1	1	0	1	1	0	0	0
SI_013_081	SI_013_081_H	school_arm	pupil_screen	1	2021-02-26 12:12:00	2021-03-01	3	2	81.6	8.16	92.45	9.245	13	1	13	2	0	0	0	0	0	0	1	0	0	0	0	0	1	1	0	0	0	0	0	0	0	0	0	0	0	0	1	0	1	1	1	0	1
SI_052_079	SI_052_079_H	school_arm	pupil_screen	1	2021-03-12 12:11:00	2021-04-01	3	2	552.9	55.29	88.25	8.825	52	1	14	2	0	0	0	0	2	5	0	0	0	0	0	0	0	0	0	0	0	0	0	0	0	0	0	0	1	1	7	0	7	2	0	0	0
SI_070_040	SI_070_040	school	pupil_screen	0	2021-02-16 12:31:00	2021-02-01	3	2	94.9	9.49	60.25	6.025	70	2	10	2	0	0	0	0	0	1	0	0	0	0	0	0	0	0	0	0	1	1	0	0	0	0	0	0	0	0	1	0	1	1	0	1	1
SI_070_045	SI_070_045	school	pupil_screen	0	2021-02-16 12:40:00	2021-02-01	3	2	94.9	9.49	60.25	6.025	70	2	11	2	0	0	0	0	2	5	1	0	0	0	0	0	0	0	0	0	0	0	0	0	0	0	1	1	0	0	8	0	8	2	0	1	1
SI_070_072	SI_070_072_H	school_arm	pupil_screen	1	2021-02-16 14:12:00	2021-02-01	3	2	94.9	9.49	60.25	6.025	70	1	12	2	0	0	0	0	2	0	0	0	1	1	0	0	0	0	0	0	0	0	0	0	0	0	0	0	0	0	2	0	2	1	1	0	1
KW_111_022_H_C04	KW_111_022_H	household_arm_2	child_household_foot_exam_and_flee_count	1	2020-08-28 12:56:00	2020-08-01	2	1	48.2	4.82	59.55	5.955	111	1	8	2	0	0	0	0	2	0	2	0	1	1	0	0	0	0	0	0	0	0	0	0	0	0	0	0	0	0	4	0	4	1	1	0	1
SI_003_002_H_C04	SI_003_002_H	household_arm_2	child_household_foot_exam_and_flee_count	1	2020-10-05 10:04:00	2020-10-01	2	2	304.6	30.46	217.9	21.79	3	1	11	2	0	0	0	0	1	0	1	0	1	1	0	0	0	0	0	0	0	0	0	0	0	0	0	0	0	0	2	0	2	1	1	0	1
SI_005_001_H_C01	SI_005_001_H	household_arm_2	child_household_foot_exam_and_flee_count	1	2020-09-18 10:28:00	2020-09-01	2	2	242.8	24.28	158.75	15.875	5	2	13	2	0	0	0	0	0	1	0	0	1	1	0	0	0	0	0	0	0	0	0	0	0	0	0	0	0	0	1	0	1	1	1	0	1
KW_144_039	KW_144_039	school	pupil_screen	0	2021-03-08 09:51:00	2021-03-01	3	1	30.1	3.01	23.95	2.395	144	2	11	2	1	0	0	0	1	0	0	0	0	0	0	0	0	0	0	0	0	0	0	0	0	0	0	0	1	1	1	0	1	1	0	0	0
SI_013_057	SI_013_057_H	school_arm	pupil_screen	1	2021-02-26 10:06:00	2021-03-01	3	2	81.6	8.16	92.45	9.245	13	2	11	2	1	0	0	0	1	0	1	0	1	1	0	0	0	0	0	0	0	0	0	0	0	0	0	0	0	0	2	0	2	1	1	0	1
KW_144_102	KW_144_102_H	school_arm	pupil_screen	1	2021-03-08 11:29:00	2021-04-01	3	1	55.2	5.52	21.85	2.185	144	2	11	2	0	0	1	0	0	4	1	0	1	1	0	0	0	0	0	0	0	0	0	0	0	0	0	0	0	0	5	0	5	1	1	0	1
KW_141_057	KW_141_057	school	pupil_screen	0	2021-03-16 10:22:00	2021-03-01	3	1	30.1	3.01	23.95	2.395	141	2	11	2	1	0	1	0	3	3	1	0	0	0	0	0	0	0	0	0	0	0	0	0	0	0	0	0	1	1	7	0	7	2	0	0	0
KW_141_080	KW_141_080_H	school_arm	pupil_screen	1	2021-03-16 12:03:00	2021-04-01	3	1	55.2	5.52	21.85	2.185	141	2	14	2	1	0	1	0	0	3	4	0	0	0	0	0	0	0	0	0	0	0	0	0	0	0	0	0	1	1	7	0	7	2	0	0	0
SI_081_085	SI_081_085_H	school_arm	pupil_screen	1	2021-03-15 11:21:00	2021-04-01	3	2	552.9	55.29	88.25	8.825	81	2	9	2	1	0	1	0	3	4	0	0	0	0	0	0	0	0	0	0	0	0	0	0	0	0	0	0	2	1	7	0	7	2	0	0	0
KW_141_014_H_C02	KW_141_014_H	household_arm_2	child_household_foot_exam_and_flee_count	1	2021-04-20 11:15:00	2021-04-01	3	1	55.2	5.52	21.85	2.185	141	2	5	1	1	0	1	0	0	0	1	0	1	1	0	0	0	0	0	0	0	0	0	0	0	0	0	0	0	0	1	0	1	1	1	0	1
SI_008_002_H_C01	SI_008_002_H	household_arm_2	child_household_foot_exam_and_flee_count	1	2020-08-28 09:15:00	2020-08-01	2	2	193	19.3	233.8	23.38	8	2	7	1	1	0	1	0	0	2	0	0	2	1	0	0	0	0	0	0	0	0	0	0	0	0	0	0	0	0	2	0	2	1	2	0	2
SI_003_002	SI_003_002_H	household_arm_2	pupil_screen	1	2020-10-03 11:39:00	2020-10-01	2	2	304.6	30.46	217.9	21.79	3	2	9	2	2	1	1	0	1	4	0	0	1	1	0	0	0	0	0	0	0	0	0	0	0	0	0	0	0	0	5	0	5	1	1	0	1
SI_052_017_H_C03	SI_052_017_H	household_arm_2	child_household_foot_exam_and_flee_count	1	2021-04-13 08:20:00	2021-04-01	3	2	552.9	55.29	88.25	8.825	52	1	4	1	2	1	1	0	5	0	0	0	0	0	0	0	0	0	0	0	0	0	0	0	0	0	0	0	2	1	5	0	5	1	0	0	0
KW_141_083	KW_141_083	school	pupil_screen	0	2021-03-16 11:58:00	2021-03-01	3	1	30.1	3.01	23.95	2.395	141	2	14	2	0	0	2	1	2	0	4	0	1	1	0	0	0	0	0	0	0	0	0	0	0	0	0	0	0	0	6	0	6	2	1	0	1
KW_141_099	KW_141_099_H	school_arm	pupil_screen	1	2021-03-16 11:14:00	2021-04-01	3	1	55.2	5.52	21.85	2.185	141	1	11	2	2	1	2	1	1	0	0	0	0	0	0	0	0	0	0	0	0	0	0	0	0	0	0	0	1	1	1	0	1	1	0	0	0
SI_081_035	SI_081_035_H	school_arm	pupil_screen	1	2021-03-15 12:16:00	2021-04-01	3	2	552.9	55.29	88.25	8.825	81	1	13	2	2	1	2	1	0	0	0	1	0	0	0	0	0	0	0	0	1	1	0	0	0	0	0	0	0	0	0	5	5	1	0	1	1
KW_247_084_H_C01	KW_247_084_H	household_arm_2	child_household_foot_exam_and_flee_count	1	2021-04-30 11:58:00	2021-04-01	3	1	55.2	5.52	21.85	2.185	247	1	14	2	2	1	2	1	1	4	3	0	3	1	0	0	0	0	0	0	0	0	0	0	0	0	0	0	0	0	8	0	8	2	3	0	3
SI_007_022	SI_007_022_H	school_arm	pupil_screen	1	2020-03-13 10:00:00	2020-03-01	1	2	237.5	23.75	158.2	15.82	7	2	9	2					0	0	1	0	0	0	0	0	1	1	0	0	0	0	0	0	0	0	0	0	0	0	1	0	1	1	1	0	1
SI_027_034	SI_027_034_H	school_arm	pupil_screen	1	2020-02-28 04:39:00	2020-03-01	1	2	237.5	23.75	158.2	15.82	27	2	9	2					0	2	0	0	0	0	0	0	0	0	0	0	0	0	0	0	0	0	0	0	1	1	2	0	2	1	0	0	0
SI_068_024	SI_068_024	school	pupil_screen	0	2020-03-06 10:28:00	2020-03-01	1	2	237.5	23.75	158.2	15.82	68	2	8	2					2	1	0	0	0	0	0	0	0	0	0	0	0	0	0	0	0	0	0	0	2	1	3	0	3	1	0	0	0
SI_027_102_H_C02	SI_027_102_H	household_arm_2	child_household_foot_exam_and_flee_count	1	2020-03-07 10:00:00	2020-03-01	1	2	237.5	23.75	158.2	15.82	27	1	5	1					1	0	0	0	0	0	0	0	0	0	0	0	0	0	0	0	0	0	0	0	2	1	1	0	1	1	0	0	0
KW_111_024	KW_111_024_H	household_arm_2	pupil_screen	1	2020-08-27 13:38:00	2020-09-01	2	1	53.2	5.32	61.9	6.19	111	1	12	2	0	0	0	0	0	3	0	0	0	0	0	0	0	0	0	0	1	1	0	0	2	1	0	0	0	0	3	0	3	1	0	3	3
KW_137_062	KW_137_062	school	pupil_screen	0	2021-02-04 10:41:00	2021-02-01	3	1	13.6	1.36	69	6.9	137	1	10	2	0	0	0	0	1	0	3	0	2	1	0	0	0	0	0	0	0	0	0	0	0	0	0	0	1	1	4	0	4	1	2	0	2
KW_141_011	KW_141_011_H	school_arm	pupil_screen	1	2021-03-16 10:03:00	2021-04-01	3	1	55.2	5.52	21.85	2.185	141	2	8	2	0	0	0	0	0	3	1	0	0	0	0	0	0	0	0	0	1	1	0	0	0	0	0	0	1	1	4	0	4	1	0	1	1
KW_141_037	KW_141_037	school	pupil_screen	0	2021-03-16 09:49:00	2021-03-01	3	1	30.1	3.01	23.95	2.395	141	1	10	2	0	0	0	0	1	0	0	0	0	0	0	0	0	0	0	0	0	0	0	0	1	1	0	0	1	1	1	0	1	1	0	1	1
KW_141_078	KW_141_078	school	pupil_screen	0	2021-03-16 10:39:00	2021-03-01	3	1	30.1	3.01	23.95	2.395	141	2	10	2	0	0	0	0	1	0	5	0	1	1	0	0	0	0	0	0	0	0	0	0	0	0	0	0	1	1	6	0	6	2	1	0	1
KW_144_068	KW_144_068	school	pupil_screen	0	2021-03-08 10:53:00	2021-03-01	3	1	30.1	3.01	23.95	2.395	144	1	10	2	0	0	0	0	1	4	0	0	1	1	0	0	0	0	1	1	0	0	0	0	0	0	0	0	0	0	5	0	5	1	2	0	2
KW_247_043	KW_247_043	school	pupil_screen	0	2021-03-18 10:23:00	2021-03-01	3	1	30.1	3.01	23.95	2.395	247	2	14	2	0	0	0	0	10	1	7	0	3	1	0	0	0	0	0	0	0	0	0	0	0	0	0	0	8	1	18	0	18	2	3	0	3
SI_076_082	SI_076_082_H	school_arm	pupil_screen	1	2021-03-05 10:44:00	2021-04-01	3	2	552.9	55.29	88.25	8.825	76	2	13	2	0	0	0	0	0	2	0	0	0	0	0	0	0	0	0	0	0	0	1	1	1	1	0	0	0	0	2	0	2	1	0	2	2
SI_080_049	SI_080_049_H	school_arm	pupil_screen	1	2021-03-04 11:18:00	2021-03-01	3	2	81.6	8.16	92.45	9.245	80	2	11	2	0	0	0	0	2	0	1	0	1	1	0	0	0	0	0	0	0	0	0	0	0	0	0	0	1	1	3	0	3	1	1	0	1
SI_080_052	SI_080_052	school	pupil_screen	0	2021-03-04 11:07:00	2021-03-01	3	2	81.6	8.16	92.45	9.245	80	2	10	2	0	0	0	0	0	1	0	0	0	0	0	0	1	1	0	0	0	0	0	0	0	0	0	0	1	1	1	0	1	1	1	0	1
KW_135_089_H_C02	KW_135_089_H	household_arm_2	child_household_foot_exam_and_flee_count	1	2021-02-22 16:12:00	2021-02-01	3	1	13.6	1.36	69	6.9	135	2	7	1	0	0	0	0	0	5	2	0	2	1	0	0	0	0	0	0	2	1	0	0	0	0	0	0	0	0	7	0	7	2	2	2	4
SI_015_006_H_C01	SI_015_006_H	household_arm_2	child_household_foot_exam_and_flee_count	1	2020-10-24 09:38:00	2020-10-01	2	2	304.6	30.46	217.9	21.79	15	2	12	2	0	0	0	0	3	0	0	0	0	0	0	0	0	0	0	0	0	0	0	0	2	1	0	0	2	1	3	0	3	1	0	2	2
SI_076_082_H_C01	SI_076_082_H	household_arm_2	child_household_foot_exam_and_flee_count	1	2021-04-08 09:22:00	2021-04-01	3	2	552.9	55.29	88.25	8.825	76	2	4	1	0	0	0	0	0	1	0	0	1	1	1	1	0	0	0	0	0	0	0	0	0	0	0	0	0	0	1	0	1	1	2	0	2
SI_082_003_H_C01	SI_082_003_H	household_arm_2	child_household_foot_exam_and_flee_count	1	2020-10-01 14:20:00	2020-10-01	2	2	304.6	30.46	217.9	21.79	82	2	14	2	0	0	0	0	1	0	0	0	1	1	1	1	0	0	0	0	0	0	0	0	0	0	0	0	0	0	1	0	1	1	2	0	2
KW_144_088	KW_144_088	school	pupil_screen	0	2021-03-08 11:39:00	2021-03-01	3	1	30.1	3.01	23.95	2.395	144	2	12	2	1	0	0	0	15	4	4	0	5	1	0	0	0	0	0	0	0	0	0	0	0	0	0	0	5	1	23	0	23	2	5	0	5
KW_141_056	KW_141_056	school	pupil_screen	0	2021-03-16 10:49:00	2021-03-01	3	1	30.1	3.01	23.95	2.395	141	2	10	2	2	1	0	0	7	0	10	0	4	1	0	0	0	0	0	0	0	0	0	0	0	0	0	0	1	1	17	0	17	2	4	0	4
KW_137_025	KW_137_025	school	pupil_screen	0	2021-02-04 09:09:00	2021-02-01	3	1	13.6	1.36	69	6.9	137	2	11	2	3	1	0	0	0	2	15	0	1	1	0	0	0	0	0	0	0	0	0	0	1	1	0	0	0	0	17	0	17	2	1	1	2
KW_247_041	KW_247_041	school	pupil_screen	0	2021-03-18 10:30:00	2021-03-01	3	1	30.1	3.01	23.95	2.395	247	2	12	2	0	0	1	0	9	1	5	0	2	1	0	0	0	0	0	0	0	0	0	0	0	0	0	0	4	1	15	0	15	2	2	0	2
KW_247_094	KW_247_094_H	school_arm	pupil_screen	1	2021-03-18 10:00:00	2021-04-01	3	1	55.2	5.52	21.85	2.185	247	2	11	2	0	0	1	0	1	2	2	0	0	0	1	1	0	0	0	0	0	0	0	0	0	0	0	0	1	1	5	0	5	1	1	0	1
KW_283_078	KW_283_078_H	school_arm	pupil_screen	1	2021-03-04 09:34:00	2021-03-01	3	1	30.1	3.01	23.95	2.395	283	2	12	2	0	0	1	0	1	5	1	0	2	1	0	0	0	0	0	0	0	0	0	0	0	0	0	0	1	1	7	0	7	2	2	0	2
KW_321_013	KW_321_013_H	household_arm_2	pupil_screen	1	2020-10-20 10:39:00	2020-10-01	2	1	72.2	7.22	50.7	5.07	321	2	9	2	0	0	1	0	1	0	0	0	1	1	0	0	0	0	0	0	0	0	0	0	0	0	0	0	1	1	1	0	1	1	1	0	1
SI_070_016	SI_070_016	school	pupil_screen	0	2021-02-16 14:22:00	2021-02-01	3	2	94.9	9.49	60.25	6.025	70	2	12	2	0	0	1	0	2	0	0	0	2	1	0	0	0	0	0	0	0	0	0	0	1	1	0	0	0	0	2	0	2	1	2	1	3
SI_005_005_H_C01	SI_005_005_H	household_arm_2	child_household_foot_exam_and_flee_count	1	2020-09-24 10:25:00	2020-09-01	2	2	242.8	24.28	158.75	15.875	5	2	7	1	0	0	1	0	0	2	1	0	0	0	0	0	0	0	0	0	0	0	4	1	4	1	0	0	0	0	3	0	3	1	0	8	8
SI_008_006_H_C02	SI_008_006_H	household_arm_2	child_household_foot_exam_and_flee_count	1	2020-08-29 09:53:00	2020-08-01	2	2	193	19.3	233.8	23.38	8	1	9	2	0	0	1	0	0	4	0	0	1	1	0	0	0	0	0	0	0	0	1	1	0	0	0	0	0	0	4	0	4	1	1	1	2
KW_122_054	KW_122_054	school	pupil_screen	0	2021-03-05 11:06:00	2021-03-01	3	1	30.1	3.01	23.95	2.395	122	2	12	2	1	0	1	0	0	4	2	0	1	1	0	0	0	0	0	0	1	1	0	0	0	0	0	0	0	0	6	0	6	2	1	1	2
KW_122_086	KW_122_086	school	pupil_screen	0	2021-03-05 10:38:00	2021-03-01	3	1	30.1	3.01	23.95	2.395	122	1	10	2	1	0	1	0	1	1	1	0	0	0	0	0	0	0	1	1	0	0	0	0	0	0	0	0	1	1	3	0	3	1	1	0	1
KW_130_024	KW_130_024	school	pupil_screen	0	2020-09-08 13:42:00	2020-09-01	2	1	53.2	5.32	61.9	6.19	130	2	13	2	1	0	1	0	0	5	9	0	3	1	0	0	0	0	0	0	0	0	0	0	0	0	0	0	2	1	14	0	14	2	3	0	3
KW_139_041	KW_139_041	school	pupil_screen	0	2021-02-11 08:16:00	2021-02-01	3	1	13.6	1.36	69	6.9	139	2	8	2	1	0	1	0	1	5	3	0	2	1	0	0	0	0	0	0	0	0	0	0	0	0	0	0	1	1	9	0	9	2	2	0	2
KW_139_044	KW_139_044_H	school_arm	pupil_screen	1	2021-02-11 08:37:00	2021-02-01	3	1	13.6	1.36	69	6.9	139	2	10	2	1	0	1	0	6	2	1	0	0	0	0	0	0	0	0	0	0	0	0	0	0	0	1	1	4	1	9	0	9	2	0	1	1
KW_144_034	KW_144_034	school	pupil_screen	0	2021-03-08 09:28:00	2021-03-01	3	1	30.1	3.01	23.95	2.395	144	1	8	2	1	0	1	0	0	3	1	0	0	0	0	0	0	0	0	0	1	1	0	0	0	0	0	0	1	1	4	0	4	1	0	1	1
KW_247_059	KW_247_059	school	pupil_screen	0	2021-03-18 09:12:00	2021-03-01	3	1	30.1	3.01	23.95	2.395	247	1	11	2	1	0	1	0	2	0	0	0	1	1	0	0	0	0	0	0	0	0	0	0	0	0	0	0	1	1	2	0	2	1	1	0	1
KW_321_003	KW_321_003_H	household_arm_2	pupil_screen	1	2020-10-20 09:50:00	2020-10-01	2	1	72.2	7.22	50.7	5.07	321	2	12	2	1	0	1	0	1	0	2	0	1	1	0	0	0	0	0	0	0	0	0	0	0	0	0	0	1	1	3	0	3	1	1	0	1
KW_135_018_H_C01	KW_135_018_H	household_arm_2	child_household_foot_exam_and_flee_count	1	2021-02-22 13:17:00	2021-02-01	3	1	13.6	1.36	69	6.9	135	1	4	1	1	0	1	0	0	1	1	0	1	1	0	0	0	0	0	0	1	1	0	0	0	0	0	0	0	0	2	0	2	1	1	1	2
KW_247_084_H_C02	KW_247_084_H	household_arm_2	child_household_foot_exam_and_flee_count	1	2021-04-30 11:43:00	2021-04-01	3	1	55.2	5.52	21.85	2.185	247	1	3	1	1	0	1	0	0	4	3	0	2	1	0	0	0	0	0	0	0	0	1	1	0	0	0	0	0	0	7	0	7	2	2	1	3
SI_052_058_H_C03	SI_052_058_H	household_arm_2	child_household_foot_exam_and_flee_count	1	2021-04-17 09:09:00	2021-04-01	3	2	552.9	55.29	88.25	8.825	52	2	11	2	1	0	1	0	1	2	1	0	1	1	1	1	0	0	0	0	0	0	0	0	0	0	0	0	0	0	4	0	4	1	2	0	2
KW_247_084	KW_247_084_H	school_arm	pupil_screen	1	2021-03-18 11:08:00	2021-04-01	3	1	55.2	5.52	21.85	2.185	247	1	12	2	2	1	1	0	7	1	5	0	3	1	0	0	0	0	0	0	0	0	0	0	0	0	0	0	5	1	13	0	13	2	3	0	3
SI_015_006	SI_015_006_H	household_arm_2	pupil_screen	1	2020-10-16 12:45:00	2020-10-01	2	2	304.6	30.46	217.9	21.79	15	2	8	2	2	1	1	0	0	1	1	0	0	0	0	0	1	1	0	0	0	0	0	0	2	1	0	0	0	0	2	0	2	1	1	2	3
KW_107_016	KW_107_016_H	school_arm	pupil_screen	1	2021-02-01 10:15:00	2021-02-01	3	1	13.6	1.36	69	6.9	107	1	8	2	3	1	1	0	0	0	4	0	1	1	0	0	0	0	0	0	0	0	0	0	0	0	0	0	1	1	4	0	4	1	1	0	1
KW_122_033_H_C02	KW_122_033_H	household_arm_2	child_household_foot_exam_and_flee_count	1	2021-03-23 12:05:00	2021-03-01	3	1	30.1	3.01	23.95	2.395	122	2	12	2	0	0	2	1	0	3	4	0	4	1	0	0	0	0	0	0	0	0	0	0	1	1	0	0	0	0	7	0	7	2	4	1	5
SI_003_007_H_C03	SI_003_007_H	household_arm_2	child_household_foot_exam_and_flee_count	1	2020-10-07 11:54:00	2020-10-01	2	2	304.6	30.46	217.9	21.79	3	1	4	1	2	1	2	1	3	1	1	0	3	1	0	0	0	0	0	0	0	0	0	0	3	1	0	0	0	0	5	0	5	1	3	3	6
KW_122_033	KW_122_033_H	school_arm	pupil_screen	1	2021-03-05 10:15:00	2021-03-01	3	1	30.1	3.01	23.95	2.395	122	1	9	2	0	0	3	1	0	1	5	0	3	1	0	0	0	0	0	0	0	0	0	0	0	0	0	0	1	1	6	0	6	2	3	0	3
KW_111_020_H_C01	KW_111_020_H	household_arm_2	child_household_foot_exam_and_flee_count	1	2020-09-02 14:52:00	2020-09-01	2	1	53.2	5.32	61.9	6.19	111	2	2	1	2	1	3	1	2	2	0	1	2	1	0	0	0	0	0	0	0	0	0	0	0	0	0	0	3	1	4	5	9	2	2	0	2
KW_137_008	KW_137_008_H	school_arm	pupil_screen	1	2021-02-04 08:46:00	2021-02-01	3	1	13.6	1.36	69	6.9	137	1	9	2	3	1	3	1	1	0	2	0	0	0	0	0	0	0	0	0	0	0	0	0	3	1	0	0	1	1	3	0	3	1	0	3	3
SI_081_067	SI_081_067	school	pupil_screen	0	2021-03-15 12:33:00	2021-03-01	3	2	81.6	8.16	92.45	9.245	81	2	14	2	3	1	3	1	31	0	0	0	0	0	0	0	0	0	0	0	0	0	0	0	0	0	3	1	5	1	31	0	31	3	0	3	3
KW_108_007_H_C02	KW_108_007_H	household_arm_2	child_household_foot_exam_and_flee_count	1	2020-09-22 12:10:00	2020-09-01	2	1	53.2	5.32	61.9	6.19	108	1	3	1	3	1	3	1	1	4	1	0	2	1	0	0	0	0	0	0	0	0	0	0	0	0	0	0	2	1	6	0	6	2	2	0	2
SI_070_035_H_C02	SI_070_035_H	household_arm_2	child_household_foot_exam_and_flee_count	1	2021-02-18 12:18:00	2021-02-01	3	2	94.9	9.49	60.25	6.025	70	2	2	1	3	1	3	1	3	0	0	0	1	1	0	0	0	0	0	0	0	0	0	0	0	0	0	0	1	1	3	0	3	1	1	0	1
KW_094_073	KW_094_073_H	school_arm	pupil_screen	1	2020-03-06 11:01:00	2020-03-01	1	1	152.7	15.27	96.05	9.605	94	1	9	2					1	0	2	0	1	1	0	0	0	0	0	0	0	0	0	0	0	0	0	0	1	1	3	0	3	1	1	0	1
KW_094_102	KW_094_102_H	school_arm	pupil_screen	1	2020-03-06 12:18:00	2020-03-01	1	1	152.7	15.27	96.05	9.605	94	1	10	2					7	2	11	0	9	1	0	0	0	0	0	0	0	0	0	0	0	0	0	0	6	1	20	0	20	2	9	0	9
SI_027_005	SI_027_005_H	school_arm	pupil_screen	1	2020-02-28 04:17:00	2020-02-01	1	2	94.1	9.41	321.25	32.125	27	1	9	2					0	1	0	0	1	1	0	0	0	0	0	0	0	0	0	0	0	0	0	0	1	1	1	0	1	1	1	0	1
SI_027_029	SI_027_029_H	school_arm	pupil_screen	1	2020-02-28 09:00:00	2020-03-01	1	2	237.5	23.75	158.2	15.82	27	2	9	2					0	0	0	1	1	1	0	0	0	0	0	0	0	0	0	0	0	0	0	0	2	1	0	5	5	1	1	0	1
KW_094_073_H_C02	KW_094_073_H	household_arm_2	child_household_foot_exam_and_flee_count	1	2020-03-07 12:47:00	2020-03-01	1	1	152.7	15.27	96.05	9.605	94	1	4	1					1	2	0	0	1	1	0	0	0	0	0	0	0	0	0	0	1	1	0	0	0	0	3	0	3	1	1	1	2
SI_027_102_H_C01	SI_027_102_H	household_arm_2	child_household_foot_exam_and_flee_count	1	2020-03-07	2020-03-01	1	2	237.5	23.75	158.2	15.82	27	2	7	1					1	2	0	0	3	1	0	0	0	0	0	0	0	0	0	0	0	0	0	0	1	1	3	0	3	1	3	0	3
KW_108_012	KW_108_012	school	pupil_screen	0	2020-09-21 11:05:00	2020-09-01	2	1	53.2	5.32	61.9	6.19	108	1	13	2	0	0	0	0	1	1	9	0	3	1	0	0	0	0	0	0	0	0	1	1	1	1	0	0	0	0	11	0	11	2	3	2	5
KW_122_097	KW_122_097_H	school_arm	pupil_screen	1	2021-03-05 12:00:00	2021-03-01	3	1	30.1	3.01	23.95	2.395	122	1	11	2	0	0	0	0	2	2	1	0	3	1	0	0	0	0	0	0	0	0	0	0	1	1	0	0	2	1	5	0	5	1	3	1	4
KW_139_004	KW_139_004_H	school_arm	pupil_screen	1	2021-02-11 12:02:00	2021-02-01	3	1	13.6	1.36	69	6.9	139	1	14	2	0	0	0	0	1	0	0	0	1	1	0	0	0	0	1	1	0	0	0	0	0	0	0	0	1	1	1	0	1	1	2	0	2
KW_139_066	KW_139_066	school	pupil_screen	0	2021-02-11 10:15:00	2021-02-01	3	1	13.6	1.36	69	6.9	139	1	10	2	0	0	0	0	0	4	1	0	1	1	0	0	0	0	1	1	0	0	0	0	0	0	0	0	1	1	5	0	5	1	2	0	2
KW_141_088	KW_141_088	school	pupil_screen	0	2021-03-16 11:43:00	2021-03-01	3	1	30.1	3.01	23.95	2.395	141	1	14	2	0	0	0	0	1	0	1	0	1	1	0	0	0	0	0	0	0	0	0	0	1	1	0	0	1	1	2	0	2	1	1	1	2
KW_144_018	KW_144_018	school	pupil_screen	0	2021-03-08 10:32:00	2021-03-01	3	1	30.1	3.01	23.95	2.395	144	2	9	2	0	0	0	0	1	7	8	0	6	1	0	0	0	0	0	0	0	0	0	0	2	1	0	0	4	1	16	0	16	2	6	2	8
SI_013_007	SI_013_007	school	pupil_screen	0	2021-02-26 09:40:00	2021-02-01	3	2	94.9	9.49	60.25	6.025	13	2	9	2	0	0	0	0	1	2	1	0	2	1	0	0	0	0	0	0	0	0	2	1	2	1	0	0	0	0	4	0	4	1	2	4	6
SI_015_009	SI_015_009_H	household_arm_2	pupil_screen	1	2020-10-17 09:29:00	2020-10-01	2	2	304.6	30.46	217.9	21.79	15	1	10	2	0	0	0	0	4	0	2	0	2	1	2	1	1	1	0	0	0	0	0	0	0	0	0	0	0	0	6	0	6	2	5	0	5
SI_070_034	SI_070_034	school	pupil_screen	0	2021-02-16 11:18:00	2021-02-01	3	2	94.9	9.49	60.25	6.025	70	2	9	2	0	0	0	0	0	0	5	0	1	1	1	1	1	1	0	0	0	0	0	0	0	0	0	0	0	0	5	0	5	1	3	0	3
SI_076_073	SI_076_073_H	school_arm	pupil_screen	1	2021-03-05 10:53:00	2021-04-01	3	2	552.9	55.29	88.25	8.825	76	2	14	2	0	0	0	0	0	1	1	0	1	1	0	0	0	0	1	1	0	0	1	1	0	0	0	0	0	0	2	0	2	1	2	1	3
SI_080_048	SI_080_048_H	school_arm	pupil_screen	1	2021-03-04 10:57:00	2021-03-01	3	2	81.6	8.16	92.45	9.245	80	2	10	2	0	0	0	0	0	1	0	0	1	1	0	0	0	0	0	0	0	0	1	1	1	1	0	0	0	0	1	0	1	1	1	2	3
KW_108_005_H_C05	KW_108_005_H	household_arm_2	child_household_foot_exam_and_flee_count	1	2020-09-22 15:37:00	2020-09-01	2	1	53.2	5.32	61.9	6.19	108	1	13	2	0	0	0	0	0	0	1	0	1	1	1	1	0	0	0	0	1	1	0	0	0	0	0	0	0	0	1	0	1	1	2	1	3
KW_108_021_H_C02	KW_108_021_H	household_arm_2	child_household_foot_exam_and_flee_count	1	2020-09-23 11:20:00	2020-09-01	2	1	53.2	5.32	61.9	6.19	108	2	9	2	0	0	0	0	0	1	3	0	4	1	0	0	0	0	0	0	0	0	0	0	5	1	0	0	3	1	4	0	4	1	4	5	9
KW_111_024_H_C02	KW_111_024_H	household_arm_2	child_household_foot_exam_and_flee_count	1	2020-09-03 11:39:00	2020-09-01	2	1	53.2	5.32	61.9	6.19	111	2	3	1	0	0	0	0	7	3	1	0	3	1	0	0	0	0	0	0	3	1	0	0	0	0	0	0	3	1	11	0	11	2	3	3	6
SI_002_015_H_C02	SI_002_015_H	household_arm_2	child_household_foot_exam_and_flee_count	1	2021-04-01 10:00:00	2021-04-01	3	2	552.9	55.29	88.25	8.825	2	1	3	1	0	0	0	0	0	4	0	0	1	1	0	0	0	0	0	0	0	0	1	1	1	1	0	0	0	0	4	0	4	1	1	2	3
SI_005_005_H_C02	SI_005_005_H	household_arm_2	child_household_foot_exam_and_flee_count	1	2020-09-24 11:04:00	2020-09-01	2	2	242.8	24.28	158.75	15.875	5	1	8	2	0	0	0	0	3	4	13	1	4	1	0	0	0	0	0	0	0	0	2	1	2	1	0	0	0	0	20	5	25	2	4	4	8
SI_015_010_H_C01	SI_015_010_H	household_arm_2	child_household_foot_exam_and_flee_count	1	2020-10-17 12:44:00	2020-10-01	2	2	304.6	30.46	217.9	21.79	15	2	8	2	0	0	0	0	1	0	2	0	3	1	0	0	1	1	0	0	0	0	0	0	1	1	0	0	0	0	3	0	3	1	4	1	5
KW_321_005_H_C02	KW_321_005_H	household_arm_2	child_household_foot_exam_and_flee_count	1	2020-10-22 09:06:00	2020-10-01	2	1	72.2	7.22	50.7	5.07	321	2	10	2	1	0	0	0	2	3	3	0	3	1	0	0	0	0	0	0	0	0	0	0	2	1	0	0	2	1	8	0	8	2	3	2	5
SI_082_005	SI_082_005	school	pupil_screen	0	2020-10-01 14:24:00	2020-10-01	2	2	305.6	30.56	218.9	21.89	82	2	8	2	2	1	0	0	6	3	2	0	8	1	0	0	0	0	0	0	0	0	5	1	6	1	0	0	0	0	11	0	11	2	8	11	19
KW_130_011	KW_130_011_H	household_arm_2	pupil_screen	1	2020-09-08 11:19:00	2020-09-01	2	1	53.2	5.32	61.9	6.19	130	2	10	2	0	0	1	0	4	9	21	0	7	1	0	0	0	0	0	0	0	0	7	1	7	1	0	0	0	0	34	0	34	3	7	14	21
SI_008_005	SI_008_005_H	household_arm_2	pupil_screen	1	2020-08-27 12:54:00	2020-09-01	2	2	242.8	24.28	158.75	15.875	8	2	10	2	0	0	1	0	1	2	0	0	0	0	0	0	0	0	0	0	0	0	1	1	2	1	0	0	2	1	3	0	3	1	0	3	3
SI_070_101	SI_070_101_H	school_arm	pupil_screen	1	2021-02-16 12:48:00	2021-02-01	3	2	94.9	9.49	60.25	6.025	70	1	12	2	0	0	1	0	0	2	1	0	0	0	0	0	1	1	0	0	0	0	1	1	1	1	0	0	0	0	3	0	3	1	1	2	3
KW_130_005_H_C02	KW_130_005_H	household_arm_2	child_household_foot_exam_and_flee_count	1	2020-09-10 13:03:00	2020-09-01	2	1	53.2	5.32	61.9	6.19	130	1	10	2	0	0	1	0	1	2	0	0	3	1	0	0	0	0	0	0	1	1	0	0	0	0	0	0	2	1	3	0	3	1	3	1	4
KW_108_017	KW_108_017	school	pupil_screen	0	2020-09-21 12:12:00	2020-09-01	2	1	53.2	5.32	61.9	6.19	108	2	9	2	1	0	1	0	1	5	6	0	3	1	0	0	0	0	0	0	0	0	0	0	2	1	0	0	2	1	12	0	12	2	3	2	5
KW_111_008	KW_111_008_H	household_arm_2	pupil_screen	1	2020-08-27 11:09:00	2020-08-01	2	1	48.2	4.82	59.55	5.955	111	1	10	2	1	0	1	0	2	0	1	0	0	0	0	0	1	1	0	0	0	0	1	1	0	0	0	0	2	1	3	0	3	1	1	1	2
KW_111_012	KW_111_012_H	household_arm_2	pupil_screen	1	2020-08-27 11:45:00	2020-08-01	2	1	48.2	4.82	59.55	5.955	111	2	14	2	1	0	1	0	8	3	3	0	0	0	1	1	0	0	1	1	0	0	0	0	0	0	0	0	3	1	14	0	14	2	2	0	2
KW_120_086	KW_120_086	school	pupil_screen	0	2021-03-15 10:58:00	2021-03-01	3	1	30.1	3.01	23.95	2.395	120	2	14	2	1	0	1	0	0	1	1	0	3	1	0	0	0	0	0	0	0	0	1	1	1	1	0	0	0	0	2	0	2	1	3	2	5
KW_122_037	KW_122_037_H	school_arm	pupil_screen	1	2021-03-05 09:18:00	2021-03-01	3	1	30.1	3.01	23.95	2.395	122	2	11	2	1	0	1	0	3	1	0	0	1	1	0	0	0	0	0	0	0	0	1	1	0	0	0	0	1	1	4	0	4	1	1	1	2
KW_130_005	KW_130_005_H	household_arm_2	pupil_screen	1	2020-09-08 10:36:00	2020-09-01	2	1	53.2	5.32	61.9	6.19	130	1	10	2	1	0	1	0	1	2	1	0	1	1	0	0	0	0	0	0	1	1	0	0	0	0	0	0	1	1	4	0	4	1	1	1	2
KW_135_078	KW_135_078	school	pupil_screen	0	2021-02-19 09:40:00	2021-02-01	3	1	13.6	1.36	69	6.9	135	2	8	2	1	0	1	0	0	1	3	0	2	1	0	0	0	0	0	0	0	0	0	0	1	1	0	0	1	1	4	0	4	1	2	1	3
KW_137_010	KW_137_010	school	pupil_screen	0	2021-02-04 09:34:00	2021-02-01	3	1	13.6	1.36	69	6.9	137	1	9	2	1	0	1	0	2	1	1	0	1	1	0	0	0	0	0	0	0	0	0	0	1	1	0	0	1	1	4	0	4	1	1	1	2
KW_139_035	KW_139_035	school	pupil_screen	0	2021-02-11 09:48:00	2021-02-01	3	1	13.6	1.36	69	6.9	139	2	9	2	1	0	1	0	1	3	5	0	4	1	0	0	0	0	0	0	0	0	0	0	1	1	0	0	1	1	9	0	9	2	4	1	5
KW_141_049	KW_141_049	school	pupil_screen	0	2021-03-16 11:21:00	2021-03-01	3	1	30.1	3.01	23.95	2.395	141	1	10	2	1	0	1	0	2	0	1	0	2	1	0	0	0	0	0	0	0	0	0	0	1	1	0	0	1	1	3	0	3	1	2	1	3
KW_144_003	KW_144_003_H	school_arm	pupil_screen	1	2021-03-08 09:10:00	2021-04-01	3	1	55.2	5.52	21.85	2.185	144	1	8	2	1	0	1	0	1	2	1	0	1	1	0	0	0	0	0	0	0	0	1	1	0	0	0	0	2	1	4	0	4	1	1	1	2
KW_144_016	KW_144_016_H	school_arm	pupil_screen	1	2021-03-08 09:20:00	2021-04-01	3	1	55.2	5.52	21.85	2.185	144	1	8	2	1	0	1	0	3	1	1	0	0	0	0	0	0	0	0	0	0	0	1	1	1	1	0	0	1	1	5	0	5	1	0	2	2
KW_321_007	KW_321_007	school	pupil_screen	0	2020-10-20 10:38:00	2020-10-01	2	1	72.2	7.22	50.7	5.07	321	2	9	2	1	0	1	0	0	1	2	0	5	1	0	0	0	0	0	0	0	0	0	0	3	1	0	0	5	1	3	0	3	1	5	3	8
SI_045_046	SI_045_046_H	school_arm	pupil_screen	1	2021-03-01 12:05:00	2021-03-01	3	2	81.6	8.16	92.45	9.245	45	2	11	2	1	0	1	0	3	0	0	0	0	0	0	0	0	0	0	0	0	0	1	1	1	1	0	0	1	1	3	0	3	1	0	2	2
KW_108_022_H_C02	KW_108_022_H	household_arm_2	child_household_foot_exam_and_flee_count	1	2020-09-23 10:13:00	2020-09-01	2	1	53.2	5.32	61.9	6.19	108	1	3	1	1	0	1	0	3	1	1	0	2	1	0	0	0	0	0	0	0	0	1	1	0	0	0	0	2	1	5	0	5	1	2	1	3
KW_135_018_H_C02	KW_135_018_H	household_arm_2	child_household_foot_exam_and_flee_count	1	2021-02-22 13:28:00	2021-02-01	3	1	13.6	1.36	69	6.9	135	2	5	1	1	0	1	0	0	4	5	0	3	1	2	1	0	0	0	0	2	1	0	0	0	0	0	0	0	0	9	0	9	2	5	2	7
KW_139_074_H_C01	KW_139_074_H	household_arm_2	child_household_foot_exam_and_flee_count	1	2021-02-12 11:32:00	2021-02-01	3	1	13.6	1.36	69	6.9	139	1	3	1	1	0	1	0	0	1	2	0	3	1	0	0	0	0	0	0	1	1	0	0	1	1	0	0	0	0	3	0	3	1	3	2	5
KW_141_014_H_C01	KW_141_014_H	household_arm_2	child_household_foot_exam_and_flee_count	1	2021-04-20 11:06:00	2021-04-01	3	1	55.2	5.52	21.85	2.185	141	2	3	1	1	0	1	0	3	3	4	0	4	1	0	0	0	0	0	0	0	0	0	0	1	1	0	0	3	1	10	0	10	2	4	1	5
KW_141_082_H_C01	KW_141_082_H	household_arm_2	child_household_foot_exam_and_flee_count	1	2021-04-19 10:12:00	2021-04-01	3	1	55.2	5.52	21.85	2.185	141	1	1	1	1	0	1	0	1	4	1	0	2	1	0	0	0	0	0	0	0	0	0	0	1	1	0	0	1	1	6	0	6	2	2	1	3
KW_247_025_H_C01	KW_247_025_H	household_arm_2	child_household_foot_exam_and_flee_count	1	2021-04-29 14:02:00	2021-04-01	3	1	55.2	5.52	21.85	2.185	247	2	7	1	1	0	1	0	8	9	6	0	9	1	0	0	0	0	0	0	0	0	1	1	8	1	0	0	0	0	23	0	23	2	9	9	18
KW_247_084_H_C03	KW_247_084_H	household_arm_2	child_household_foot_exam_and_flee_count	1	2021-04-30 11:51:00	2021-04-01	3	1	55.2	5.52	21.85	2.185	247	1	8	2	1	0	1	0	1	0	1	0	1	1	0	0	0	0	0	0	0	0	1	1	1	1	0	0	0	0	2	0	2	1	1	2	3
KW_309_006_H_C02	KW_309_006_H	household_arm_2	child_household_foot_exam_and_flee_count	1	2020-10-13 14:24:00	2020-10-01	2	1	72.2	7.22	50.7	5.07	309	2	2	1	1	0	1	0	1	1	3	0	4	1	0	0	0	0	1	1	0	0	0	0	0	0	0	0	6	1	5	0	5	1	5	0	5
SI_015_010_H_C03	SI_015_010_H	household_arm_2	child_household_foot_exam_and_flee_count	1	2020-10-17 12:47:00	2020-10-01	2	2	304.6	30.46	217.9	21.79	15	2	4	1	1	0	1	0	0	1	1	0	1	1	1	1	1	1	0	0	0	0	0	0	0	0	0	0	0	0	2	0	2	1	3	0	3
KW_111_003	KW_111_003_H	household_arm_2	pupil_screen	1	2020-08-27 10:01:00	2020-08-01	2	1	48.2	4.82	59.55	5.955	111	2	12	2	2	1	1	0	2	0	4	0	1	1	0	0	0	0	1	1	0	0	0	0	0	0	0	0	3	1	6	0	6	2	2	0	2
KW_130_004_H_C02	KW_130_004_H	household_arm_2	child_household_foot_exam_and_flee_count	1	2020-09-10 10:59:00	2020-09-01	2	1	53.2	5.32	61.9	6.19	130	1	3	1	2	1	1	0	3	2	1	0	2	1	0	0	0	0	1	1	0	0	0	0	0	0	0	0	3	1	6	0	6	2	3	0	3
KW_107_102	KW_107_102_H	school_arm	pupil_screen	1	2021-02-01 10:27:00	2021-02-01	3	1	13.6	1.36	69	6.9	107	2	10	2	3	1	1	0	5	0	3	1	2	1	0	0	0	0	0	0	1	1	0	0	0	0	0	0	3	1	8	5	13	2	2	1	3
SI_008_019	SI_008_019_H	household_arm_2	pupil_screen	1	2020-09-01 12:28:00	2020-09-01	2	2	242.8	24.28	158.75	15.875	8	1	8	2	0	0	2	1	1	2	2	0	1	1	0	0	0	0	0	0	0	0	1	1	1	1	0	0	0	0	5	0	5	1	1	2	3
KW_130_017_H_C01	KW_130_017_H	household_arm_2	child_household_foot_exam_and_flee_count	1	2020-09-09 15:02:00	2020-09-01	2	1	53.2	5.32	61.9	6.19	130	2	7	1	1	0	2	1	4	5	1	0	1	1	0	0	0	0	0	0	1	1	0	0	0	0	0	0	1	1	10	0	10	2	1	1	2
KW_247_039	KW_247_039	school	pupil_screen	0	2021-03-18 10:26:00	2021-03-01	3	1	30.1	3.01	23.95	2.395	247	2	14	2	2	1	2	1	4	0	4	0	2	1	1	1	0	0	0	0	0	0	0	0	0	0	0	0	1	1	8	0	8	2	3	0	3
KW_130_020_H_C01	KW_130_020_H	household_arm_2	child_household_foot_exam_and_flee_count	1	2020-09-09 14:21:00	2020-09-01	2	1	53.2	5.32	61.9	6.19	130	2	4	1	2	1	2	1	2	0	1	0	1	1	0	0	0	0	1	1	0	0	0	0	0	0	0	0	1	1	3	0	3	1	2	0	2
SI_001_001_H_C02	SI_001_001_H	household_arm_2	child_household_foot_exam_and_flee_count	1	2020-09-09 11:25:00	2020-09-01	2	2	242.8	24.28	158.75	15.875	1	2	12	2	0	0	3	1	2	0	0	0	1	1	0	0	0	0	0	0	0	0	2	1	2	1	0	0	0	0	2	0	2	1	1	4	5
KW_135_088	KW_135_088_H	school_arm	pupil_screen	1	2021-02-19 09:37:00	2021-02-01	3	1	13.6	1.36	69	6.9	135	2	11	2	3	1	3	1	6	2	8	0	3	1	0	0	0	0	0	0	0	0	1	1	0	0	0	0	3	1	16	0	16	2	3	1	4
KW_111_003_H_C01	KW_111_003_H	household_arm_2	child_household_foot_exam_and_flee_count	1	2020-08-29 09:29:00	2020-08-01	2	1	48.2	4.82	59.55	5.955	111	2	6	1	3	1	3	1	1	0	3	0	1	1	0	0	1	1	0	0	0	0	0	0	0	0	0	0	2	1	4	0	4	1	2	0	2
KW_094_027	KW_094_027_H	school_arm	pupil_screen	1	2020-03-06 11:17:00	2020-03-01	1	1	152.7	15.27	96.05	9.605	94	2	11	2					11	3	10	0	5	1	0	0	0	0	0	0	0	0	0	0	3	1	0	0	7	1	24	0	24	2	5	3	8
KW_094_087	KW_094_087_H	school_arm	pupil_screen	1	2020-03-06 12:10:00	2020-03-01	1	1	152.7	15.27	96.05	9.605	94	2	9	2					7	2	0	0	3	1	2	1	0	0	0	0	0	0	0	0	0	0	0	0	3	1	9	0	9	2	5	0	5
SI_027_031	SI_027_031_H	school_arm	pupil_screen	1	2020-02-28 04:38:00	2020-02-01	1	2	94.1	9.41	321.25	32.125	27	2	11	2					0	0	1	0	1	1	0	0	1	1	0	0	0	0	0	0	0	0	0	0	1	1	1	0	1	1	2	0	2
SI_027_102	SI_027_102_H	school_arm	pupil_screen	1	2020-02-28 10:28:00	2020-03-01	1	2	237.5	23.75	158.2	15.82	27	2	14	2					0	1	0	4	5	1	0	0	0	0	0	0	0	0	1	1	3	1	0	0	0	0	1	20	21	2	5	4	9
KW_094_004_H_C01	KW_094_004_H	household_arm_2	child_household_foot_exam_and_flee_count	1	2020-03-10 12:41:00	2020-03-01	1	1	152.7	15.27	96.05	9.605	94	2	2	1					1	3	1	0	1	1	0	0	0	0	0	0	0	0	1	1	0	0	0	0	1	1	5	0	5	1	1	1	2
KW_094_090_H_C01	KW_094_090_H	household_arm_2	child_household_foot_exam_and_flee_count	1	2020-03-09 12:59:00	2020-03-01	1	1	152.7	15.27	96.05	9.605	94	1	3	1					0	0	2	0	1	1	0	0	0	0	0	0	0	0	0	0	1	1	0	0	1	1	2	0	2	1	1	1	2
KW_094_102_H_C02	KW_094_102_H	household_arm_2	child_household_foot_exam_and_flee_count	1	2020-03-07	2020-03-01	1	1	152.7	15.27	96.05	9.605	94	1	5	1					1	0	1	0	1	1	0	0	0	0	0	0	0	0	0	0	1	1	0	0	1	1	2	0	2	1	1	1	2
SI_007_022_H_C01	SI_007_022_H	household_arm_2	child_household_foot_exam_and_flee_count	1	2020-03-14 09:33:00	2020-03-01	1	2	237.5	23.75	158.2	15.82	7	1	8	2					0	1	1	0	0	0	0	0	1	1	0	0	0	0	0	0	0	0	1	1	1	1	2	0	2	1	1	1	2
KW_135_001	KW_135_001	school	pupil_screen	0	2021-02-19 11:01:00	2021-02-01	3	1	13.6	1.36	69	6.9	135	2	13	2	0	0	0	0	2	8	14	0	6	1	0	0	0	0	0	0	0	0	1	1	3	1	4	1	0	0	24	0	24	2	6	8	14
KW_139_059	KW_139_059	school	pupil_screen	0	2021-02-11 10:16:00	2021-02-01	3	1	13.6	1.36	69	6.9	139	1	11	2	0	0	0	0	1	4	1	0	2	1	0	0	0	0	1	1	1	1	0	0	0	0	0	0	1	1	6	0	6	2	3	1	4
KW_141_027	KW_141_027_H	school_arm	pupil_screen	1	2021-03-16 09:40:00	2021-04-01	3	1	55.2	5.52	21.85	2.185	141	2	9	2	0	0	0	0	1	1	2	0	1	1	0	0	0	0	0	0	0	0	0	0	1	1	1	1	1	1	4	0	4	1	1	2	3
KW_141_045	KW_141_045_H	school_arm	pupil_screen	1	2021-03-16 11:31:00	2021-04-01	3	1	55.2	5.52	21.85	2.185	141	1	11	2	0	0	0	0	20	8	21	1	10	1	0	0	0	0	0	0	0	0	1	1	6	1	0	0	6	1	49	5	54	3	10	7	17
KW_144_022	KW_144_022_H	school_arm	pupil_screen	1	2021-03-08 09:14:00	2021-04-01	3	1	55.2	5.52	21.85	2.185	144	2	10	2	0	0	0	0	2	8	7	0	4	1	0	0	0	0	0	0	0	0	1	1	4	1	0	0	2	1	17	0	17	2	4	5	9
KW_144_069	KW_144_069	school	pupil_screen	0	2021-03-08 11:10:00	2021-03-01	3	1	30.1	3.01	23.95	2.395	144	1	12	2	0	0	0	0	9	0	5	1	4	1	0	0	0	0	0	0	1	1	0	0	1	1	0	0	2	1	14	5	19	2	4	2	6
KW_247_095	KW_247_095_H	school_arm	pupil_screen	1	2021-03-18 10:02:00	2021-04-01	3	1	55.2	5.52	21.85	2.185	247	2	11	2	0	0	0	0	11	2	4	0	5	1	0	0	0	0	0	0	0	0	1	1	1	1	0	0	5	1	17	0	17	2	5	2	7
KW_247_101	KW_247_101	school	pupil_screen	0	2021-03-18 10:15:00	2021-03-01	3	1	30.1	3.01	23.95	2.395	247	2	11	2	0	0	0	0	12	2	4	0	2	1	0	0	0	0	0	0	0	0	1	1	2	1	0	0	6	1	18	0	18	2	2	3	5
KW_283_019	KW_283_019	school	pupil_screen	0	2021-03-04 08:51:00	2021-03-01	3	1	30.1	3.01	23.95	2.395	283	2	9	2	0	0	0	0	0	3	2	0	3	1	1	1	0	0	0	0	1	1	0	0	2	1	0	0	0	0	5	0	5	1	4	3	7
SI_003_004	SI_003_004_H	household_arm_2	pupil_screen	1	2020-10-03 11:50:00	2020-10-01	2	2	304.6	30.46	217.9	21.79	3	2	10	2	0	0	0	0	0	1	6	0	6	1	0	0	0	0	0	0	3	1	3	1	4	1	0	0	0	0	7	0	7	2	6	10	16
SI_011_078	SI_011_078_H	school_arm	pupil_screen	1	2021-01-27 12:38:00	2021-02-01	3	2	94.9	9.49	60.25	6.025	11	2	14	2	0	0	0	0	0	0	2	0	3	1	0	0	0	0	0	0	1	1	2	1	5	1	0	0	0	0	2	0	2	1	3	8	11
SI_011_083	SI_011_083_H	school_arm	pupil_screen	1	2021-01-27 15:21:00	2021-01-01	3	2	90	9	186.75	18.675	11	2	14	2	0	0	0	0	4	0	3	0	3	1	1	1	0	0	0	0	1	1	1	1	0	0	0	0	0	0	7	0	7	2	4	2	6
SI_013_003	SI_013_003_H	school_arm	pupil_screen	1	2021-02-26 09:30:00	2021-03-01	3	2	81.6	8.16	92.45	9.245	13	2	8	2	0	0	0	0	6	2	1	0	1	1	1	1	0	0	0	0	0	0	1	1	1	1	0	0	0	0	9	0	9	2	2	2	4
SI_015_005	SI_015_005_H	household_arm_2	pupil_screen	1	2020-10-16 12:24:00	2020-10-01	2	2	304.6	30.46	217.9	21.79	15	2	8	2	0	0	0	0	1	0	2	0	2	1	0	0	0	0	0	0	0	0	3	1	3	1	0	0	2	1	3	0	3	1	2	6	8
SI_015_010	SI_015_010_H	household_arm_2	pupil_screen	1	2020-10-17 11:59:00	2020-10-01	2	2	304.6	30.46	217.9	21.79	15	2	12	2	0	0	0	0	2	0	2	0	2	1	2	1	0	0	0	0	0	0	2	1	2	1	0	0	0	0	4	0	4	1	4	4	8
SI_052_058	SI_052_058_H	school_arm	pupil_screen	1	2021-03-12 12:42:00	2021-04-01	3	2	552.9	55.29	88.25	8.825	52	2	12	2	0	0	0	0	0	1	0	0	1	1	0	0	0	0	0	0	1	1	1	1	1	1	0	0	0	0	1	0	1	1	1	3	4
KW_108_005_H_C01	KW_108_005_H	household_arm_2	child_household_foot_exam_and_flee_count	1	2020-09-22 15:00:00	2020-09-01	2	1	53.2	5.32	61.9	6.19	108	2	7	1	0	0	0	0	5	4	2	0	8	1	0	0	0	0	1	1	1	1	0	0	3	1	0	0	0	0	11	0	11	2	9	6	15
KW_139_004_H_C02	KW_139_004_H	household_arm_2	child_household_foot_exam_and_flee_count	1	2021-02-13 09:23:00	2021-02-01	3	1	13.6	1.36	69	6.9	139	2	9	2	0	0	0	0	1	4	2	0	4	1	0	0	1	1	0	0	1	1	0	0	0	0	0	0	2	1	7	0	7	2	5	1	6
KW_122_015	KW_122_015	school	pupil_screen	0	2021-03-05 10:26:00	2021-03-01	3	1	30.1	3.01	23.95	2.395	122	2	8	2	1	0	0	0	2	4	6	0	5	1	0	0	0	0	0	0	0	0	1	1	3	1	0	0	3	1	12	0	12	2	5	4	9
KW_139_008	KW_139_008_H	school_arm	pupil_screen	1	2021-02-11 09:48:00	2021-02-01	3	1	13.6	1.36	69	6.9	139	2	12	2	1	0	0	0	6	4	6	0	1	1	0	0	0	0	0	0	0	0	0	0	2	1	1	1	3	1	16	0	16	2	1	3	4
KW_139_050	KW_139_050_H	school_arm	pupil_screen	1	2021-02-11 09:15:00	2021-02-01	3	1	13.6	1.36	69	6.9	139	2	9	2	1	0	0	0	11	20	18	1	11	1	0	0	0	0	0	0	0	0	1	1	9	1	0	0	8	1	49	5	54	3	11	10	21
SI_045_100	SI_045_100_H	school_arm	pupil_screen	1	2021-03-01 12:15:00	2021-03-01	3	2	81.6	8.16	92.45	9.245	45	2	14	2	1	0	0	0	0	6	0	0	5	1	1	1	0	0	0	0	0	0	3	1	3	1	0	0	0	0	6	0	6	2	6	6	12
KW_108_007_H_C01	KW_108_007_H	household_arm_2	child_household_foot_exam_and_flee_count	1	2020-09-22 11:48:00	2020-09-01	2	1	53.2	5.32	61.9	6.19	108	2	6	1	1	0	0	0	5	12	0	0	13	1	0	0	0	0	1	1	0	0	0	0	10	1	0	0	2	1	17	0	17	2	14	10	24
KW_130_003	KW_130_003	school	pupil_screen	0	2020-09-08 10:20:00	2020-09-01	2	1	53.2	5.32	61.9	6.19	130	2	14	2	2	1	0	0	5	8	20	0	9	1	0	0	0	0	0	0	0	0	4	1	5	1	0	0	4	1	33	0	33	3	9	9	18
KW_139_060	KW_139_060	school	pupil_screen	0	2021-02-11 08:36:00	2021-02-01	3	1	13.6	1.36	69	6.9	139	1	12	2	0	0	1	0	0	5	4	0	5	1	0	0	0	0	0	0	0	0	1	1	5	1	2	1	0	0	9	0	9	2	5	8	13
KW_321_009	KW_321_009_H	household_arm_2	pupil_screen	1	2020-10-20 10:19:00	2020-10-01	2	1	72.2	7.22	50.7	5.07	321	2	11	2	0	0	1	0	17	7	19	8	13	1	0	0	0	0	0	0	0	0	10	1	9	1	0	0	13	1	43	40	83	3	13	19	32
KW_321_022	KW_321_022_H	household_arm_2	pupil_screen	1	2020-10-23 14:13:00	2020-10-01	2	1	72.2	7.22	50.7	5.07	321	2	11	2	0	0	1	0	1	6	5	0	4	1	1	1	0	0	0	0	2	1	0	0	2	1	0	0	0	0	12	0	12	2	5	4	9
SI_015_002	SI_015_002_H	household_arm_2	pupil_screen	1	2020-10-16 12:12:00	2020-10-01	2	2	304.6	30.46	217.9	21.79	15	2	12	2	0	0	1	0	1	7	2	0	4	1	3	1	0	0	0	0	0	0	1	1	2	1	0	0	0	0	10	0	10	2	7	3	10
SI_026_078	SI_026_078_H	school_arm	pupil_screen	1	2021-02-09 10:21:00	2021-02-01	3	2	94.9	9.49	60.25	6.025	26	1	12	2	0	0	1	0	1	0	1	0	2	1	0	0	0	0	0	0	1	1	3	1	3	1	0	0	0	0	2	0	2	1	2	7	9
SI_052_026	SI_052_026_H	school_arm	pupil_screen	1	2021-03-12 11:44:00	2021-04-01	3	2	552.9	55.29	88.25	8.825	52	2	9	2	0	0	1	0	9	11	0	0	4	1	0	0	0	0	0	0	0	0	5	1	5	1	0	0	4	1	20	0	20	2	4	10	14
KW_139_047_H_C04	KW_139_047_H	household_arm_2	child_household_foot_exam_and_flee_count	1	2021-02-13 13:52:00	2021-02-01	3	1	13.6	1.36	69	6.9	139	1	13	2	0	0	1	0	0	3	1	0	2	1	1	1	0	0	0	0	1	1	0	0	2	1	0	0	0	0	4	0	4	1	3	3	6
KW_321_002_H_C02	KW_321_002_H	household_arm_2	child_household_foot_exam_and_flee_count	1	2020-10-21 08:28:00	2020-10-01	2	1	72.2	7.22	50.7	5.07	321	2	14	2	0	0	1	0	0	10	0	0	5	1	0	0	0	0	0	0	1	1	1	1	3	1	0	0	0	0	10	0	10	2	5	5	10
SI_015_009_H_C01	SI_015_009_H	household_arm_2	child_household_foot_exam_and_flee_count	1	2020-10-17 09:47:00	2020-10-01	2	2	304.6	30.46	217.9	21.79	15	1	7	1	0	0	1	0	2	1	0	0	1	1	1	1	0	0	0	0	0	0	1	1	1	1	0	0	0	0	3	0	3	1	2	2	4
SI_052_079_H_C02	SI_052_079_H	household_arm_2	child_household_foot_exam_and_flee_count	1	2021-04-14 08:34:00	2021-04-01	3	2	552.9	55.29	88.25	8.825	52	1	7	1	0	0	1	0	6	19	1	1	8	1	0	0	0	0	0	0	0	0	8	1	8	1	0	0	1	1	26	5	31	3	8	16	24
KW_107_034	KW_107_034	school	pupil_screen	0	2021-02-01 09:39:00	2021-02-01	3	1	13.6	1.36	69	6.9	107	2	8	2	1	0	1	0	1	1	1	0	1	1	0	0	0	0	0	0	0	0	0	0	1	1	1	1	1	1	3	0	3	1	1	2	3
KW_107_070	KW_107_070_H	school_arm	pupil_screen	1	2021-02-01 11:36:00	2021-02-01	3	1	13.6	1.36	69	6.9	107	2	12	2	1	0	1	0	0	2	1	0	1	1	1	1	0	0	1	1	0	0	0	0	0	0	0	0	1	1	3	0	3	1	3	0	3
KW_107_090	KW_107_090	school	pupil_screen	0	2021-02-01 09:22:00	2021-02-01	3	1	13.6	1.36	69	6.9	107	2	12	2	1	0	1	0	1	4	3	0	2	1	1	1	0	0	0	0	1	1	0	0	0	0	1	1	0	0	8	0	8	2	3	2	5
KW_108_011	KW_108_011	school	pupil_screen	0	2020-09-21 10:53:00	2020-09-01	2	1	53.2	5.32	61.9	6.19	108	1	11	2	1	0	1	0	3	13	1	0	8	1	0	0	0	0	0	0	3	1	0	0	5	1	0	0	3	1	17	0	17	2	8	8	16
KW_108_014	KW_108_014	school	pupil_screen	0	2020-09-21 11:10:00	2020-09-01	2	1	53.2	5.32	61.9	6.19	108	2	8	2	1	0	1	0	1	6	1	0	4	1	0	0	1	1	0	0	0	0	0	0	1	1	0	0	2	1	8	0	8	2	5	1	6
KW_108_016	KW_108_016	school	pupil_screen	0	2020-09-21 12:00:00	2020-09-01	2	1	53.2	5.32	61.9	6.19	108	2	14	2	1	0	1	0	1	5	3	0	7	1	0	0	0	0	0	0	2	1	1	1	4	1	0	0	0	0	9	0	9	2	7	7	14
KW_122_010	KW_122_010	school	pupil_screen	0	2021-03-05 08:56:00	2021-03-01	3	1	30.1	3.01	23.95	2.395	122	2	8	2	1	0	1	0	0	1	1	0	2	1	0	0	1	1	0	0	0	0	0	0	1	1	0	0	1	1	2	0	2	1	3	1	4
KW_122_045	KW_122_045_H	school_arm	pupil_screen	1	2021-03-05 11:00:00	2021-03-01	3	1	30.1	3.01	23.95	2.395	122	2	10	2	1	0	1	0	17	8	6	0	4	1	0	0	0	0	0	0	0	0	2	1	3	1	0	0	7	1	31	0	31	3	4	5	9
KW_135_003	KW_135_003_H	school_arm	pupil_screen	1	2021-02-19 11:22:00	2021-02-01	3	1	13.6	1.36	69	6.9	135	2	12	2	1	0	1	0	4	5	1	0	2	1	1	1	0	0	0	0	0	0	0	0	1	1	0	0	1	1	10	0	10	2	3	1	4
KW_135_059	KW_135_059_H	school_arm	pupil_screen	1	2021-02-19 10:51:00	2021-02-01	3	1	13.6	1.36	69	6.9	135	2	10	2	1	0	1	0	1	0	2	0	2	1	0	0	0	0	0	0	1	1	1	1	0	0	0	0	1	1	3	0	3	1	2	2	4
KW_137_036	KW_137_036_H	school_arm	pupil_screen	1	2021-02-04 10:15:00	2021-02-01	3	1	13.6	1.36	69	6.9	137	2	11	2	1	0	1	0	1	0	1	0	3	1	0	0	2	1	1	1	0	0	1	1	0	0	0	0	0	0	2	0	2	1	6	1	7
KW_137_091	KW_137_091_H	school_arm	pupil_screen	1	2021-02-04 11:17:00	2021-02-01	3	1	13.6	1.36	69	6.9	137	2	13	2	1	0	1	0	1	0	0	0	2	1	1	1	0	0	0	0	0	0	0	0	2	1	0	0	1	1	1	0	1	1	3	2	5
KW_139_038	KW_139_038_H	school_arm	pupil_screen	1	2021-02-11 09:28:00	2021-02-01	3	1	13.6	1.36	69	6.9	139	2	9	2	1	0	1	0	2	2	1	0	2	1	0	0	0	0	0	0	1	1	0	0	2	1	0	0	2	1	5	0	5	1	2	3	5
KW_141_014	KW_141_014_H	school_arm	pupil_screen	1	2021-03-16 09:39:00	2021-04-01	3	1	55.2	5.52	21.85	2.185	141	1	8	2	1	0	1	0	9	1	0	0	2	1	0	0	0	0	0	0	0	0	1	1	1	1	0	0	2	1	10	0	10	2	2	2	4
KW_144_095	KW_144_095	school	pupil_screen	0	2021-03-08 11:54:00	2021-03-01	3	1	30.1	3.01	23.95	2.395	144	2	12	2	1	0	1	0	4	10	1	0	5	1	1	1	0	0	0	0	3	1	0	0	0	0	0	0	4	1	15	0	15	2	6	3	9
KW_144_097	KW_144_097	school	pupil_screen	0	2021-03-08 11:43:00	2021-03-01	3	1	30.1	3.01	23.95	2.395	144	2	12	2	1	0	1	0	1	4	2	0	6	1	0	0	0	0	1	1	0	0	0	0	1	1	0	0	2	1	7	0	7	2	7	1	8
KW_144_099	KW_144_099	school	pupil_screen	0	2021-03-08 11:55:00	2021-03-01	3	1	30.1	3.01	23.95	2.395	144	2	13	2	1	0	1	0	29	16	9	0	10	1	0	0	0	0	0	0	0	0	0	0	5	1	2	1	8	1	54	0	54	3	10	7	17
KW_247_025	KW_247_025_H	school_arm	pupil_screen	1	2021-03-18 09:42:00	2021-04-01	3	1	55.2	5.52	21.85	2.185	247	2	9	2	1	0	1	0	11	7	4	0	7	1	0	0	0	0	0	0	1	1	0	0	3	1	0	0	3	1	22	0	22	2	7	4	11
KW_247_026	KW_247_026_H	school_arm	pupil_screen	1	2021-03-18 08:49:00	2021-04-01	3	1	55.2	5.52	21.85	2.185	247	2	9	2	1	0	1	0	7	4	2	0	1	1	1	1	0	0	0	0	0	0	0	0	1	1	0	0	2	1	13	0	13	2	2	1	3
KW_309_003	KW_309_003_H	household_arm_2	pupil_screen	1	2020-10-07 10:10:00	2020-10-01	2	1	72.2	7.22	50.7	5.07	309	1	10	2	1	0	1	0	7	5	0	0	4	1	0	0	0	0	3	1	1	1	0	0	0	0	0	0	4	1	12	0	12	2	7	1	8
KW_111_001_H_C04	KW_111_001_H	household_arm_2	child_household_foot_exam_and_flee_count	1	2020-09-03 14:56:00	2020-09-01	2	1	53.2	5.32	61.9	6.19	111	1	9	2	1	0	1	0	4	1	1	0	3	1	0	0	0	0	0	0	1	1	0	0	3	1	0	0	2	1	6	0	6	2	3	4	7
KW_130_006_H_C01	KW_130_006_H	household_arm_2	child_household_foot_exam_and_flee_count	1	2020-09-10 12:08:00	2020-09-01	2	1	53.2	5.32	61.9	6.19	130	1	9	2	1	0	1	0	2	0	0	0	1	1	0	0	0	0	1	1	0	0	0	0	1	1	0	0	1	1	2	0	2	1	2	1	3
KW_130_013_H_C01	KW_130_013_H	household_arm_2	child_household_foot_exam_and_flee_count	1	2020-09-09 10:20:00	2020-09-01	2	1	53.2	5.32	61.9	6.19	130	1	10	2	1	0	1	0	2	1	5	0	5	1	0	0	0	0	0	0	0	0	0	0	2	1	1	1	1	1	8	0	8	2	5	3	8
KW_141_045_H_C02	KW_141_045_H	household_arm_2	child_household_foot_exam_and_flee_count	1	2021-04-16 10:57:00	2021-04-01	3	1	55.2	5.52	21.85	2.185	141	1	5	1	1	0	1	0	1	3	3	0	4	1	0	0	0	0	0	0	0	0	2	1	3	1	0	0	2	1	7	0	7	2	4	5	9
KW_144_027_H_C01	KW_144_027_H	household_arm_2	child_household_foot_exam_and_flee_count	1	2021-04-07 13:07:00	2021-04-01	3	1	55.2	5.52	21.85	2.185	144	2	7	1	1	0	1	0	0	9	6	0	8	1	0	0	0	0	0	0	3	1	0	0	4	1	0	0	3	1	15	0	15	2	8	7	15
KW_144_102_H_C01	KW_144_102_H	household_arm_2	child_household_foot_exam_and_flee_count	1	2021-04-07 10:24:00	2021-04-01	3	1	55.2	5.52	21.85	2.185	144	2	9	2	1	0	1	0	0	4	8	0	7	1	2	1	0	0	0	0	0	0	0	0	4	1	0	0	3	1	12	0	12	2	9	4	13
KW_247_036_H_C01	KW_247_036_H	household_arm_2	child_household_foot_exam_and_flee_count	1	2021-05-01 12:49:00	2021-05-01	3	1	66.3	6.63	42.65	4.265	247	2	2	1	1	0	1	0	1	0	1	0	1	1	0	0	0	0	0	0	0	0	1	1	1	1	0	0	1	1	2	0	2	1	1	2	3
KW_247_094_H_C04	KW_247_094_H	household_arm_2	child_household_foot_exam_and_flee_count	1	2021-04-29 09:27:00	2021-04-01	3	1	55.2	5.52	21.85	2.185	247	1	4	1	1	0	1	0	0	2	0	0	2	1	1	1	1	1	0	0	0	0	0	0	0	0	0	0	1	1	2	0	2	1	4	0	4
KW_321_010_H_C02	KW_321_010_H	household_arm_2	child_household_foot_exam_and_flee_count	1	2020-10-23 10:18:00	2020-10-01	2	1	72.2	7.22	50.7	5.07	321	1	6	1	1	0	1	0	0	4	3	0	3	1	0	0	0	0	0	0	2	1	0	0	2	1	0	0	3	1	7	0	7	2	3	4	7
SI_003_007_H_C01	SI_003_007_H	household_arm_2	child_household_foot_exam_and_flee_count	1	2020-10-07 12:14:00	2020-10-01	2	2	304.6	30.46	217.9	21.79	3	2	10	2	1	0	1	0	5	2	0	0	4	1	1	1	0	0	0	0	0	0	3	1	1	1	0	0	0	0	7	0	7	2	5	4	9
SI_082_003_H_C02	SI_082_003_H	household_arm_2	child_household_foot_exam_and_flee_count	1	2020-10-01 14:08:00	2020-10-01	2	2	304.6	30.46	217.9	21.79	82	2	6	1	1	0	1	0	4	2	4	0	4	1	2	1	0	0	0	0	0	0	1	1	2	1	0	0	0	0	10	0	10	2	6	3	9
KW_130_023	KW_130_023_H	household_arm_2	pupil_screen	1	2020-09-08 13:40:00	2020-09-01	2	1	53.2	5.32	61.9	6.19	130	1	12	2	2	1	1	0	5	7	0	0	8	1	0	0	0	0	0	0	3	1	0	0	7	1	0	0	5	1	12	0	12	2	8	10	18
KW_247_088	KW_247_088	school	pupil_screen	0	2021-03-18 09:30:00	2021-03-01	3	1	30.1	3.01	23.95	2.395	247	2	12	2	2	1	1	0	6	7	6	0	7	1	0	0	1	1	1	1	0	0	0	0	0	0	0	0	6	1	19	0	19	2	9	0	9
KW_122_039	KW_122_039	school	pupil_screen	0	2021-03-05 10:37:00	2021-03-01	3	1	30.1	3.01	23.95	2.395	122	2	10	2	0	0	2	1	0	1	1	0	1	1	0	0	1	1	0	0	0	0	0	0	1	1	0	0	1	1	2	0	2	1	2	1	3
KW_135_048	KW_135_048_H	school_arm	pupil_screen	1	2021-02-19 09:22:00	2021-02-01	3	1	13.6	1.36	69	6.9	135	1	10	2	0	0	2	1	0	16	20	0	7	1	0	0	0	0	0	0	0	0	0	0	3	1	1	1	5	1	36	0	36	3	7	4	11
SI_081_006	SI_081_006_H	school_arm	pupil_screen	1	2021-03-15 11:51:00	2021-04-01	3	2	552.9	55.29	88.25	8.825	81	2	13	2	1	0	2	1	14	7	3	2	12	1	0	0	0	0	0	0	2	1	7	1	4	1	0	0	0	0	24	10	34	3	12	13	25
KW_122_059	KW_122_059	school	pupil_screen	0	2021-03-05 11:45:00	2021-03-01	3	1	30.1	3.01	23.95	2.395	122	2	12	2	2	1	2	1	4	2	5	0	5	1	0	0	0	0	1	1	0	0	0	0	4	1	0	0	4	1	11	0	11	2	6	4	10
KW_122_100	KW_122_100_H	school_arm	pupil_screen	1	2021-03-05 09:47:00	2021-03-01	3	1	30.1	3.01	23.95	2.395	122	1	11	2	2	1	2	1	0	3	4	0	7	1	1	1	0	0	0	0	0	0	0	0	3	1	0	0	3	1	7	0	7	2	8	3	11
KW_137_018	KW_137_018	school	pupil_screen	0	2021-02-04 09:45:00	2021-02-01	3	1	13.6	1.36	69	6.9	137	2	9	2	2	1	2	1	5	5	1	0	4	1	0	0	0	0	0	0	0	0	1	1	1	1	0	0	2	1	11	0	11	2	4	2	6
KW_144_009	KW_144_009_H	school_arm	pupil_screen	1	2021-03-08 09:51:00	2021-04-01	3	1	55.2	5.52	21.85	2.185	144	1	8	2	2	1	2	1	5	2	2	0	4	1	2	1	0	0	0	0	0	0	1	1	0	0	0	0	3	1	9	0	9	2	6	1	7
SI_013_064	SI_013_064_H	school_arm	pupil_screen	1	2021-02-26 12:54:00	2021-03-01	3	2	81.6	8.16	92.45	9.245	13	2	12	2	2	1	2	1	28	7	9	0	9	1	2	1	0	0	0	0	0	0	8	1	8	1	0	0	0	0	44	0	44	3	11	16	27
KW_122_004_H_C03	KW_122_004_H	household_arm_2	child_household_foot_exam_and_flee_count	1	2021-03-25 13:21:00	2021-03-01	3	1	30.1	3.01	23.95	2.395	122	1	11	2	2	1	2	1	4	4	1	0	3	1	0	0	0	0	0	0	2	1	0	0	1	1	0	0	2	1	9	0	9	2	3	3	6
KW_122_045_H_C01	KW_122_045_H	household_arm_2	child_household_foot_exam_and_flee_count	1	2021-03-26 10:17:00	2021-03-01	3	1	30.1	3.01	23.95	2.395	122	2	5	1	2	1	2	1	7	3	2	0	6	1	0	0	0	0	0	0	0	0	3	1	2	1	0	0	3	1	12	0	12	2	6	5	11
KW_135_018_H_C03	KW_135_018_H	household_arm_2	child_household_foot_exam_and_flee_count	1	2021-02-22 13:39:00	2021-02-01	3	1	13.6	1.36	69	6.9	135	1	8	2	2	1	2	1	0	2	2	0	2	1	1	1	1	1	0	0	0	0	0	0	0	0	0	0	1	1	4	0	4	1	4	0	4
KW_144_003_H_C04	KW_144_003_H	household_arm_2	child_household_foot_exam_and_flee_count	1	2021-04-10 10:13:00	2021-04-01	3	1	55.2	5.52	21.85	2.185	144	1	5	1	2	1	2	1	2	2	2	0	0	0	0	0	0	0	0	0	1	1	1	1	2	1	0	0	1	1	6	0	6	2	0	4	4
KW_144_003_H_C02	KW_144_003_H	household_arm_2	child_household_foot_exam_and_flee_count	1	2021-04-10 09:59:00	2021-04-01	3	1	55.2	5.52	21.85	2.185	144	1	4	1	2	1	2	1	3	1	2	0	2	1	0	0	0	0	0	0	1	1	0	0	2	1	0	0	2	1	6	0	6	2	2	3	5
KW_247_084_H_C04	KW_247_084_H	household_arm_2	child_household_foot_exam_and_flee_count	1	2021-04-30 11:33:00	2021-04-01	3	1	55.2	5.52	21.85	2.185	247	2	6	1	2	1	2	1	9	4	1	0	3	1	0	0	0	0	0	0	0	0	2	1	2	1	0	0	3	1	14	0	14	2	3	4	7
SI_005_008_H_C04	SI_005_008_H	household_arm_2	child_household_foot_exam_and_flee_count	1	2020-09-17 10:22:00	2020-09-01	2	2	242.8	24.28	158.75	15.875	5	1	7	1	2	1	2	1	3	7	3	1	4	1	1	1	0	0	0	0	0	0	5	1	5	1	0	0	0	0	13	5	18	2	5	10	15
KW_139_047	KW_139_047_H	school_arm	pupil_screen	1	2021-02-11 08:48:00	2021-02-01	3	1	13.6	1.36	69	6.9	139	2	11	2	0	0	3	1	5	4	7	0	7	1	0	0	0	0	0	0	0	0	1	1	4	1	0	0	4	1	16	0	16	2	7	5	12
KW_247_023	KW_247_023_H	school_arm	pupil_screen	1	2021-03-18 09:04:00	2021-04-01	3	1	55.2	5.52	21.85	2.185	247	2	9	2	1	0	3	1	6	4	11	1	6	1	0	0	0	0	0	0	0	0	1	1	3	1	0	0	7	1	21	5	26	2	6	4	10
KW_141_080_H_C02	KW_141_080_H	household_arm_2	child_household_foot_exam_and_flee_count	1	2021-04-16 11:52:00	2021-04-01	3	1	55.2	5.52	21.85	2.185	141	2	8	2	1	0	3	1	11	10	8	0	10	1	0	0	0	0	0	0	6	1	0	0	4	1	0	0	7	1	29	0	29	2	10	10	20
KW_309_006_H_C04	KW_309_006_H	household_arm_2	child_household_foot_exam_and_flee_count	1	2020-10-13 14:33:00	2020-10-01	2	1	72.2	7.22	50.7	5.07	309	1	12	2	1	0	3	1	0	2	1	0	6	1	0	0	0	0	0	0	2	1	0	0	8	1	0	0	2	1	3	0	3	1	6	10	16
KW_321_005_H_C01	KW_321_005_H	household_arm_2	child_household_foot_exam_and_flee_count	1	2020-10-22 08:58:00	2020-10-01	2	1	72.2	7.22	50.7	5.07	321	1	7	1	1	0	3	1	1	21	3	0	6	1	0	0	0	0	0	0	2	1	0	0	2	1	0	0	4	1	25	0	25	2	6	4	10
KW_247_079	KW_247_079_H	school_arm	pupil_screen	1	2021-03-18 10:34:00	2021-04-01	3	1	55.2	5.52	21.85	2.185	247	1	13	2	2	1	3	1	1	6	5	0	4	1	2	1	0	0	0	0	1	1	0	0	0	0	0	0	1	1	12	0	12	2	6	1	7
KW_139_016_H_C01	KW_139_016_H	household_arm_2	child_household_foot_exam_and_flee_count	1	2021-02-15 09:22:00	2021-02-01	3	1	13.6	1.36	69	6.9	139	2	3	1	2	1	3	1	5	4	10	0	4	1	0	0	0	0	1	1	0	0	0	0	0	0	1	1	3	1	19	0	19	2	5	1	6
KW_120_057	KW_120_057_H	school_arm	pupil_screen	1	2021-03-15 10:27:00	2021-03-01	3	1	30.1	3.01	23.95	2.395	120	2	11	2	3	1	3	1	1	19	21	0	9	1	0	0	0	0	0	0	0	0	0	0	3	1	1	1	1	1	41	0	41	3	9	4	13
KW_139_073	KW_139_073	school	pupil_screen	0	2021-02-11 10:00:00	2021-02-01	3	1	13.6	1.36	69	6.9	139	2	10	2	3	1	3	1	3	14	6	0	6	1	0	0	0	0	0	0	0	0	1	1	3	1	0	0	4	1	23	0	23	2	6	4	10
KW_141_023	KW_141_023	school	pupil_screen	0	2021-03-16 10:15:00	2021-03-01	3	1	30.1	3.01	23.95	2.395	141	2	10	2	3	1	3	1	3	3	3	0	1	1	0	0	1	1	1	1	0	0	0	0	0	0	0	0	2	1	9	0	9	2	3	0	3
KW_309_012	KW_309_012	school	pupil_screen	0	2020-10-07 10:46:00	2020-10-01	2	1	72.2	7.22	50.7	5.07	309	1	8	2	3	1	3	1	5	2	3	0	2	1	0	0	0	0	0	0	0	0	1	1	0	0	1	1	2	1	10	0	10	2	2	2	4
KW_309_015_H_C03	KW_309_015_H	household_arm_2	child_household_foot_exam_and_flee_count	1	2020-10-09 09:31:00	2020-10-01	2	1	72.2	7.22	50.7	5.07	309	1	2	1	3	1	3	1	1	4	9	0	3	1	0	0	0	0	0	0	2	1	0	0	1	1	0	0	1	1	14	0	14	2	3	3	6
KW_309_016_H_C06	KW_309_016_H	household_arm_2	child_household_foot_exam_and_flee_count	1	2020-10-09 12:19:00	2020-10-01	2	1	72.2	7.22	50.7	5.07	309	2	1	1	3	1	3	1	1	0	0	0	1	1	0	0	0	0	1	1	0	0	0	0	1	1	0	0	1	1	1	0	1	1	2	1	3
KW_309_016_H_C01	KW_309_016_H	household_arm_2	child_household_foot_exam_and_flee_count	1	2020-10-09 11:52:00	2020-10-01	2	1	72.2	7.22	50.7	5.07	309	1	7	1	3	1	3	1	1	4	1	0	2	1	1	1	0	0	0	0	2	1	0	0	0	0	0	0	1	1	6	0	6	2	3	2	5
KW_094_021	KW_094_021	school	pupil_screen	0	2020-03-06 11:12:00	2020-03-01	1	1	152.7	15.27	96.05	9.605	94	2	11	2					2	0	5	0	5	1	2	1	4	1	0	0	0	0	0	0	0	0	0	0	6	1	7	0	7	2	11	0	11
KW_094_090	KW_094_090_H	school_arm	pupil_screen	1	2020-03-06 09:00:00	2020-03-01	1	1	152.7	15.27	96.05	9.605	94	2	9	2					1	1	11	0	10	1	0	0	0	0	0	0	0	0	1	1	7	1	0	0	7	1	13	0	13	2	10	8	18
SI_027_086	SI_027_086	school	pupil_screen	0	2020-02-28 10:28:00	2020-02-01	1	2	94.1	9.41	321.25	32.125	27	2	12	2					1	5	0	2	1	1	0	0	0	0	1	1	0	0	0	0	0	0	1	1	4	1	6	10	16	2	2	1	3
SI_027_098	SI_027_098_H	school_arm	pupil_screen	1	2020-02-28 10:28:00	2020-03-01	1	2	237.5	23.75	158.2	15.82	27	2	12	2					0	1	4	5	2	1	0	0	0	0	0	0	0	0	2	1	0	0	1	1	3	1	5	25	30	2	2	3	5
KW_094_073_H_C01	KW_094_073_H	household_arm_2	child_household_foot_exam_and_flee_count	1	2020-03-07 12:45:00	2020-03-01	1	1	152.7	15.27	96.05	9.605	94	2	4	1					0	2	6	0	6	1	0	0	0	0	0	0	2	1	2	1	1	1	0	0	0	0	8	0	8	2	6	5	11
KW_108_007	KW_108_007_H	household_arm_2	pupil_screen	1	2020-09-21 10:12:00	2020-09-01	2	1	53.2	5.32	61.9	6.19	108	2	8	2	0	0	0	0	12	33	27	2	14	1	0	0	0	0	0	0	3	1	4	1	4	1	0	0	7	1	72	10	82	3	14	11	25
KW_108_009	KW_108_009	school	pupil_screen	0	2020-09-21 10:43:00	2020-09-01	2	1	53.2	5.32	61.9	6.19	108	1	8	2	0	0	0	0	4	4	4	0	3	1	0	0	0	0	0	0	0	0	2	1	1	1	2	1	4	1	12	0	12	2	3	5	8
KW_111_014	KW_111_014_H	household_arm_2	pupil_screen	1	2020-08-27 12:19:00	2020-08-01	2	1	48.2	4.82	59.55	5.955	111	1	8	2	0	0	0	0	1	0	0	0	1	1	0	0	0	0	1	1	0	0	1	1	2	1	0	0	3	1	1	0	1	1	2	3	5
KW_111_021	KW_111_021_H	household_arm_2	pupil_screen	1	2020-08-27 13:14:00	2020-08-01	2	1	48.2	4.82	59.55	5.955	111	2	8	2	0	0	0	0	21	29	12	4	13	1	0	0	0	0	0	0	2	1	10	1	10	1	0	0	8	1	62	20	82	3	13	22	35
KW_130_006	KW_130_006_H	household_arm_2	pupil_screen	1	2020-09-08 10:32:00	2020-09-01	2	1	53.2	5.32	61.9	6.19	130	2	10	2	0	0	0	0	6	5	9	0	4	1	0	0	0	0	3	1	0	0	3	1	3	1	0	0	5	1	20	0	20	2	7	6	13
KW_130_007	KW_130_007	school	pupil_screen	0	2020-09-08 10:55:00	2020-09-01	2	1	53.2	5.32	61.9	6.19	130	1	10	2	0	0	0	0	4	5	28	0	6	1	0	0	1	1	1	1	0	0	0	0	0	0	1	1	3	1	37	0	37	3	8	1	9
KW_139_011	KW_139_011_H	school_arm	pupil_screen	1	2021-02-11 09:25:00	2021-02-01	3	1	13.6	1.36	69	6.9	139	2	13	2	0	0	0	0	44	16	11	3	10	1	0	0	0	0	1	1	2	1	0	0	5	1	0	0	13	1	71	15	86	3	11	7	18
KW_139_069	KW_139_069_H	school_arm	pupil_screen	1	2021-02-11 09:36:00	2021-02-01	3	1	13.6	1.36	69	6.9	139	2	11	2	0	0	0	0	0	3	1	0	12	1	0	0	0	0	0	0	2	1	0	0	8	1	1	1	9	1	6	0	6	2	1	1	2
SI_052_060	SI_052_060	school	pupil_screen	0	2021-03-12 12:51:00	2021-03-01	3	2	81.6	8.16	92.45	9.245	52	2	12	2	0	0	0	0	8	12	0	0	3	1	0	0	1	1	0	0	1	1	4	1	4	1	0	0	0	0	20	0	20	2	4	9	13
SI_052_072	SI_052_072_H	school_arm	pupil_screen	1	2021-03-12 12:22:00	2021-04-01	3	2	552.9	55.29	88.25	8.825	52	2	10	2	0	0	0	0	29	15	0	1	6	1	0	0	0	0	0	0	1	1	6	1	6	1	0	0	2	1	44	5	49	3	6	13	19
SI_070_089	SI_070_089_H	school_arm	pupil_screen	1	2021-02-16 14:30:00	2021-02-01	3	2	94.9	9.49	60.25	6.025	70	2	13	2	0	0	0	0	3	7	8	1	4	1	3	1	1	1	0	0	0	0	3	1	2	1	0	0	0	0	18	5	23	2	8	5	13
SI_080_062	SI_080_062_H	school_arm	pupil_screen	1	2021-03-04 11:44:00	2021-03-01	3	2	81.6	8.16	92.45	9.245	80	1	11	2	0	0	0	0	5	3	1	0	5	1	1	1	0	0	0	0	1	1	2	1	3	1	0	0	0	0	9	0	9	2	6	6	12
KW_108_005_H_C02	KW_108_005_H	household_arm_2	child_household_foot_exam_and_flee_count	1	2020-09-22 15:13:00	2020-09-01	2	1	53.2	5.32	61.9	6.19	108	2	7	1	0	0	0	0	3	21	5	1	10	1	0	0	0	0	0	0	5	1	1	1	7	1	0	0	3	1	29	5	34	3	10	12	22
KW_108_022_H_C01	KW_108_022_H	household_arm_2	child_household_foot_exam_and_flee_count	1	2020-09-23 10:02:00	2020-09-01	2	1	53.2	5.32	61.9	6.19	108	2	6	1	0	0	0	0	1	14	1	0	5	1	0	0	0	0	0	0	4	1	1	1	5	1	0	0	2	1	16	0	16	2	5	10	15
KW_111_007_H_C01	KW_111_007_H	household_arm_2	child_household_foot_exam_and_flee_count	1	2020-08-31 16:07:00	2020-08-01	2	1	48.2	4.82	59.55	5.955	111	1	5	1	0	0	0	0	8	7	9	0	8	1	0	0	0	0	1	1	0	0	2	1	1	1	0	0	3	1	24	0	24	2	9	3	12
KW_130_013_H_C02	KW_130_013_H	household_arm_2	child_household_foot_exam_and_flee_count	1	2020-09-09 10:31:00	2020-09-01	2	1	53.2	5.32	61.9	6.19	130	1	5	1	0	0	0	0	5	1	0	0	3	1	0	0	0	0	3	1	0	0	3	1	4	1	0	0	4	1	6	0	6	2	6	7	13
SI_003_004_H_C01	SI_003_004_H	household_arm_2	child_household_foot_exam_and_flee_count	1	2020-10-05 12:48:00	2020-10-01	2	2	304.6	30.46	217.9	21.79	3	2	9	2	0	0	0	0	4	2	3	0	4	1	1	1	0	0	0	0	1	1	2	1	2	1	0	0	0	0	9	0	9	2	5	5	10
SI_015_010_H_C02	SI_015_010_H	household_arm_2	child_household_foot_exam_and_flee_count	1	2020-10-17 12:15:00	2020-10-01	2	2	304.6	30.46	217.9	21.79	15	2	10	2	0	0	0	0	0	0	3	0	2	1	0	0	1	1	0	0	1	1	2	1	2	1	0	0	0	0	3	0	3	1	3	5	8
SI_052_017_H_C02	SI_052_017_H	household_arm_2	child_household_foot_exam_and_flee_count	1	2021-04-13 07:54:00	2021-04-01	3	2	552.9	55.29	88.25	8.825	52	2	11	2	0	0	0	0	3	0	0	1	3	1	1	1	1	1	0	0	0	0	2	1	3	1	0	0	0	0	3	5	8	2	5	5	10
KW_130_008	KW_130_008	school	pupil_screen	0	2020-09-08 10:44:00	2020-09-01	2	1	53.2	5.32	61.9	6.19	130	1	10	2	1	0	0	0	4	15	14	1	10	1	0	0	0	0	0	0	0	0	5	1	5	1	1	1	10	1	33	5	38	3	10	11	21
KW_321_011	KW_321_011	school	pupil_screen	0	2020-10-20 10:30:00	2020-10-01	2	1	72.2	7.22	50.7	5.07	321	2	10	2	1	0	0	0	2	1	3	0	5	1	0	0	1	1	0	0	0	0	2	1	4	1	0	0	1	1	6	0	6	2	6	6	12
SI_005_001	SI_005_001_H	household_arm_2	pupil_screen	1	2020-09-15 10:06:00	2020-09-01	2	2	242.8	24.28	158.75	15.875	5	2	10	2	1	0	0	0	2	3	0	0	4	1	2	1	2	1	0	0	1	1	0	0	0	0	0	0	1	1	5	0	5	1	8	1	9
KW_130_019_H_C01	KW_130_019_H	household_arm_2	child_household_foot_exam_and_flee_count	1	2020-09-10 09:54:00	2020-09-01	2	1	53.2	5.32	61.9	6.19	130	2	8	2	1	0	0	0	3	2	3	0	6	1	0	0	0	0	1	1	2	1	0	0	6	1	0	0	1	1	8	0	8	2	7	8	15
KW_108_021_H_C01	KW_108_021_H	household_arm_2	child_household_foot_exam_and_flee_count	1	2020-09-23 11:09:00	2020-09-01	2	1	53.2	5.32	61.9	6.19	108	2	6	1	2	1	0	0	1	6	2	0	4	1	1	1	0	0	0	0	1	1	0	0	3	1	0	0	3	1	9	0	9	2	5	4	9
KW_144_019	KW_144_019	school	pupil_screen	0	2021-03-08 09:21:00	2021-03-01	3	1	30.1	3.01	23.95	2.395	144	2	8	2	3	1	0	0	6	6	7	0	5	1	0	0	0	0	1	1	0	0	1	1	1	1	0	0	4	1	19	0	19	2	6	2	8
KW_130_019	KW_130_019_H	household_arm_2	pupil_screen	1	2020-09-08 12:08:00	2020-09-01	2	1	53.2	5.32	61.9	6.19	130	2	10	2	0	0	1	0	17	9	13	0	8	1	0	0	0	0	1	1	0	0	5	1	6	1	0	0	8	1	39	0	39	3	9	11	20
KW_309_014	KW_309_014_H	household_arm_2	pupil_screen	1	2020-10-07 11:17:00	2020-10-01	2	1	72.2	7.22	50.7	5.07	309	2	14	2	0	0	1	0	13	13	15	0	10	1	0	0	0	0	1	1	0	0	4	1	2	1	0	0	5	1	41	0	41	3	11	6	17
KW_309_020	KW_309_020	school	pupil_screen	0	2020-10-07 13:43:00	2020-10-01	2	1	72.2	7.22	50.7	5.07	309	2	12	2	0	0	1	0	13	26	10	4	10	1	0	0	0	0	0	0	3	1	6	1	1	1	0	0	11	1	49	20	69	3	10	10	20
KW_107_032	KW_107_032_H	school_arm	pupil_screen	1	2021-02-01 10:33:00	2021-02-01	3	1	13.6	1.36	69	6.9	107	2	9	2	1	0	1	0	1	0	0	0	1	1	1	1	1	1	0	0	0	0	1	1	0	0	0	0	1	1	1	0	1	1	3	1	4
KW_111_025	KW_111_025	school	pupil_screen	0	2020-08-27 13:48:00	2020-08-01	2	1	48.2	4.82	59.55	5.955	111	2	8	2	1	0	1	0	6	3	2	0	3	1	0	0	0	0	1	1	0	0	0	0	4	1	1	1	3	1	11	0	11	2	4	5	9
KW_122_002	KW_122_002_H	school_arm	pupil_screen	1	2021-03-05 09:54:00	2021-03-01	3	1	30.1	3.01	23.95	2.395	122	2	8	2	1	0	1	0	0	4	8	0	5	1	0	0	1	1	0	0	0	0	3	1	5	1	0	0	5	1	12	0	12	2	6	8	14
KW_135_082	KW_135_082	school	pupil_screen	0	2021-02-19 09:02:00	2021-02-01	3	1	13.6	1.36	69	6.9	135	2	8	2	1	0	1	0	1	4	7	0	6	1	0	0	0	0	1	1	1	1	0	0	3	1	0	0	2	1	12	0	12	2	7	4	11
KW_135_084	KW_135_084_H	school_arm	pupil_screen	1	2021-02-19 09:12:00	2021-02-01	3	1	13.6	1.36	69	6.9	135	2	8	2	1	0	1	0	3	4	3	0	6	1	0	0	0	0	0	0	1	1	1	1	1	1	0	0	2	1	10	0	10	2	6	3	9
KW_137_032	KW_137_032	school	pupil_screen	0	2021-02-04 08:53:00	2021-02-01	3	1	13.6	1.36	69	6.9	137	2	8	2	1	0	1	0	1	0	1	0	1	1	0	0	2	1	0	0	0	0	0	0	1	1	1	1	2	1	2	0	2	1	3	2	5
KW_139_017	KW_139_017	school	pupil_screen	0	2021-02-11 09:37:00	2021-02-01	3	1	13.6	1.36	69	6.9	139	2	13	2	1	0	1	0	10	11	3	0	6	1	0	0	0	0	1	1	3	1	0	0	0	0	1	1	2	1	24	0	24	2	7	4	11
KW_139_093	KW_139_093	school	pupil_screen	0	2021-02-11 10:05:00	2021-02-01	3	1	13.6	1.36	69	6.9	139	2	10	2	1	0	1	0	1	5	2	0	2	1	2	1	0	0	0	0	1	1	0	0	1	1	0	0	1	1	8	0	8	2	4	2	6
KW_141_032	KW_141_032_H	school_arm	pupil_screen	1	2021-03-16 09:13:00	2021-04-01	3	1	55.2	5.52	21.85	2.185	141	2	11	2	1	0	1	0	11	3	1	0	5	1	1	1	0	0	0	0	0	0	1	1	6	1	0	0	5	1	15	0	15	2	6	7	13
KW_283_083	KW_283_083	school	pupil_screen	0	2021-03-04 10:14:00	2021-03-01	3	1	30.1	3.01	23.95	2.395	283	2	13	2	1	0	1	0	0	2	2	0	2	1	1	1	1	1	0	0	1	1	0	0	2	1	0	0	0	0	4	0	4	1	4	3	7
KW_321_012	KW_321_012_H	household_arm_2	pupil_screen	1	2020-10-20 10:28:00	2020-10-01	2	1	72.2	7.22	50.7	5.07	321	2	9	2	1	0	1	0	4	7	3	0	6	1	0	0	1	1	2	1	0	0	0	0	2	1	0	0	4	1	14	0	14	2	9	2	11
SI_011_051	SI_011_051_H	school_arm	pupil_screen	1	2021-01-27 11:01:00	2021-02-01	3	2	94.9	9.49	60.25	6.025	11	1	11	2	1	0	1	0	5	2	1	1	3	1	3	1	0	0	0	0	1	1	4	1	7	1	0	0	0	0	8	5	13	2	6	12	18
SI_045_032	SI_045_032	school	pupil_screen	0	2021-03-01 11:01:00	2021-03-01	3	2	81.6	8.16	92.45	9.245	45	2	9	2	1	0	1	0	2	1	0	0	5	1	1	1	1	1	0	0	0	0	3	1	3	1	0	0	0	0	3	0	3	1	7	6	13
KW_144_003_H_C03	KW_144_003_H	household_arm_2	child_household_foot_exam_and_flee_count	1	2021-04-10 10:02:00	2021-04-01	3	1	55.2	5.52	21.85	2.185	144	2	5	1	1	0	1	0	2	1	1	0	1	1	0	0	1	1	0	0	0	0	1	1	1	1	0	0	1	1	4	0	4	1	2	2	4
KW_144_046_H_C01	KW_144_046_H	household_arm_2	child_household_foot_exam_and_flee_count	1	2021-04-07 14:49:00	2021-04-01	3	1	55.2	5.52	21.85	2.185	144	2	4	1	1	0	1	0	0	4	1	0	2	1	0	0	0	0	0	0	1	1	1	1	1	1	0	0	1	1	5	0	5	1	2	3	5
KW_247_017_H_C02	KW_247_017_H	household_arm_2	child_household_foot_exam_and_flee_count	1	2021-04-28 12:25:00	2021-04-01	3	1	55.2	5.52	21.85	2.185	247	1	4	1	1	0	1	0	1	1	2	0	2	1	0	0	0	0	0	0	0	0	2	1	1	1	1	1	1	1	4	0	4	1	2	4	6
KW_247_079_H_C02	KW_247_079_H	household_arm_2	child_household_foot_exam_and_flee_count	1	2021-04-27 14:42:00	2021-04-01	3	1	55.2	5.52	21.85	2.185	247	2	14	2	1	0	1	0	2	9	6	0	6	1	1	1	0	0	0	0	3	1	0	0	1	1	0	0	1	1	17	0	17	2	7	4	11
KW_247_094_H_C05	KW_247_094_H	household_arm_2	child_household_foot_exam_and_flee_count	1	2021-04-29 09:23:00	2021-04-01	3	1	55.2	5.52	21.85	2.185	247	1	5	1	1	0	1	0	6	7	1	0	8	1	0	0	0	0	0	0	2	1	3	1	10	1	0	0	5	1	14	0	14	2	8	15	23
KW_309_006_H_C03	KW_309_006_H	household_arm_2	child_household_foot_exam_and_flee_count	1	2020-10-13 14:12:00	2020-10-01	2	1	72.2	7.22	50.7	5.07	309	1	9	2	1	0	1	0	1	7	2	0	9	1	2	1	0	0	0	0	5	1	1	1	3	1	0	0	0	0	10	0	10	2	11	9	20
SI_082_001_H_C02	SI_082_001_H	household_arm_2	child_household_foot_exam_and_flee_count	1	2020-10-01 11:25:00	2020-10-01	2	2	304.6	30.46	217.9	21.79	82	2	7	1	1	0	1	0	0	2	1	0	3	1	2	1	1	1	0	0	0	0	3	1	7	1	0	0	0	0	3	0	3	1	6	10	16
KW_247_017_H_C01	KW_247_017_H	household_arm_2	child_household_foot_exam_and_flee_count	1	2021-04-28 12:22:00	2021-04-01	3	1	55.2	5.52	21.85	2.185	247	1	7	1	2	1	1	0	2	4	2	0	9	1	0	0	0	0	0	0	2	1	1	1	4	1	0	0	1	1	8	0	8	2	9	7	16
SI_003_007_H_C02	SI_003_007_H	household_arm_2	child_household_foot_exam_and_flee_count	1	2020-10-07 11:39:00	2020-10-01	2	2	304.6	30.46	217.9	21.79	3	1	6	1	2	1	1	0	17	5	1	0	4	1	1	1	1	1	0	0	0	0	3	1	4	1	0	0	0	0	23	0	23	2	6	7	13
KW_309_021_H_C02	KW_309_021_H	household_arm_2	child_household_foot_exam_and_flee_count	1	2020-10-08 09:04:00	2020-10-01	2	1	72.2	7.22	50.7	5.07	309	1	6	1	0	0	2	1	1	4	1	2	11	1	0	0	0	0	2	1	2	1	0	0	9	1	0	0	7	1	6	10	16	2	13	11	24
KW_309_016	KW_309_016_H	household_arm_2	pupil_screen	1	2020-10-07 11:27:00	2020-10-01	2	1	72.2	7.22	50.7	5.07	309	2	11	2	1	0	2	1	4	2	8	0	3	1	0	0	1	1	0	0	1	1	1	1	0	0	0	0	7	1	14	0	14	2	4	2	6
SI_008_006_H_C01	SI_008_006_H	household_arm_2	child_household_foot_exam_and_flee_count	1	2020-08-29 10:11:00	2020-08-01	2	2	193	19.3	233.8	23.38	8	1	3	1	1	0	2	1	2	3	0	0	2	1	1	1	1	1	0	0	0	0	0	0	1	1	0	0	2	1	5	0	5	1	4	1	5
KW_122_026	KW_122_026_H	school_arm	pupil_screen	1	2021-03-05 10:22:00	2021-03-01	3	1	30.1	3.01	23.95	2.395	122	1	10	2	2	1	2	1	2	25	0	0	5	1	3	1	0	0	0	0	0	0	1	1	4	1	0	0	10	1	27	0	27	2	8	5	13
KW_137_034	KW_137_034_H	school_arm	pupil_screen	1	2021-02-04 09:21:00	2021-02-01	3	1	13.6	1.36	69	6.9	137	2	8	2	2	1	2	1	1	1	5	0	5	1	0	0	1	1	0	0	3	1	0	0	4	1	0	0	2	1	7	0	7	2	6	7	13
KW_139_042	KW_139_042	school	pupil_screen	0	2021-02-11 09:17:00	2021-02-01	3	1	13.6	1.36	69	6.9	139	2	8	2	2	1	2	1	5	4	0	0	2	1	1	1	0	0	0	0	1	1	0	0	1	1	0	0	2	1	9	0	9	2	3	2	5
KW_247_022	KW_247_022	school	pupil_screen	0	2021-03-18 09:04:00	2021-03-01	3	1	30.1	3.01	23.95	2.395	247	2	10	2	2	1	2	1	18	10	6	0	8	1	6	1	1	1	0	0	4	1	0	0	0	0	0	0	6	1	34	0	34	3	15	4	19
KW_319_045	KW_319_045_H	school_arm	pupil_screen	1	2021-03-02 09:52:00	2021-03-01	3	1	30.1	3.01	23.95	2.395	319	1	11	2	2	1	2	1	3	1	2	0	3	1	0	0	0	0	2	1	0	0	1	1	5	1	0	0	3	1	6	0	6	2	5	6	11
SI_080_032	SI_080_032	school	pupil_screen	0	2021-03-04 12:06:00	2021-03-01	3	2	81.6	8.16	92.45	9.245	80	2	12	2	2	1	2	1	1	2	0	2	2	1	1	1	0	0	0	0	1	1	2	1	1	1	0	0	0	0	3	10	13	2	3	4	7
KW_141_082_H_C02	KW_141_082_H	household_arm_2	child_household_foot_exam_and_flee_count	1	2021-04-19 09:58:00	2021-04-01	3	1	55.2	5.52	21.85	2.185	141	1	6	1	2	1	2	1	8	7	7	0	5	1	0	0	0	0	0	0	1	1	2	1	3	1	0	0	4	1	22	0	22	2	5	6	11
KW_247_023_H_C02	KW_247_023_H	household_arm_2	child_household_foot_exam_and_flee_count	1	2021-04-26 13:40:00	2021-04-01	3	1	55.2	5.52	21.85	2.185	247	2	4	1	2	1	2	1	3	6	2	0	5	1	1	1	0	0	0	0	0	0	1	1	4	1	0	0	3	1	11	0	11	2	6	5	11
KW_309_006_H_C01	KW_309_006_H	household_arm_2	child_household_foot_exam_and_flee_count	1	2020-10-13 14:03:00	2020-10-01	2	1	72.2	7.22	50.7	5.07	309	2	13	2	2	1	2	1	12	11	3	3	10	1	0	0	0	0	1	1	3	1	0	0	4	1	0	0	5	1	26	15	41	3	11	7	18
KW_309_021_H_C03	KW_309_021_H	household_arm_2	child_household_foot_exam_and_flee_count	1	2020-10-08 08:45:00	2020-10-01	2	1	72.2	7.22	50.7	5.07	309	1	4	1	2	1	2	1	7	12	2	0	7	1	0	0	0	0	1	1	3	1	0	0	4	1	0	0	6	1	21	0	21	2	8	7	15
SI_015_003_H_C01	SI_015_003_H	household_arm_2	child_household_foot_exam_and_flee_count	1	2020-10-26 11:27:00	2020-10-01	2	2	304.6	30.46	217.9	21.79	15	1	13	2	2	1	2	1	11	4	6	0	6	1	5	1	1	1	0	0	0	0	2	1	3	1	0	0	0	0	21	0	21	2	12	5	17
SI_052_017_H_C01	SI_052_017_H	household_arm_2	child_household_foot_exam_and_flee_count	1	2021-04-13 08:05:00	2021-04-01	3	2	552.9	55.29	88.25	8.825	52	1	5	1	2	1	2	1	5	1	0	1	5	1	2	1	2	1	0	0	0	0	4	1	6	1	0	0	0	0	6	5	11	2	9	10	19
KW_120_024	KW_120_024	school	pupil_screen	0	2021-03-15 09:33:00	2021-03-01	3	1	30.1	3.01	23.95	2.395	120	1	9	2	0	0	3	1	9	6	12	0	6	1	0	0	0	0	0	0	0	0	3	1	1	1	2	1	5	1	27	0	27	2	6	6	12
KW_111_009	KW_111_009	school	pupil_screen	0	2020-08-27 11:24:00	2020-08-01	2	1	48.2	4.82	59.55	5.955	111	2	10	2	1	0	3	1	10	26	20	1	13	1	0	0	0	0	0	0	7	1	10	1	8	1	0	0	10	1	56	5	61	3	13	25	38
KW_122_005	KW_122_005	school	pupil_screen	0	2021-03-05 09:59:00	2021-03-01	3	1	30.1	3.01	23.95	2.395	122	2	8	2	1	0	3	1	8	1	6	0	4	1	0	0	0	0	0	0	0	0	1	1	1	1	1	1	3	1	15	0	15	2	4	3	7
KW_137_007	KW_137_007	school	pupil_screen	0	2021-02-04 10:24:00	2021-02-01	3	1	13.6	1.36	69	6.9	137	1	9	2	1	0	3	1	12	8	14	0	5	1	0	0	1	1	0	0	0	0	3	1	1	1	0	0	7	1	34	0	34	3	6	4	10
KW_309_016_H_C05	KW_309_016_H	household_arm_2	child_household_foot_exam_and_flee_count	1	2020-10-09 12:11:00	2020-10-01	2	1	72.2	7.22	50.7	5.07	309	2	14	2	1	0	3	1	0	8	4	0	2	1	0	0	1	1	0	0	2	1	0	0	1	1	0	0	4	1	12	0	12	2	3	3	6
KW_247_036	KW_247_036_H	school_arm	pupil_screen	1	2021-03-18 10:18:00	2021-03-01	3	1	30.1	3.01	23.95	2.395	247	2	14	2	2	1	3	1	10	8	0	0	9	1	0	0	0	0	0	0	1	1	0	0	6	1	1	1	5	1	18	0	18	2	9	8	17
KW_108_001	KW_108_001	school	pupil_screen	0	2020-09-21 09:48:00	2020-09-01	2	1	53.2	5.32	61.9	6.19	108	2	8	2	3	1	3	1	9	5	7	0	7	1	0	0	1	1	0	0	1	1	1	1	0	0	0	0	5	1	21	0	21	2	8	2	10
KW_108_002	KW_108_002_H	household_arm_2	pupil_screen	1	2020-09-21 09:50:00	2020-09-01	2	1	53.2	5.32	61.9	6.19	108	2	12	2	3	1	3	1	6	28	4	0	12	1	2	1	0	0	0	0	4	1	0	0	8	1	0	0	7	1	38	0	38	3	14	12	26
KW_108_008	KW_108_008_H	household_arm_2	pupil_screen	1	2020-09-21 10:54:00	2020-09-01	2	1	53.2	5.32	61.9	6.19	108	1	10	2	3	1	3	1	21	15	16	0	11	1	0	0	0	0	2	1	0	0	9	1	10	1	0	0	5	1	52	0	52	3	13	19	32
KW_108_021	KW_108_021_H	household_arm_2	pupil_screen	1	2020-09-21 12:57:00	2020-09-01	2	1	53.2	5.32	61.9	6.19	108	2	11	2	3	1	3	1	14	17	0	0	11	1	0	0	0	0	0	0	3	1	1	1	7	1	0	0	3	1	31	0	31	3	11	11	22
KW_111_001	KW_111_001_H	household_arm_2	pupil_screen	1	2020-08-27 09:38:00	2020-09-01	2	1	53.2	5.32	61.9	6.19	111	2	12	2	3	1	3	1	21	20	4	1	17	1	0	0	0	0	0	0	2	1	1	1	9	1	0	0	3	1	45	5	50	3	17	12	29
KW_122_017	KW_122_017	school	pupil_screen	0	2021-03-05 08:53:00	2021-03-01	3	1	30.1	3.01	23.95	2.395	122	2	9	2	3	1	3	1	15	17	23	0	10	1	0	0	2	1	0	0	0	0	3	1	3	1	0	0	8	1	55	0	55	3	12	6	18
KW_130_016	KW_130_016	school	pupil_screen	0	2020-09-08 11:56:00	2020-09-01	2	1	53.2	5.32	61.9	6.19	130	2	11	2	3	1	3	1	5	17	14	0	8	1	0	0	0	0	0	0	1	1	3	1	4	1	0	0	4	1	36	0	36	3	8	8	16
KW_137_092	KW_137_092_H	school_arm	pupil_screen	1	2021-02-04 10:28:00	2021-02-01	3	1	13.6	1.36	69	6.9	137	2	12	2	3	1	3	1	23	8	4	2	9	1	0	0	5	1	0	0	3	1	0	0	6	1	0	0	9	1	35	10	45	3	14	9	23
KW_141_020	KW_141_020	school	pupil_screen	0	2021-03-16 10:00:00	2021-03-01	3	1	30.1	3.01	23.95	2.395	141	2	13	2	3	1	3	1	40	14	13	0	9	1	0	0	0	0	0	0	0	0	4	1	9	1	8	1	11	1	67	0	67	3	9	21	30
KW_247_030	KW_247_030	school	pupil_screen	0	2021-03-18 08:56:00	2021-03-01	3	1	30.1	3.01	23.95	2.395	247	2	9	2	3	1	3	1	17	2	2	0	5	1	0	0	1	1	0	0	0	0	0	0	2	1	1	1	6	1	21	0	21	2	6	3	9
KW_309_006	KW_309_006_H	household_arm_2	pupil_screen	1	2020-10-07 10:23:00	2020-10-01	2	1	72.2	7.22	50.7	5.07	309	2	14	2	3	1	3	1	23	23	36	3	16	1	0	0	0	0	0	0	6	1	10	1	9	1	0	0	10	1	82	15	97	3	16	25	41
KW_321_006	KW_321_006_H	household_arm_2	pupil_screen	1	2020-10-20 10:02:00	2020-10-01	2	1	72.2	7.22	50.7	5.07	321	2	13	2	3	1	3	1	5	16	6	4	13	1	1	1	0	0	0	0	3	1	0	0	10	1	0	0	9	1	27	20	47	3	14	13	27
SI_003_007	SI_003_007_H	household_arm_2	pupil_screen	1	2020-10-07 11:15:00	2020-10-01	2	2	304.6	30.46	217.9	21.79	3	1	8	2	3	1	3	1	5	3	0	1	4	1	1	1	2	1	0	0	1	1	0	0	1	1	0	0	0	0	8	5	13	2	7	2	9
SI_076_004	SI_076_004	school	pupil_screen	0	2021-03-05 09:05:00	2021-03-01	3	2	81.6	8.16	92.45	9.245	76	2	9	2	3	1	3	1	1	0	4	0	2	1	1	1	2	1	0	0	0	0	1	1	1	1	0	0	0	0	5	0	5	1	5	2	7
SI_081_036	SI_081_036_H	school_arm	pupil_screen	1	2021-03-15 12:47:00	2021-04-01	3	2	552.9	55.29	88.25	8.825	81	2	14	2	3	1	3	1	18	9	1	0	13	1	0	0	0	0	0	0	2	1	10	1	10	1	0	0	1	1	28	0	28	2	13	22	35
KW_139_047_H_C03	KW_139_047_H	household_arm_2	child_household_foot_exam_and_flee_count	1	2021-02-13 13:43:00	2021-02-01	3	1	13.6	1.36	69	6.9	139	2	4	1	3	1	3	1	0	18	1	0	6	1	0	0	0	0	0	0	3	1	0	0	2	1	1	1	4	1	19	0	19	2	6	6	12
KW_139_047_H_C01	KW_139_047_H	household_arm_2	child_household_foot_exam_and_flee_count	1	2021-02-13 13:25:00	2021-02-01	3	1	13.6	1.36	69	6.9	139	2	9	2	3	1	3	1	4	10	2	0	8	1	0	0	0	0	0	0	3	1	0	0	6	1	3	1	4	1	16	0	16	2	8	12	20
KW_144_016_H_C03	KW_144_016_H	household_arm_2	child_household_foot_exam_and_flee_count	1	2021-04-08 12:02:00	2021-04-01	3	1	55.2	5.52	21.85	2.185	144	2	2	1	3	1	3	1	2	0	1	0	2	1	1	1	0	0	0	0	0	0	1	1	1	1	0	0	1	1	3	0	3	1	3	2	5
KW_309_015_H_C05	KW_309_015_H	household_arm_2	child_household_foot_exam_and_flee_count	1	2020-10-09 09:33:00	2020-10-01	2	1	72.2	7.22	50.7	5.07	309	1	3	1	3	1	3	1	1	28	2	0	11	1	2	1	0	0	0	0	6	1	0	0	10	1	0	0	3	1	31	0	31	3	13	16	29
KW_309_016_H_C02	KW_309_016_H	household_arm_2	child_household_foot_exam_and_flee_count	1	2020-10-09 12:02:00	2020-10-01	2	1	72.2	7.22	50.7	5.07	309	2	8	2	3	1	3	1	0	7	5	0	5	1	1	1	0	0	0	0	1	1	0	0	1	1	0	0	1	1	12	0	12	2	6	2	8
SI_003_005_H_C03	SI_003_005_H	household_arm_2	child_household_foot_exam_and_flee_count	1	2020-10-08 16:00:00	2020-10-01	2	2	304.6	30.46	217.9	21.79	3	2	3	1	3	1	3	1	1	4	2	0	3	1	3	1	1	1	0	0	1	1	0	0	1	1	0	0	0	0	7	0	7	2	7	2	9
SI_011_089_H_C01	SI_011_089_H	household_arm_2	child_household_foot_exam_and_flee_count	1	2021-01-29 12:21:00	2021-01-01	3	2	90	9	186.75	18.675	11	1	1	1	3	1	3	1	0	1	1	0	1	1	1	1	0	0	0	0	0	0	1	1	1	1	0	0	1	1	2	0	2	1	2	2	4
KW_094_004	KW_094_004_H	school_arm	pupil_screen	1	2020-03-06 11:03:00	2020-03-01	1	1	152.7	15.27	96.05	9.605	94	1	11	2					7	25	4	0	11	1	1	1	2	1	0	0	1	1	0	0	9	1	0	0	0	0	36	0	36	3	14	10	24
KW_094_094	KW_094_094_H	school_arm	pupil_screen	1	2020-03-06 09:00:00	2020-03-01	1	1	152.7	15.27	96.05	9.605	94	2	9	2					9	4	1	2	6	1	4	1	0	0	0	0	3	1	0	0	4	1	0	0	8	1	14	10	24	2	10	7	17
SI_068_025	SI_068_025_H	school_arm	pupil_screen	1	2020-03-06 10:28:00	2020-03-01	1	2	237.5	23.75	158.2	15.82	68	2	9	2					2	6	0	1	8	1	2	1	0	0	0	0	0	0	2	1	7	1	0	0	2	1	8	5	13	2	10	9	19
SI_007_095_H_C01	SI_007_095_H	household_arm_2	child_household_foot_exam_and_flee_count	1	2020-03-14 09:35:00	2020-03-01	1	2	237.5	23.75	158.2	15.82	7	2	11	2					0	0	3	0	6	1	1	1	1	1	0	0	0	0	7	1	7	1	0	0	0	0	3	0	3	1	8	14	22
KW_130_009	KW_130_009	school	pupil_screen	0	2020-09-08 11:05:00	2020-09-01	2	1	53.2	5.32	61.9	6.19	130	2	10	2	0	0	0	0	8	20	19	0	12	1	0	0	0	0	0	0	1	1	10	1	9	1	1	1	3	1	47	0	47	3	12	21	33
KW_144_002	KW_144_002	school	pupil_screen	0	2021-03-08 10:56:00	2021-03-01	3	1	30.1	3.01	23.95	2.395	144	1	8	2	0	0	0	0	16	8	9	1	7	1	0	0	0	0	0	0	1	1	2	1	2	1	1	1	6	1	33	5	38	3	7	6	13
KW_144_096	KW_144_096_H	school_arm	pupil_screen	1	2021-03-08 10:44:00	2021-04-01	3	1	55.2	5.52	21.85	2.185	144	2	12	2	0	0	0	0	23	10	7	1	4	1	0	0	0	0	1	1	1	1	0	0	1	1	1	1	6	1	40	5	45	3	5	3	8
KW_309_015	KW_309_015_H	household_arm_2	pupil_screen	1	2020-10-07 11:05:00	2020-10-01	2	1	72.2	7.22	50.7	5.07	309	1	9	2	0	0	0	0	2	3	7	2	8	1	0	0	0	0	0	0	1	1	1	1	1	1	2	1	4	1	12	10	22	2	8	5	13
SI_038_037	SI_038_037_H	school_arm	pupil_screen	1	2021-02-24 10:26:00	2021-03-01	3	2	81.6	8.16	92.45	9.245	38	2	10	2	0	0	0	0	3	3	6	2	3	1	0	0	1	1	0	0	1	1	3	1	3	1	0	0	1	1	12	10	22	2	4	7	11
SI_080_053	SI_080_053_H	school_arm	pupil_screen	1	2021-03-04 11:28:00	2021-03-01	3	2	81.6	8.16	92.45	9.245	80	2	11	2	0	0	0	0	6	2	1	2	6	1	1	1	2	1	0	0	0	0	2	1	2	1	1	1	0	0	9	10	19	2	9	5	14
SI_080_057	SI_080_057	school	pupil_screen	0	2021-03-04 12:16:00	2021-03-01	3	2	81.6	8.16	92.45	9.245	80	2	10	2	0	0	0	0	5	1	1	0	8	1	2	1	3	1	0	0	0	0	7	1	7	1	0	0	3	1	7	0	7	2	13	14	27
KW_135_089_H_C01	KW_135_089_H	household_arm_2	child_household_foot_exam_and_flee_count	1	2021-02-22 16:03:00	2021-02-01	3	1	13.6	1.36	69	6.9	135	1	12	2	0	0	0	0	2	5	2	1	5	1	2	1	0	0	0	0	4	1	1	1	4	1	0	0	3	1	9	5	14	2	7	9	16
SI_003_003_H_C02	SI_003_003_H	household_arm_2	child_household_foot_exam_and_flee_count	1	2020-10-08 12:31:00	2020-10-01	2	2	304.6	30.46	217.9	21.79	3	2	10	2	0	0	0	0	4	2	4	0	4	1	2	1	1	1	0	0	1	1	3	1	3	1	0	0	0	0	10	0	10	2	7	7	14
SI_076_015	SI_076_015_H	school_arm	pupil_screen	1	2021-03-05 08:52:00	2021-04-01	3	2	552.9	55.29	88.25	8.825	76	2	8	2	1	0	0	0	0	1	0	0	2	1	1	1	2	1	0	0	0	0	1	1	1	1	0	0	1	1	1	0	1	1	5	2	7
KW_139_016	KW_139_016_H	school_arm	pupil_screen	1	2021-02-11 08:57:00	2021-02-01	3	1	13.6	1.36	69	6.9	139	1	11	2	3	1	0	0	32	18	21	12	15	1	0	0	0	0	2	1	5	1	1	1	10	1	0	0	17	1	71	60	131	3	17	16	33
KW_108_013	KW_108_013_H	household_arm_2	pupil_screen	1	2020-09-21 11:14:00	2020-10-01	2	1	72.2	7.22	50.7	5.07	108	2	12	2	0	0	1	0	10	11	8	9	15	1	0	0	0	0	1	1	7	1	9	1	10	1	0	0	15	1	29	45	74	3	16	26	42
KW_108_022	KW_108_022_H	household_arm_2	pupil_screen	1	2020-09-21 13:00:00	2020-09-01	2	1	53.2	5.32	61.9	6.19	108	1	9	2	0	0	1	0	8	6	5	1	8	1	0	0	2	1	3	1	0	0	4	1	4	1	0	0	6	1	19	5	24	2	13	8	21
SI_001_003	SI_001_003_H	household_arm_2	pupil_screen	1	2020-09-09 09:59:00	2020-09-01	2	2	242.8	24.28	158.75	15.875	1	1	8	2	0	0	1	0	9	10	0	0	5	1	3	1	0	0	0	0	2	1	2	1	1	1	0	0	2	1	19	0	19	2	8	5	13
SI_011_031	SI_011_031	school	pupil_screen	0	2021-01-27 11:02:00	2021-01-01	3	2	90	9	186.75	18.675	11	2	9	2	0	0	1	0	4	7	2	1	7	1	6	1	0	0	0	0	6	1	3	1	1	1	2	1	0	0	13	5	18	2	13	12	25
KW_144_024_H_C02	KW_144_024_H	household_arm_2	child_household_foot_exam_and_flee_count	1	2021-04-10 08:15:00	2021-04-01	3	1	55.2	5.52	21.85	2.185	144	2	6	1	0	0	1	0	1	6	6	0	7	1	1	1	0	0	0	0	3	1	1	1	7	1	0	0	1	1	13	0	13	2	8	11	19
KW_321_005_H_C04	KW_321_005_H	household_arm_2	child_household_foot_exam_and_flee_count	1	2020-10-22 08:49:00	2020-10-01	2	1	72.2	7.22	50.7	5.07	321	2	9	2	0	0	1	0	10	16	4	0	7	1	1	1	0	0	0	0	4	1	3	1	6	1	0	0	8	1	30	0	30	2	8	13	21
SI_081_006_H_C01	SI_081_006_H	household_arm_2	child_household_foot_exam_and_flee_count	1	2021-04-20 08:09:00	2021-04-01	3	2	552.9	55.29	88.25	8.825	81	2	8	2	0	0	1	0	13	5	0	0	5	1	1	1	1	1	0	0	3	1	4	1	4	1	0	0	0	0	18	0	18	2	7	11	18
SI_082_001_H_C01	SI_082_001_H	household_arm_2	child_household_foot_exam_and_flee_count	1	2020-10-01 11:07:00	2020-10-01	2	2	304.6	30.46	217.9	21.79	82	2	8	2	0	0	1	0	11	4	1	3	8	1	7	1	3	1	0	0	0	0	5	1	4	1	0	0	4	1	16	15	31	3	18	9	27
KW_108_020	KW_108_020	school	pupil_screen	0	2020-09-21 13:09:00	2020-09-01	2	1	53.2	5.32	61.9	6.19	108	2	11	2	1	0	1	0	0	12	2	0	11	1	0	0	0	0	0	0	2	1	1	1	8	1	1	1	7	1	14	0	14	2	11	12	23
KW_111_004	KW_111_004_H	household_arm_2	pupil_screen	1	2020-08-27 10:19:00	2020-08-01	2	1	48.2	4.82	59.55	5.955	111	2	8	2	1	0	1	0	6	14	3	0	8	1	4	1	0	0	1	1	8	1	0	0	5	1	0	0	1	1	23	0	23	2	13	13	26
KW_130_002	KW_130_002	school	pupil_screen	0	2020-09-08 10:04:00	2020-09-01	2	1	53.2	5.32	61.9	6.19	130	2	11	2	1	0	1	0	2	11	13	4	13	1	4	1	0	0	0	0	5	1	3	1	5	1	0	0	7	1	26	20	46	3	17	13	30
KW_130_017	KW_130_017_H	school_arm	pupil_screen	1	2020-09-08 11:54:00	2020-09-01	2	1	53.2	5.32	61.9	6.19	130	2	10	2	1	0	1	0	2	9	2	0	7	1	0	0	0	0	0	0	1	1	1	1	6	1	1	1	5	1	13	0	13	2	7	9	16
KW_139_074	KW_139_074_H	school_arm	pupil_screen	1	2021-02-11 10:38:00	2021-02-01	3	1	13.6	1.36	69	6.9	139	2	10	2	1	0	1	0	2	4	1	0	3	1	0	0	1	1	0	0	1	1	1	1	1	1	0	0	3	1	7	0	7	2	4	3	7
KW_141_055	KW_141_055	school	pupil_screen	0	2021-03-16 09:03:00	2021-03-01	3	1	30.1	3.01	23.95	2.395	141	2	10	2	1	0	1	0	1	21	8	0	9	1	3	1	0	0	0	0	2	1	2	1	5	1	0	0	5	1	30	0	30	2	12	9	21
KW_144_030	KW_144_030	school	pupil_screen	0	2021-03-08 11:13:00	2021-03-01	3	1	30.1	3.01	23.95	2.395	144	2	8	2	1	0	1	0	0	10	2	0	10	1	3	1	0	0	0	0	2	1	1	1	2	1	0	0	2	1	12	0	12	2	13	5	18
KW_309_007	KW_309_007	school	pupil_screen	0	2020-10-07 10:35:00	2020-10-01	2	1	72.2	7.22	50.7	5.07	309	1	14	2	1	0	1	0	20	10	10	1	9	1	0	0	0	0	1	1	1	1	4	1	2	1	0	0	4	1	40	5	45	3	10	7	17
KW_321_008	KW_321_008	school	pupil_screen	0	2020-10-20 10:09:00	2020-10-01	2	1	72.2	7.22	50.7	5.07	321	2	11	2	1	0	1	0	2	0	10	2	4	1	0	0	0	0	0	0	1	1	4	1	3	1	1	1	4	1	12	10	22	2	4	9	13
SI_001_001	SI_001_001_H	household_arm_2	pupil_screen	1	2020-09-09 10:37:00	2020-09-01	2	2	242.8	24.28	158.75	15.875	1	2	8	2	1	0	1	0	12	0	0	0	7	1	1	1	0	0	0	0	3	1	2	1	2	1	0	0	1	1	12	0	12	2	8	7	15
SI_005_005	SI_005_005_H	household_arm_2	pupil_screen	1	2020-09-15 10:58:00	2020-09-01	2	2	242.8	24.28	158.75	15.875	5	2	10	2	1	0	1	0	5	23	9	1	10	1	7	1	2	1	0	0	7	1	1	1	2	1	0	0	0	0	37	5	42	3	19	10	29
SI_011_089	SI_011_089_H	school_arm	pupil_screen	1	2021-01-27 15:27:00	2021-01-01	3	2	90	9	186.75	18.675	11	2	12	2	1	0	1	0	4	1	1	2	5	1	5	1	4	1	0	0	1	1	6	1	7	1	0	0	0	0	6	10	16	2	14	14	28
SI_013_021	SI_013_021_H	school_arm	pupil_screen	1	2021-02-26 10:34:00	2021-03-01	3	2	81.6	8.16	92.45	9.245	13	1	9	2	1	0	1	0	14	2	0	8	9	1	3	1	2	1	0	0	0	0	7	1	7	1	0	0	6	1	16	40	56	3	14	14	28
SI_015_007	SI_015_007_H	household_arm_2	pupil_screen	1	2020-10-16 12:56:00	2020-10-01	2	2	304.6	30.46	217.9	21.79	15	1	8	2	1	0	1	0	3	3	10	0	7	1	5	1	5	1	0	0	0	0	4	1	6	1	0	0	3	1	16	0	16	2	17	10	27
SI_045_098	SI_045_098_H	school_arm	pupil_screen	1	2021-03-01 12:24:00	2021-03-01	3	2	81.6	8.16	92.45	9.245	45	2	12	2	1	0	1	0	3	6	0	1	1	1	2	1	0	0	1	1	0	0	3	1	3	1	0	0	1	1	9	5	14	2	4	6	10
SI_080_011	SI_080_011	school	pupil_screen	0	2021-03-04 10:47:00	2021-03-01	3	2	81.6	8.16	92.45	9.245	80	2	8	2	1	0	1	0	0	2	3	0	9	1	0	0	2	1	0	0	1	1	5	1	4	1	1	1	0	0	5	0	5	1	11	11	22
SI_080_030	SI_080_030	school	pupil_screen	0	2021-03-04 12:33:00	2021-03-01	3	2	81.6	8.16	92.45	9.245	80	2	12	2	1	0	1	0	11	2	0	0	7	1	1	1	0	0	0	0	0	0	2	1	2	1	1	1	1	1	13	0	13	2	8	5	13
KW_111_020_H_C02	KW_111_020_H	household_arm_2	child_household_foot_exam_and_flee_count	1	2020-09-02 15:01:00	2020-09-01	2	1	53.2	5.32	61.9	6.19	111	2	11	2	1	0	1	0	3	4	5	0	8	1	2	1	0	0	1	1	5	1	0	0	7	1	0	0	1	1	12	0	12	2	11	12	23
KW_139_004_H_C01	KW_139_004_H	household_arm_2	child_household_foot_exam_and_flee_count	1	2021-02-13 09:13:00	2021-02-01	3	1	13.6	1.36	69	6.9	139	2	4	1	1	0	1	0	0	5	2	0	4	1	1	1	0	0	0	0	2	1	0	0	1	1	1	1	2	1	7	0	7	2	5	4	9
KW_144_102_H_C02	KW_144_102_H	household_arm_2	child_household_foot_exam_and_flee_count	1	2021-04-07 10:07:00	2021-04-01	3	1	55.2	5.52	21.85	2.185	144	2	5	1	1	0	1	0	4	7	4	0	10	1	2	1	0	0	0	0	4	1	1	1	3	1	0	0	6	1	15	0	15	2	12	8	20
KW_309_021_H_C05	KW_309_021_H	household_arm_2	child_household_foot_exam_and_flee_count	1	2020-10-08 08:54:00	2020-10-01	2	1	72.2	7.22	50.7	5.07	309	2	13	2	1	0	1	0	6	2	1	1	7	1	1	1	0	0	0	0	1	1	0	0	9	1	1	1	8	1	9	5	14	2	8	11	19
SI_003_005_H_C02	SI_003_005_H	household_arm_2	child_household_foot_exam_and_flee_count	1	2020-10-08 15:46:00	2020-10-01	2	2	304.6	30.46	217.9	21.79	3	2	5	1	1	0	1	0	3	0	2	0	3	1	2	1	3	1	0	0	1	1	4	1	4	1	0	0	0	0	5	0	5	1	8	9	17
SI_003_005_H_C01	SI_003_005_H	household_arm_2	child_household_foot_exam_and_flee_count	1	2020-10-08 15:26:00	2020-10-01	2	2	304.6	30.46	217.9	21.79	3	2	9	2	1	0	1	0	7	5	2	0	6	1	5	1	0	0	0	0	1	1	4	1	6	1	0	0	4	1	14	0	14	2	11	11	22
SI_003_022_H_C01	SI_003_022_H	household_arm_2	child_household_foot_exam_and_flee_count	1	2020-10-09 12:10:00	2020-10-01	2	2	304.6	30.46	217.9	21.79	3	2	13	2	1	0	1	0	2	18	3	4	12	1	6	1	0	0	0	0	2	1	6	1	6	1	0	0	6	1	23	20	43	3	18	14	32
SI_005_008_H_C01	SI_005_008_H	household_arm_2	child_household_foot_exam_and_flee_count	1	2020-09-17 09:25:00	2020-09-01	2	2	242.8	24.28	158.75	15.875	5	2	13	2	1	0	1	0	1	11	3	0	7	1	4	1	2	1	0	0	2	1	8	1	8	1	0	0	0	0	15	0	15	2	13	18	31
SI_008_004_H_C01	SI_008_004_H	household_arm_2	child_household_foot_exam_and_flee_count	1	2020-08-28 12:39:00	2020-08-01	2	2	193	19.3	233.8	23.38	8	2	8	2	2	1	1	0	1	9	0	0	10	1	9	1	1	1	0	0	10	1	7	1	8	1	0	0	0	0	10	0	10	2	20	25	45
KW_139_064	KW_139_064	school	pupil_screen	0	2021-02-11 10:27:00	2021-02-01	3	1	13.6	1.36	69	6.9	139	1	11	2	3	1	1	0	5	3	0	0	5	1	1	1	0	0	1	1	0	0	1	1	3	1	0	0	3	1	8	0	8	2	7	4	11
KW_108_010	KW_108_010	school	pupil_screen	0	2020-09-21 10:29:00	2020-09-01	2	1	53.2	5.32	61.9	6.19	108	1	13	2	0	0	2	1	22	18	23	1	14	1	0	0	0	0	0	0	1	1	8	1	9	1	1	1	3	1	63	5	68	3	14	19	33
KW_111_014_H_C01	KW_111_014_H	household_arm_2	child_household_foot_exam_and_flee_count	1	2020-08-28 14:48:00	2020-08-01	2	1	48.2	4.82	59.55	5.955	111	2	5	1	0	0	2	1	7	4	2	0	3	1	2	1	0	0	0	0	1	1	2	1	3	1	0	0	3	1	13	0	13	2	5	6	11
SI_005_010_H_C01	SI_005_010_H	household_arm_2	child_household_foot_exam_and_flee_count	1	2020-09-17 13:22:00	2020-09-01	2	2	242.8	24.28	158.75	15.875	5	2	14	2	0	0	2	1	1	7	6	2	9	1	7	1	0	0	0	0	4	1	5	1	5	1	0	0	2	1	14	10	24	2	16	14	30
SI_005_011	SI_005_011_H	household_arm_2	pupil_screen	1	2020-09-20 10:59:00	2020-09-01	2	2	242.8	24.28	158.75	15.875	5	2	12	2	1	0	2	1	8	9	5	0	10	1	6	1	1	1	0	0	4	1	7	1	9	1	0	0	0	0	22	0	22	2	17	20	37
SI_011_021	SI_011_021_H	school_arm	pupil_screen	1	2021-01-27 10:10:00	2021-01-01	3	2	90	9	186.75	18.675	11	2	9	2	1	0	2	1	23	9	1	0	9	1	2	1	0	0	0	0	6	1	2	1	9	1	0	0	4	1	33	0	33	3	11	17	28
KW_108_005_H_C03	KW_108_005_H	household_arm_2	child_household_foot_exam_and_flee_count	1	2020-09-22 15:25:00	2020-09-01	2	1	53.2	5.32	61.9	6.19	108	1	5	1	1	0	2	1	1	8	2	0	7	1	1	1	0	0	0	0	2	1	1	1	3	1	0	0	3	1	11	0	11	2	8	5	13
KW_122_100_H_C01	KW_122_100_H	household_arm_2	child_household_foot_exam_and_flee_count	1	2021-03-23 15:24:00	2021-03-01	3	1	30.1	3.01	23.95	2.395	122	2	14	2	1	0	2	1	1	2	3	0	3	1	1	1	0	0	0	0	1	1	0	0	1	1	1	1	1	1	6	0	6	2	4	3	7
KW_108_004	KW_108_004	school	pupil_screen	0	2020-09-21 10:11:00	2020-09-01	2	1	53.2	5.32	61.9	6.19	108	2	12	2	2	1	2	1	0	12	3	0	11	1	2	1	0	0	0	0	4	1	1	1	8	1	0	0	8	1	15	0	15	2	13	13	26
KW_122_048	KW_122_048	school	pupil_screen	0	2021-03-05 09:04:00	2021-03-01	3	1	30.1	3.01	23.95	2.395	122	2	10	2	2	1	2	1	16	5	0	0	5	1	0	0	0	0	1	1	0	0	2	1	4	1	3	1	8	1	21	0	21	2	6	9	15
KW_122_050	KW_122_050	school	pupil_screen	0	2021-03-05 12:07:00	2021-03-01	3	1	30.1	3.01	23.95	2.395	122	2	11	2	2	1	2	1	5	7	0	0	5	1	1	1	0	0	1	1	0	0	2	1	2	1	0	0	3	1	12	0	12	2	7	4	11
KW_130_013	KW_130_013_H	household_arm_2	pupil_screen	1	2020-09-08 11:03:00	2020-09-01	2	1	53.2	5.32	61.9	6.19	130	2	9	2	2	1	2	1	17	12	2	0	7	1	1	1	0	0	0	0	2	1	4	1	7	1	0	0	5	1	31	0	31	3	8	13	21
KW_130_014	KW_130_014	school	pupil_screen	0	2020-09-08 11:40:00	2020-09-01	2	1	53.2	5.32	61.9	6.19	130	1	12	2	2	1	2	1	15	17	0	1	8	1	0	0	0	0	1	1	3	1	1	1	8	1	0	0	10	1	32	5	37	3	9	12	21
KW_139_009	KW_139_009	school	pupil_screen	0	2021-02-11 11:08:00	2021-02-01	3	1	13.6	1.36	69	6.9	139	2	12	2	2	1	2	1	8	2	1	0	8	1	1	1	0	0	3	1	1	1	0	0	2	1	0	0	5	1	11	0	11	2	12	3	15
KW_141_015	KW_141_015_H	school_arm	pupil_screen	1	2021-03-16 09:04:00	2021-04-01	3	1	55.2	5.52	21.85	2.185	141	1	9	2	2	1	2	1	15	16	15	0	9	1	0	0	0	0	1	1	0	0	2	1	3	1	2	1	7	1	46	0	46	3	10	7	17
KW_141_097	KW_141_097	school	pupil_screen	0	2021-03-16 11:53:00	2021-03-01	3	1	30.1	3.01	23.95	2.395	141	1	13	2	2	1	2	1	17	4	6	0	7	1	0	0	2	1	1	1	0	0	1	1	0	0	3	1	8	1	27	0	27	2	10	4	14
KW_144_027	KW_144_027_H	school_arm	pupil_screen	1	2021-03-08 11:02:00	2021-04-01	3	1	55.2	5.52	21.85	2.185	144	2	9	2	2	1	2	1	7	6	8	0	5	1	1	1	0	0	1	1	1	1	2	1	0	0	0	0	6	1	21	0	21	2	7	3	10
KW_144_051	KW_144_051	school	pupil_screen	0	2021-03-08 10:07:00	2021-03-01	3	1	30.1	3.01	23.95	2.395	144	2	11	2	2	1	2	1	1	7	5	0	5	1	3	1	1	1	0	0	4	1	0	0	0	0	1	1	5	1	13	0	13	2	9	5	14
KW_321_001	KW_321_001_H	household_arm_2	pupil_screen	1	2020-10-20 09:36:00	2020-10-01	2	1	72.2	7.22	50.7	5.07	321	2	11	2	2	1	2	1	2	13	3	0	8	1	0	0	1	1	0	0	1	1	1	1	5	1	0	0	2	1	18	0	18	2	9	7	16
KW_321_005	KW_321_005_H	household_arm_2	pupil_screen	1	2020-10-20 09:51:00	2020-10-01	2	1	72.2	7.22	50.7	5.07	321	2	8	2	2	1	2	1	3	5	7	0	5	1	0	0	1	1	1	1	0	0	1	1	4	1	0	0	3	1	15	0	15	2	7	5	12
SI_070_053	SI_070_053	school	pupil_screen	0	2021-02-16 12:18:00	2021-02-01	3	2	94.9	9.49	60.25	6.025	70	2	11	2	2	1	2	1	4	6	0	0	2	1	2	1	0	0	0	0	1	1	4	1	3	1	3	1	0	0	10	0	10	2	4	11	15
KW_111_022_H_C03	KW_111_022_H	household_arm_2	child_household_foot_exam_and_flee_count	1	2020-08-28 12:34:00	2020-08-01	2	1	48.2	4.82	59.55	5.955	111	1	6	1	2	1	2	1	11	7	1	4	9	1	0	0	0	0	0	0	7	1	1	1	8	1	1	1	8	1	19	20	39	3	9	17	26
KW_141_036_H_C01	KW_141_036_H	household_arm_2	child_household_foot_exam_and_flee_count	1	2021-04-21 12:39:00	2021-04-01	3	1	55.2	5.52	21.85	2.185	141	2	6	1	2	1	2	1	70	16	5	2	9	1	0	0	0	0	2	1	2	1	6	1	10	1	0	0	8	1	91	10	101	3	11	18	29
KW_144_009_H_C01	KW_144_009_H	household_arm_2	child_household_foot_exam_and_flee_count	1	2021-04-07 11:36:00	2021-04-01	3	1	55.2	5.52	21.85	2.185	144	2	5	1	2	1	2	1	3	8	2	0	3	1	0	0	1	1	0	0	2	1	2	1	3	1	0	0	3	1	13	0	13	2	4	7	11
KW_309_016_H_C03	KW_309_016_H	household_arm_2	child_household_foot_exam_and_flee_count	1	2020-10-09 11:33:00	2020-10-01	2	1	72.2	7.22	50.7	5.07	309	1	5	1	2	1	2	1	1	7	7	0	2	1	1	1	0	0	0	0	2	1	2	1	1	1	0	0	1	1	15	0	15	2	3	5	8
KW_141_082	KW_141_082_H	school_arm	pupil_screen	1	2021-03-16 09:24:00	2021-04-01	3	1	55.2	5.52	21.85	2.185	141	2	11	2	0	0	3	1	21	8	24	4	9	1	0	0	1	1	0	0	0	0	1	1	2	1	1	1	12	1	53	20	73	3	10	4	14
SI_008_002	SI_008_002_H	household_arm_2	pupil_screen	1	2020-08-27 12:20:00	2020-08-01	2	2	193	19.3	233.8	23.38	8	2	8	2	0	0	3	1	2	8	0	0	7	1	3	1	1	1	0	0	3	1	1	1	0	0	0	0	2	1	10	0	10	2	11	4	15
SI_005_002_H_C01	SI_005_002_H	household_arm_2	child_household_foot_exam_and_flee_count	1	2020-09-18 12:57:00	2020-09-01	2	2	242.8	24.28	158.75	15.875	5	2	6	1	0	0	3	1	2	6	3	0	5	1	3	1	2	1	0	0	3	1	1	1	1	1	0	0	0	0	11	0	11	2	10	5	15
SI_005_005_H_C03	SI_005_005_H	household_arm_2	child_household_foot_exam_and_flee_count	1	2020-09-24 10:50:00	2020-09-01	2	2	242.8	24.28	158.75	15.875	5	1	12	2	0	0	3	1	1	1	3	2	3	1	1	1	1	1	0	0	1	1	3	1	3	1	0	0	0	0	5	10	15	2	5	7	12
KW_130_020	KW_130_020_H	household_arm_2	pupil_screen	1	2020-09-08 12:19:00	2020-09-01	2	1	53.2	5.32	61.9	6.19	130	2	8	2	1	0	3	1	22	7	7	4	7	1	0	0	2	1	1	1	0	0	6	1	7	1	0	0	15	1	36	20	56	3	10	13	23
SI_008_001	SI_008_001_H	household_arm_2	pupil_screen	1	2020-08-27 11:38:00	2020-08-01	2	2	193	19.3	233.8	23.38	8	2	9	2	1	0	3	1	5	6	0	0	4	1	0	0	1	1	0	0	2	1	3	1	4	1	0	0	1	1	11	0	11	2	5	9	14
SI_082_001	SI_082_001_H	household_arm_2	pupil_screen	1	2020-10-01 10:47:00	2020-10-01	2	2	304.6	30.46	217.9	21.79	82	1	12	2	2	1	3	1	2	4	5	1	3	1	2	1	3	1	0	0	0	0	2	1	7	1	0	0	1	1	11	5	16	2	8	9	17
KW_122_100_H_C03	KW_122_100_H	household_arm_2	child_household_foot_exam_and_flee_count	1	2021-03-23 14:49:00	2021-03-01	3	1	30.1	3.01	23.95	2.395	122	2	12	2	2	1	3	1	1	5	6	0	6	1	3	1	0	0	0	0	3	1	2	1	4	1	0	0	1	1	12	0	12	2	9	9	18
KW_108_003	KW_108_003_H	household_arm_2	pupil_screen	1	2020-09-21 10:00:00	2020-09-01	2	1	53.2	5.32	61.9	6.19	108	2	12	2	3	1	3	1	9	15	14	2	11	1	0	0	0	0	2	1	1	1	8	1	10	1	0	0	9	1	38	10	48	3	13	19	32
KW_111_020	KW_111_020_H	household_arm_2	pupil_screen	1	2020-08-27 12:59:00	2020-09-01	2	1	53.2	5.32	61.9	6.19	111	1	14	2	3	1	3	1	16	7	3	1	13	1	5	1	0	0	1	1	3	1	0	0	9	1	0	0	8	1	26	5	31	3	19	12	31
KW_130_004	KW_130_004_H	household_arm_2	pupil_screen	1	2020-09-08 10:18:00	2020-09-01	2	1	53.2	5.32	61.9	6.19	130	2	14	2	3	1	3	1	33	16	1	2	15	1	1	1	0	0	0	0	4	1	0	0	5	1	1	1	11	1	50	10	60	3	16	10	26
KW_130_012	KW_130_012	school	pupil_screen	0	2020-09-08 11:18:00	2020-09-01	2	1	53.2	5.32	61.9	6.19	130	2	13	2	3	1	3	1	10	18	7	2	13	1	3	1	0	0	0	0	7	1	1	1	9	1	0	0	8	1	35	10	45	3	16	17	33
KW_130_015	KW_130_015	school	pupil_screen	0	2020-09-08 11:44:00	2020-09-01	2	1	53.2	5.32	61.9	6.19	130	2	8	2	3	1	3	1	9	7	9	0	5	1	0	0	2	1	3	1	0	0	4	1	4	1	0	0	8	1	25	0	25	2	10	8	18
KW_130_025	KW_130_025	school	pupil_screen	0	2020-09-08 14:03:00	2020-09-01	2	1	53.2	5.32	61.9	6.19	130	2	8	2	3	1	3	1	5	16	2	2	10	1	0	0	0	0	3	1	2	1	1	1	7	1	0	0	6	1	23	10	33	3	13	10	23
KW_309_013	KW_309_013	school	pupil_screen	0	2020-10-07 11:09:00	2020-10-01	2	1	72.2	7.22	50.7	5.07	309	1	9	2	3	1	3	1	4	24	0	1	11	1	5	1	0	0	0	0	7	1	3	1	5	1	0	0	10	1	28	5	33	3	16	15	31
KW_309_021	KW_309_021_H	household_arm_2	pupil_screen	1	2020-10-07 13:51:00	2020-10-01	2	1	72.2	7.22	50.7	5.07	309	2	10	2	3	1	3	1	35	18	4	5	14	1	0	0	1	1	8	1	4	1	0	0	10	1	0	0	11	1	57	25	82	3	23	14	37
SI_038_101	SI_038_101	school	pupil_screen	0	2021-02-24 10:51:00	2021-02-01	3	2	94.9	9.49	60.25	6.025	38	2	12	2	3	1	3	1	2	7	0	2	9	1	1	1	4	1	0	0	0	0	6	1	5	1	0	0	1	1	9	10	19	2	14	11	25
SI_052_017	SI_052_017_H	school_arm	pupil_screen	1	2021-03-12 11:59:00	2021-04-01	3	2	552.9	55.29	88.25	8.825	52	2	11	2	3	1	3	1	5	7	9	3	6	1	3	1	0	0	0	0	5	1	8	1	8	1	0	0	2	1	21	15	36	3	9	21	30
KW_108_008_H_C02	KW_108_008_H	household_arm_2	child_household_foot_exam_and_flee_count	1	2020-09-22 13:38:00	2020-09-01	2	1	53.2	5.32	61.9	6.19	108	2	7	1	3	1	3	1	5	12	1	0	8	1	0	0	0	0	2	1	2	1	0	0	7	1	1	1	2	1	18	0	18	2	10	10	20
KW_111_001_H_C03	KW_111_001_H	household_arm_2	child_household_foot_exam_and_flee_count	1	2020-09-03 14:33:00	2020-09-01	2	1	53.2	5.32	61.9	6.19	111	2	11	2	3	1	3	1	15	14	3	0	9	1	1	1	0	0	0	0	4	1	0	0	7	1	2	1	6	1	32	0	32	3	10	13	23
KW_130_023_H_C02	KW_130_023_H	household_arm_2	child_household_foot_exam_and_flee_count	1	2020-09-09 11:49:00	2020-09-01	2	1	53.2	5.32	61.9	6.19	130	2	8	2	3	1	3	1	11	8	4	1	9	1	1	1	0	0	3	1	5	1	0	0	3	1	0	0	5	1	23	5	28	2	13	8	21
KW_139_047_H_C02	KW_139_047_H	household_arm_2	child_household_foot_exam_and_flee_count	1	2021-02-13 13:34:00	2021-02-01	3	1	13.6	1.36	69	6.9	139	2	7	1	3	1	3	1	0	3	2	0	5	1	1	1	0	0	0	0	1	1	0	0	1	1	1	1	2	1	5	0	5	1	6	3	9
KW_141_045_H_C01	KW_141_045_H	household_arm_2	child_household_foot_exam_and_flee_count	1	2021-04-16 11:08:00	2021-04-01	3	1	55.2	5.52	21.85	2.185	141	2	6	1	3	1	3	1	1	1	6	1	8	1	1	1	1	1	0	0	3	1	0	0	5	1	0	0	2	1	8	5	13	2	10	8	18
KW_144_046_H_C05	KW_144_046_H	household_arm_2	child_household_foot_exam_and_flee_count	1	2021-04-07 14:21:00	2021-04-01	3	1	55.2	5.52	21.85	2.185	144	1	8	2	3	1	3	1	20	10	3	0	11	1	0	0	0	0	1	1	6	1	2	1	8	1	0	0	8	1	33	0	33	3	12	16	28
KW_309_002_H_C01	KW_309_002_H	household_arm_2	child_household_foot_exam_and_flee_count	1	2020-10-08 09:53:00	2020-10-01	2	1	72.2	7.22	50.7	5.07	309	2	10	2	3	1	3	1	6	11	1	1	9	1	0	0	0	0	1	1	4	1	0	0	4	1	2	1	5	1	18	5	23	2	10	10	20
KW_309_002_H_C02	KW_309_002_H	household_arm_2	child_household_foot_exam_and_flee_count	1	2020-10-08 10:02:00	2020-10-01	2	1	72.2	7.22	50.7	5.07	309	2	6	1	3	1	3	1	4	28	0	0	7	1	1	1	0	0	0	0	7	1	1	1	8	1	0	0	7	1	32	0	32	3	8	16	24
KW_309_015_H_C04	KW_309_015_H	household_arm_2	child_household_foot_exam_and_flee_count	1	2020-10-09 09:28:00	2020-10-01	2	1	72.2	7.22	50.7	5.07	309	1	4	1	3	1	3	1	9	13	1	0	9	1	2	1	0	0	0	0	5	1	1	1	7	1	0	0	7	1	23	0	23	2	11	13	24
SI_005_008_H_C03	SI_005_008_H	household_arm_2	child_household_foot_exam_and_flee_count	1	2020-09-17 09:51:00	2020-09-01	2	2	242.8	24.28	158.75	15.875	5	1	6	1	3	1	3	1	5	14	1	3	8	1	3	1	1	1	0	0	2	1	6	1	7	1	0	0	0	0	20	15	35	3	12	15	27
SI_011_089_H_C02	SI_011_089_H	household_arm_2	child_household_foot_exam_and_flee_count	1	2021-01-29 12:33:00	2021-01-01	3	2	90	9	186.75	18.675	11	2	4	1	3	1	3	1	2	5	1	0	5	1	2	1	2	1	0	0	0	0	1	1	8	1	0	0	1	1	8	0	8	2	9	9	18
SI_052_026_H_C01	SI_052_026_H	household_arm_2	child_household_foot_exam_and_flee_count	1	2021-04-14 09:35:00	2021-04-01	3	2	552.9	55.29	88.25	8.825	52	2	5	1	3	1	3	1	19	3	0	0	4	1	2	1	0	0	0	0	1	1	1	1	3	1	0	0	3	1	22	0	22	2	6	5	11
SI_070_035_H_C01	SI_070_035_H	household_arm_2	child_household_foot_exam_and_flee_count	1	2021-02-18 11:54:00	2021-02-01	3	2	94.9	9.49	60.25	6.025	70	2	5	1	3	1	3	1	18	1	0	0	2	1	2	1	2	1	0	0	0	0	2	1	2	1	0	0	1	1	19	0	19	2	6	4	10
KW_094_036	KW_094_036	school	pupil_screen	0	2020-03-06 11:24:00	2020-03-01	1	1	152.7	15.27	96.05	9.605	94	2	14	2					2	2	4	0	3	1	1	1	1	1	1	1	2	1	0	0	6	1	0	0	0	0	8	0	8	2	6	8	14
SI_007_062	SI_007_062	school	pupil_screen	0	2020-03-13 10:00:00	2020-03-01	1	2	237.5	23.75	158.2	15.82	7	2	11	2					0	0	2	0	7	1	4	1	1	1	0	0	6	1	8	1	7	1	0	0	0	0	2	0	2	1	12	21	33
SI_007_071	SI_007_071_H	school_arm	pupil_screen	1	2020-03-13 10:00:00	2020-03-01	1	2	237.5	23.75	158.2	15.82	7	2	12	2					0	1	2	0	5	1	2	1	1	1	0	0	2	1	3	1	1	1	0	0	0	0	3	0	3	1	8	6	14
SI_068_022_H_C01	SI_068_022_H	household_arm_2	child_household_foot_exam_and_flee_count	1	2020-03-16 11:53:00	2020-03-01	1	2	237.5	23.75	158.2	15.82	68	1	6	1					3	3	1	0	8	1	4	1	1	1	0	0	1	1	3	1	3	1	0	0	0	0	7	0	7	2	13	7	20
KW_144_024	KW_144_024_H	school_arm	pupil_screen	1	2021-03-08 09:03:00	2021-04-01	3	1	55.2	5.52	21.85	2.185	144	2	10	2	0	0	0	0	14	6	12	2	9	1	0	0	1	1	3	1	3	1	5	1	10	1	0	0	4	1	32	10	42	3	13	18	31
SI_002_015	SI_002_015_H	school_arm	pupil_screen	1	2021-03-11 12:39:00	2021-04-01	3	2	552.9	55.29	88.25	8.825	2	1	8	2	0	0	0	0	0	0	3	0	4	1	0	0	1	1	0	0	3	1	2	1	2	1	1	1	1	1	3	0	3	1	5	8	13
SI_011_050	SI_011_050_H	school_arm	pupil_screen	1	2021-01-27 10:50:00	2021-01-01	3	2	90	9	186.75	18.675	11	1	11	2	0	0	0	0	4	6	2	0	3	1	2	1	1	1	0	0	1	1	2	1	2	1	1	1	0	0	12	0	12	2	6	6	12
SI_070_049	SI_070_049	school	pupil_screen	0	2021-02-16 12:04:00	2021-02-01	3	2	94.9	9.49	60.25	6.025	70	2	11	2	0	0	0	0	10	2	1	6	8	1	1	1	2	1	0	0	1	1	8	1	8	1	2	1	0	0	13	30	43	3	11	19	30
SI_080_003	SI_080_003	school	pupil_screen	0	2021-03-04 10:30:00	2021-03-01	3	2	81.6	8.16	92.45	9.245	80	1	8	2	0	0	0	0	5	9	1	1	11	1	1	1	1	1	0	0	1	1	5	1	6	1	2	1	0	0	15	5	20	2	13	14	27
SI_080_014	SI_080_014	school	pupil_screen	0	2021-03-04 10:20:00	2021-03-01	3	2	81.6	8.16	92.45	9.245	80	2	9	2	0	0	0	0	9	6	3	0	2	1	1	1	3	1	0	0	1	1	1	1	2	1	3	1	0	0	18	0	18	2	6	7	13
KW_309_003_H_C02	KW_309_003_H	household_arm_2	child_household_foot_exam_and_flee_count	1	2020-10-08 16:08:00	2020-10-01	2	1	72.2	7.22	50.7	5.07	309	2	6	1	0	0	0	0	6	10	1	2	10	1	1	1	0	0	2	1	2	1	1	1	7	1	1	1	0	0	17	10	27	2	13	11	24
SI_080_019	SI_080_019	school	pupil_screen	0	2021-03-04 10:06:00	2021-03-01	3	2	81.6	8.16	92.45	9.245	80	2	8	2	1	0	0	0	8	2	0	0	3	1	1	1	2	1	0	0	1	1	5	1	4	1	2	1	0	0	10	0	10	2	6	12	18
KW_111_019	KW_111_019	school	pupil_screen	0	2020-08-27 13:32:00	2020-08-01	2	1	48.2	4.82	59.55	5.955	111	1	11	2	0	0	1	0	14	34	16	1	11	1	0	0	1	1	0	0	2	1	9	1	9	1	1	1	7	1	64	5	69	3	12	21	33
SI_001_004	SI_001_004_H	household_arm_2	pupil_screen	1	2020-09-09 13:04:00	2020-09-01	2	2	242.8	24.28	158.75	15.875	1	2	9	2	0	0	1	0	7	25	25	1	14	1	7	1	4	1	0	0	5	1	8	1	6	1	0	0	1	1	57	5	62	3	25	19	44
SI_005_010	SI_005_010_H	household_arm_2	pupil_screen	1	2020-09-15 12:49:00	2020-09-01	2	2	242.8	24.28	158.75	15.875	5	2	8	2	0	0	1	0	2	13	8	0	8	1	6	1	1	1	0	0	5	1	5	1	6	1	0	0	2	1	23	0	23	2	15	16	31
SI_011_081	SI_011_081_H	school_arm	pupil_screen	1	2021-01-27 12:06:00	2021-01-01	3	2	90	9	186.75	18.675	11	2	14	2	0	0	1	0	4	1	5	0	5	1	2	1	1	1	1	1	1	1	3	1	5	1	0	0	0	0	10	0	10	2	9	9	18
SI_013_087	SI_013_087_H	school_arm	pupil_screen	1	2021-02-26 10:58:00	2021-03-01	3	2	81.6	8.16	92.45	9.245	13	1	10	2	0	0	1	0	4	12	6	3	8	1	4	1	6	1	2	1	1	1	7	1	7	1	0	0	0	0	22	15	37	3	20	15	35
SI_080_063	SI_080_063	school	pupil_screen	0	2021-03-04 11:56:00	2021-03-01	3	2	81.6	8.16	92.45	9.245	80	1	10	2	0	0	1	0	3	9	0	1	5	1	1	1	1	1	0	0	1	1	1	1	3	1	1	1	0	0	12	5	17	2	7	6	13
SI_082_003	SI_082_003_H	household_arm_2	pupil_screen	1	2020-10-01 13:45:00	2020-10-01	2	2	304.6	30.46	217.9	21.79	82	2	10	2	0	0	1	0	11	1	2	0	5	1	1	1	2	1	0	0	2	1	4	1	3	1	1	1	0	0	14	0	14	2	8	10	18
SI_003_003_H_C01	SI_003_003_H	household_arm_2	child_household_foot_exam_and_flee_count	1	2020-10-08 10:27:00	2020-10-01	2	2	304.6	30.46	217.9	21.79	3	1	13	2	0	0	1	0	12	8	6	0	7	1	4	1	1	1	1	1	5	1	6	1	6	1	0	0	0	0	26	0	26	2	13	17	30
SI_052_079_H_C01	SI_052_079_H	household_arm_2	child_household_foot_exam_and_flee_count	1	2021-04-14 08:08:00	2021-04-01	3	2	552.9	55.29	88.25	8.825	52	2	11	2	0	0	1	0	35	28	2	0	9	1	5	1	2	1	0	0	6	1	7	1	3	1	0	0	2	1	65	0	65	3	16	16	32
KW_108_006	KW_108_006	school	pupil_screen	0	2020-09-21 10:40:00	2020-09-01	2	1	53.2	5.32	61.9	6.19	108	2	10	2	1	0	1	0	2	3	1	0	8	1	1	1	1	1	2	1	0	0	2	1	4	1	0	0	4	1	6	0	6	2	12	6	18
KW_111_010	KW_111_010	school	pupil_screen	0	2020-08-27 11:24:00	2020-08-01	2	1	48.2	4.82	59.55	5.955	111	2	9	2	1	0	1	0	14	9	4	0	9	1	2	1	0	0	1	1	2	1	2	1	7	1	0	0	3	1	27	0	27	2	12	11	23
KW_111_011	KW_111_011	school	pupil_screen	0	2020-08-27 11:47:00	2020-08-01	2	1	48.2	4.82	59.55	5.955	111	2	12	2	1	0	1	0	10	4	14	0	12	1	0	0	1	1	1	1	1	1	6	1	6	1	0	0	4	1	28	0	28	2	14	13	27
KW_111_016	KW_111_016	school	pupil_screen	0	2020-08-27 12:22:00	2020-08-01	2	1	48.2	4.82	59.55	5.955	111	2	11	2	1	0	1	0	9	11	5	0	8	1	3	1	0	0	0	0	4	1	1	1	4	1	2	1	5	1	25	0	25	2	11	11	22
KW_130_001	KW_130_001	school	pupil_screen	0	2020-09-08 10:02:00	2020-09-01	2	1	53.2	5.32	61.9	6.19	130	2	11	2	1	0	1	0	11	4	0	0	8	1	1	1	0	0	2	1	1	1	1	1	5	1	0	0	6	1	15	0	15	2	11	7	18
KW_130_022	KW_130_022_H	household_arm_2	pupil_screen	1	2020-09-08 12:28:00	2020-09-01	2	1	53.2	5.32	61.9	6.19	130	2	8	2	1	0	1	0	4	19	1	0	10	1	0	0	1	1	2	1	2	1	1	1	8	1	0	0	6	1	24	0	24	2	13	11	24
KW_141_021	KW_141_021	school	pupil_screen	0	2021-03-16 09:54:00	2021-03-01	3	1	30.1	3.01	23.95	2.395	141	2	8	2	1	0	1	0	8	3	1	0	5	1	2	1	0	0	1	1	2	1	0	0	3	1	1	1	6	1	12	0	12	2	8	6	14
KW_141_084	KW_141_084	school	pupil_screen	0	2021-03-16 10:52:00	2021-03-01	3	1	30.1	3.01	23.95	2.395	141	2	14	2	1	0	1	0	8	10	2	0	10	1	1	1	3	1	0	0	1	1	2	1	4	1	0	0	5	1	20	0	20	2	14	7	21
KW_309_005	KW_309_005_H	household_arm_2	pupil_screen	1	2020-10-07 10:22:00	2020-10-01	2	1	72.2	7.22	50.7	5.07	309	1	12	2	1	0	1	0	1	12	2	0	8	1	1	1	1	1	0	0	2	1	1	1	1	1	0	0	2	1	15	0	15	2	10	4	14
KW_309_009	KW_309_009	school	pupil_screen	0	2020-10-07 10:55:00	2020-10-01	2	1	72.2	7.22	50.7	5.07	309	1	13	2	1	0	1	0	12	10	22	0	10	1	0	0	1	1	0	0	1	1	5	1	4	1	1	1	6	1	44	0	44	3	11	11	22
KW_309_010	KW_309_010	school	pupil_screen	0	2020-10-07 10:33:00	2020-10-01	2	1	72.2	7.22	50.7	5.07	309	2	11	2	1	0	1	0	2	13	1	0	7	1	1	1	0	0	1	1	2	1	3	1	6	1	0	0	2	1	16	0	16	2	9	11	20
KW_309_017	KW_309_017	school	pupil_screen	0	2020-10-07 11:21:00	2020-10-01	2	1	72.2	7.22	50.7	5.07	309	2	11	2	1	0	1	0	10	6	0	0	3	1	0	0	1	1	3	1	1	1	2	1	3	1	0	0	6	1	16	0	16	2	7	6	13
KW_321_004	KW_321_004	school	pupil_screen	0	2020-10-20 09:59:00	2020-10-01	2	1	72.2	7.22	50.7	5.07	321	2	12	2	1	0	1	0	18	12	14	1	6	1	0	0	1	1	1	1	1	1	8	1	6	1	0	0	9	1	44	5	49	3	8	15	23
SI_005_002	SI_005_002_H	household_arm_2	pupil_screen	1	2020-09-15 10:18:00	2020-09-01	2	2	242.8	24.28	158.75	15.875	5	2	10	2	1	0	1	0	4	8	0	0	4	1	5	1	3	1	1	1	2	1	0	0	2	1	0	0	1	1	12	0	12	2	13	4	17
SI_005_003	SI_005_003_H	household_arm_2	pupil_screen	1	2020-09-15 10:29:00	2020-09-01	2	2	242.8	24.28	158.75	15.875	5	2	10	2	1	0	1	0	10	9	9	0	9	1	8	1	7	1	0	0	9	1	6	1	6	1	0	0	4	1	28	0	28	2	24	21	45
SI_005_004	SI_005_004_H	household_arm_2	pupil_screen	1	2020-09-15 10:44:00	2020-09-01	2	2	242.8	24.28	158.75	15.875	5	2	10	2	1	0	1	0	1	5	0	2	4	1	4	1	0	0	0	0	4	1	4	1	3	1	1	1	2	1	6	10	16	2	8	12	20
SI_005_008	SI_005_008_H	household_arm_2	pupil_screen	1	2020-09-15 11:52:00	2020-09-01	2	2	242.8	24.28	158.75	15.875	5	1	11	2	1	0	1	0	4	5	6	0	6	1	5	1	1	1	0	0	6	1	6	1	6	1	0	0	2	1	15	0	15	2	12	18	30
KW_111_014_H_C02	KW_111_014_H	household_arm_2	child_household_foot_exam_and_flee_count	1	2020-08-28 14:39:00	2020-08-01	2	1	48.2	4.82	59.55	5.955	111	2	3	1	1	0	1	0	4	3	0	0	1	1	0	0	0	0	1	1	1	1	2	1	2	1	1	1	3	1	7	0	7	2	2	6	8
SI_015_007_H_C02	SI_015_007_H	household_arm_2	child_household_foot_exam_and_flee_count	1	2020-10-26 09:56:00	2020-10-01	2	2	304.6	30.46	217.9	21.79	15	2	10	2	1	0	1	0	12	3	9	0	10	1	6	1	2	1	0	0	1	1	4	1	6	1	1	1	0	0	24	0	24	2	18	12	30
SI_015_008_H_C01	SI_015_008_H	household_arm_2	child_household_foot_exam_and_flee_count	1	2020-10-22 10:16:00	2020-10-01	2	2	304.6	30.46	217.9	21.79	15	2	8	2	1	0	1	0	7	1	6	0	5	1	4	1	3	1	0	0	0	0	1	1	2	1	2	1	2	1	14	0	14	2	12	5	17
SI_070_035	SI_070_035_H	school_arm	pupil_screen	1	2021-02-16 11:41:00	2021-02-01	3	2	94.9	9.49	60.25	6.025	70	2	9	2	3	1	1	0	9	9	0	0	4	1	4	1	1	1	0	0	1	1	1	1	1	1	0	0	1	1	18	0	18	2	9	3	12
KW_309_021_H_C01	KW_309_021_H	household_arm_2	child_household_foot_exam_and_flee_count	1	2020-10-08 08:22:00	2020-10-01	2	1	72.2	7.22	50.7	5.07	309	1	7	1	3	1	1	0	19	5	4	4	11	1	0	0	2	1	4	1	2	1	1	1	9	1	0	0	7	1	28	20	48	3	17	12	29
SI_015_001	SI_015_001_H	household_arm_2	pupil_screen	1	2020-10-16 11:41:00	2020-10-01	2	2	304.6	30.46	217.9	21.79	15	2	14	2	0	0	2	1	11	3	12	2	12	1	8	1	5	1	0	0	0	0	6	1	4	1	1	1	1	1	26	10	36	3	25	11	36
SI_015_003	SI_015_003_H	household_arm_2	pupil_screen	1	2020-10-16 13:08:00	2020-10-01	2	2	304.6	30.46	217.9	21.79	15	2	8	2	0	0	2	1	7	9	8	1	10	1	3	1	3	1	0	0	0	0	6	1	6	1	2	1	6	1	24	5	29	2	16	14	30
SI_005_004_H_C01	SI_005_004_H	household_arm_2	child_household_foot_exam_and_flee_count	1	2020-09-19 10:30:00	2020-09-01	2	2	242.8	24.28	158.75	15.875	5	1	7	1	0	0	2	1	5	9	2	0	2	1	3	1	1	1	0	0	2	1	4	1	3	1	0	0	1	1	16	0	16	2	6	9	15
KW_111_023	KW_111_023	school	pupil_screen	0	2020-08-27 13:47:00	2020-08-01	2	1	48.2	4.82	59.55	5.955	111	1	9	2	1	0	2	1	5	8	4	0	3	1	0	0	0	0	1	1	1	1	3	1	5	1	1	1	2	1	17	0	17	2	4	10	14
SI_002_015_H_C01	SI_002_015_H	household_arm_2	child_household_foot_exam_and_flee_count	1	2021-04-01 09:48:00	2021-04-01	3	2	552.9	55.29	88.25	8.825	2	2	5	1	1	0	2	1	5	7	2	0	8	1	5	1	1	1	0	0	1	1	3	1	3	1	1	1	0	0	14	0	14	2	14	8	22
KW_122_013	KW_122_013	school	pupil_screen	0	2021-03-05 10:05:00	2021-03-01	3	1	30.1	3.01	23.95	2.395	122	2	10	2	2	1	2	1	2	17	4	0	4	1	0	0	1	1	1	1	3	1	1	1	2	1	0	0	1	1	23	0	23	2	6	6	12
KW_122_082	KW_122_082_H	school_arm	pupil_screen	1	2021-03-05 11:30:00	2021-03-01	3	1	30.1	3.01	23.95	2.395	122	1	12	2	2	1	2	1	9	21	5	0	7	1	3	1	0	0	1	1	1	1	0	0	2	1	1	1	4	1	35	0	35	3	11	4	15
KW_139_036	KW_139_036	school	pupil_screen	0	2021-02-11 09:06:00	2021-02-01	3	1	13.6	1.36	69	6.9	139	2	9	2	2	1	2	1	4	2	6	0	4	1	2	1	0	0	1	1	4	1	0	0	1	1	2	1	3	1	12	0	12	2	7	7	14
KW_141_059	KW_141_059	school	pupil_screen	0	2021-03-16 10:38:00	2021-03-01	3	1	30.1	3.01	23.95	2.395	141	2	10	2	2	1	2	1	17	15	2	0	7	1	0	0	0	0	1	1	2	1	2	1	2	1	4	1	5	1	34	0	34	3	8	10	18
KW_144_020	KW_144_020	school	pupil_screen	0	2021-03-08 08:58:00	2021-03-01	3	1	30.1	3.01	23.95	2.395	144	2	8	2	2	1	2	1	7	6	3	0	5	1	0	0	0	0	2	1	1	1	1	1	2	1	1	1	3	1	16	0	16	2	7	5	12
KW_144_046	KW_144_046_H	school_arm	pupil_screen	1	2021-03-08 10:32:00	2021-04-01	3	1	55.2	5.52	21.85	2.185	144	2	11	2	2	1	2	1	37	10	5	0	11	1	5	1	2	1	0	0	4	1	0	0	7	1	1	1	10	1	52	0	52	3	18	12	30
KW_309_001	KW_309_001	school	pupil_screen	0	2020-10-07 09:56:00	2020-10-01	2	1	72.2	7.22	50.7	5.07	309	1	9	2	2	1	2	1	6	17	6	0	8	1	1	1	0	0	1	1	3	1	2	1	4	1	0	0	6	1	29	0	29	2	10	9	19
SI_003_003	SI_003_003_H	household_arm_2	pupil_screen	1	2020-10-03 11:41:00	2020-10-01	2	2	304.6	30.46	217.9	21.79	3	2	10	2	2	1	2	1	12	3	2	1	7	1	3	1	1	1	0	0	1	1	4	1	6	1	0	0	5	1	17	5	22	2	11	11	22
KW_111_001_H_C02	KW_111_001_H	household_arm_2	child_household_foot_exam_and_flee_count	1	2020-09-03 14:44:00	2020-09-01	2	1	53.2	5.32	61.9	6.19	111	2	5	1	2	1	2	1	16	3	2	0	10	1	1	1	0	0	3	1	2	1	1	1	3	1	0	0	4	1	21	0	21	2	14	6	20
KW_111_022_H_C05	KW_111_022_H	household_arm_2	child_household_foot_exam_and_flee_count	1	2020-08-28 12:45:00	2020-08-01	2	1	48.2	4.82	59.55	5.955	111	1	3	1	2	1	2	1	23	14	1	0	5	1	0	0	2	1	4	1	6	1	1	1	5	1	0	0	6	1	38	0	38	3	11	12	23
KW_111_022_H_C02	KW_111_022_H	household_arm_2	child_household_foot_exam_and_flee_count	1	2020-08-28 12:18:00	2020-08-01	2	1	48.2	4.82	59.55	5.955	111	1	5	1	2	1	2	1	18	14	3	2	7	1	1	1	0	0	2	1	8	1	2	1	5	1	0	0	7	1	35	10	45	3	10	15	25
SI_013_087_H_C01	SI_013_087_H	household_arm_2	child_household_foot_exam_and_flee_count	1	2021-03-17 09:27:00	2021-03-01	3	2	81.6	8.16	92.45	9.245	13	2	3	1	2	1	2	1	1	2	0	4	8	1	2	1	4	1	1	1	0	0	7	1	7	1	0	0	6	1	3	20	23	2	15	14	29
KW_321_002	KW_321_002_H	household_arm_2	pupil_screen	1	2020-10-20 09:38:00	2020-10-01	2	1	72.2	7.22	50.7	5.07	321	2	13	2	0	0	3	1	8	2	9	1	6	1	0	0	1	1	1	1	1	1	1	1	1	1	0	0	3	1	19	5	24	2	8	3	11
KW_139_011_H_C02	KW_139_011_H	household_arm_2	child_household_foot_exam_and_flee_count	1	2021-02-13 08:14:00	2021-02-01	3	1	13.6	1.36	69	6.9	139	1	13	2	0	0	3	1	15	9	3	0	9	1	0	0	1	1	1	1	1	1	2	1	9	1	0	0	7	1	27	0	27	2	11	12	23
SI_001_003_H_C01	SI_001_003_H	household_arm_2	child_household_foot_exam_and_flee_count	1	2020-09-09 10:32:00	2020-09-01	2	2	242.8	24.28	158.75	15.875	1	2	6	1	0	0	3	1	8	9	2	4	9	1	6	1	3	1	0	0	4	1	4	1	6	1	0	0	3	1	19	20	39	3	18	14	32
SI_070_089_H_C01	SI_070_089_H	household_arm_2	child_household_foot_exam_and_flee_count	1	2021-02-20 08:21:00	2021-02-01	3	2	94.9	9.49	60.25	6.025	70	2	10	2	2	1	3	1	9	23	6	3	13	1	8	1	4	1	0	0	4	1	4	1	7	1	0	0	3	1	38	15	53	3	25	15	40
KW_108_005	KW_108_005_H	household_arm_2	pupil_screen	1	2020-09-21 10:22:00	2020-09-01	2	1	53.2	5.32	61.9	6.19	108	2	11	2	3	1	3	1	10	28	1	0	8	1	1	1	1	1	1	1	2	1	0	0	4	1	0	0	7	1	39	0	39	3	11	6	17
KW_108_019	KW_108_019_H	school_arm	pupil_screen	1	2020-09-21 12:11:00	2020-09-01	2	1	53.2	5.32	61.9	6.19	108	2	8	2	3	1	3	1	6	10	4	1	9	1	0	0	1	1	1	1	4	1	1	1	6	1	0	0	8	1	20	5	25	2	11	11	22
KW_111_005	KW_111_005	school	pupil_screen	0	2020-08-27 10:35:00	2020-08-01	2	1	48.2	4.82	59.55	5.955	111	2	11	2	3	1	3	1	27	30	10	7	14	1	6	1	0	0	0	0	11	1	10	1	5	1	2	1	6	1	67	35	102	3	20	28	48
KW_111_040	KW_111_040	school	pupil_screen	0	2020-08-27 10:14:00	2020-08-01	2	1	48.2	4.82	59.55	5.955	111	2	12	2	3	1	3	1	6	22	12	0	15	1	6	1	3	1	0	0	6	1	6	1	8	1	0	0	6	1	40	0	40	3	24	20	44
KW_122_004	KW_122_004_H	school_arm	pupil_screen	1	2021-03-05 10:47:00	2021-03-01	3	1	30.1	3.01	23.95	2.395	122	2	9	2	3	1	3	1	14	8	9	2	10	1	0	0	4	1	0	0	1	1	1	1	6	1	1	1	9	1	31	10	41	3	14	9	23
KW_122_031	KW_122_031	school	pupil_screen	0	2021-03-05 09:06:00	2021-03-01	3	1	30.1	3.01	23.95	2.395	122	1	8	2	3	1	3	1	27	28	11	2	15	1	0	0	1	1	0	0	2	1	4	1	5	1	1	1	11	1	66	10	76	3	16	12	28
KW_144_042	KW_144_042_H	school_arm	pupil_screen	1	2021-03-08 09:42:00	2021-04-01	3	1	55.2	5.52	21.85	2.185	144	2	11	2	3	1	3	1	2	3	6	2	7	1	2	1	1	1	1	1	1	1	0	0	1	1	0	0	6	1	11	10	21	2	11	2	13
KW_309_002	KW_309_002_H	household_arm_2	pupil_screen	1	2020-10-07 09:59:00	2020-10-01	2	1	72.2	7.22	50.7	5.07	309	2	10	2	3	1	3	1	4	4	5	0	8	1	0	0	1	1	3	1	0	0	3	1	6	1	1	1	4	1	13	0	13	2	12	10	22
KW_309_004	KW_309_004_H	household_arm_2	pupil_screen	1	2020-10-07 10:11:00	2020-10-01	2	1	72.2	7.22	50.7	5.07	309	2	11	2	3	1	3	1	8	8	24	4	15	1	0	0	0	0	1	1	4	1	6	1	6	1	2	1	12	1	40	20	60	3	16	18	34
KW_309_011	KW_309_011	school	pupil_screen	0	2020-10-07 10:42:00	2020-10-01	2	1	72.2	7.22	50.7	5.07	309	2	8	2	3	1	3	1	4	24	2	2	11	1	1	1	0	0	2	1	3	1	2	1	2	1	0	0	8	1	30	10	40	3	14	7	21
SI_076_079	SI_076_079_H	school_arm	pupil_screen	1	2021-03-05 11:11:00	2021-04-01	3	2	552.9	55.29	88.25	8.825	76	2	14	2	3	1	3	1	17	11	0	3	10	1	3	1	3	1	0	0	1	1	4	1	6	1	0	0	1	1	28	15	43	3	16	11	27
KW_108_013_H_C01	KW_108_013_H	household_arm_2	child_household_foot_exam_and_flee_count	1	2020-10-01 09:57:00	2020-10-01	2	1	72.2	7.22	50.7	5.07	108	2	12	2	3	1	3	1	9	37	2	3	12	1	8	1	1	1	2	1	10	1	0	0	10	1	0	0	7	1	48	15	63	3	23	20	43
KW_111_021_H_C03	KW_111_021_H	household_arm_2	child_household_foot_exam_and_flee_count	1	2020-08-28 10:04:00	2020-08-01	2	1	48.2	4.82	59.55	5.955	111	1	5	1	3	1	3	1	32	50	1	0	12	1	1	1	0	0	3	1	4	1	1	1	8	1	0	0	8	1	83	0	83	3	16	13	29
KW_247_025_H_C03	KW_247_025_H	household_arm_2	child_household_foot_exam_and_flee_count	1	2021-04-29 13:59:00	2021-04-01	3	1	55.2	5.52	21.85	2.185	247	2	4	1	3	1	3	1	37	29	4	1	11	1	1	1	0	0	3	1	2	1	2	1	3	1	0	0	9	1	70	5	75	3	15	7	22
KW_309_003_H_C01	KW_309_003_H	household_arm_2	child_household_foot_exam_and_flee_count	1	2020-10-08 16:19:00	2020-10-01	2	1	72.2	7.22	50.7	5.07	309	1	3	1	3	1	3	1	1	6	0	1	3	1	1	1	0	0	1	1	2	1	1	1	2	1	0	0	5	1	7	5	12	2	5	5	10
SI_001_004_H_C03	SI_001_004_H	household_arm_2	child_household_foot_exam_and_flee_count	1	2020-09-09 13:29:00	2020-09-01	2	2	242.8	24.28	158.75	15.875	1	1	7	1	3	1	3	1	8	23	19	1	12	1	6	1	1	1	0	0	7	1	5	1	6	1	0	0	2	1	50	5	55	3	19	18	37
SI_005_008_H_C02	SI_005_008_H	household_arm_2	child_household_foot_exam_and_flee_count	1	2020-09-17 10:07:00	2020-09-01	2	2	242.8	24.28	158.75	15.875	5	2	4	1	3	1	3	1	6	6	1	3	6	1	2	1	2	1	0	0	3	1	5	1	5	1	0	0	3	1	13	15	28	2	10	13	23
SI_008_003_H_C01	SI_008_003_H	household_arm_2	child_household_foot_exam_and_flee_count	1	2020-08-31 10:02:00	2020-08-01	2	2	193	19.3	233.8	23.38	8	1	7	1	3	1	3	1	5	15	1	2	11	1	9	1	2	1	0	0	9	1	8	1	6	1	0	0	9	1	21	10	31	3	22	23	45
SI_015_008_H_C02	SI_015_008_H	household_arm_2	child_household_foot_exam_and_flee_count	1	2020-10-22 09:58:00	2020-10-01	2	2	304.6	30.46	217.9	21.79	15	2	3	1	3	1	3	1	12	2	4	0	6	1	4	1	0	0	0	0	2	1	4	1	2	1	3	1	2	1	18	0	18	2	10	11	21
SI_045_022_H_C01	SI_045_022_H	household_arm_2	child_household_foot_exam_and_flee_count	1	2021-03-23 11:05:00	2021-03-01	3	2	81.6	8.16	92.45	9.245	45	2	9	2	3	1	3	1	10	7	1	1	7	1	6	1	2	1	0	0	2	1	7	1	7	1	1	1	0	0	18	5	23	2	15	17	32
SI_070_010_H_C01	SI_070_010_H	household_arm_2	child_household_foot_exam_and_flee_count	1	2021-02-17 10:31:00	2021-02-01	3	2	94.9	9.49	60.25	6.025	70	2	5	1	3	1	3	1	5	1	0	11	11	1	7	1	3	1	1	1	4	1	7	1	8	1	0	0	0	0	6	55	61	3	22	19	41
KW_094_086	KW_094_086_H	school_arm	pupil_screen	1	2020-03-06 12:09:00	2020-03-01	1	1	152.7	15.27	96.05	9.605	94	2	9	2					7	0	1	8	4	1	2	1	1	1	1	1	1	1	0	0	7	1	0	0	6	1	8	40	48	3	8	8	16
SI_007_095	SI_007_095_H	school_arm	pupil_screen	1	2020-03-13 10:00:00	2020-03-01	1	2	237.5	23.75	158.2	15.82	7	1	10	2					1	6	0	0	8	1	12	1	1	1	0	0	9	1	4	1	9	1	0	0	1	1	7	0	7	2	21	22	43
SI_027_101	SI_027_101_H	school_arm	pupil_screen	1	2020-02-28 10:28:00	2020-03-01	1	2	237.5	23.75	158.2	15.82	27	2	13	2					8	11	2	3	5	1	2	1	1	1	0	0	7	1	8	1	8	1	0	0	4	1	21	15	36	3	8	23	31
KW_094_086_H_C03	KW_094_086_H	household_arm_2	child_household_foot_exam_and_flee_count	1	2020-03-10 12:56:00	2020-03-01	1	1	152.7	15.27	96.05	9.605	94	1	8	2					7	12	4	6	9	1	1	1	0	0	1	1	1	1	0	0	8	1	1	1	10	1	23	30	53	3	11	10	21
KW_094_094_H_C03	KW_094_094_H	household_arm_2	child_household_foot_exam_and_flee_count	1	2020-03-07	2020-03-01	1	1	152.7	15.27	96.05	9.605	94	2	12	2					12	1	1	9	9	1	0	0	1	1	0	0	2	1	2	1	6	1	4	1	6	1	14	45	59	3	10	14	24
SI_005_007	SI_005_007_H	household_arm_2	pupil_screen	1	2020-09-15 11:35:00	2020-09-01	2	2	242.8	24.28	158.75	15.875	5	1	8	2	0	0	0	0	3	5	2	0	5	1	4	1	1	1	0	0	4	1	5	1	7	1	2	1	2	1	10	0	10	2	10	18	28
SI_015_008	SI_015_008_H	household_arm_2	pupil_screen	1	2020-10-16 13:29:00	2020-10-01	2	2	304.6	30.46	217.9	21.79	15	2	10	2	0	0	0	0	21	8	6	7	11	1	5	1	3	1	2	1	1	1	9	1	10	1	0	0	10	1	35	35	70	3	21	20	41
SI_045_022	SI_045_022_H	school_arm	pupil_screen	1	2021-03-01 11:10:00	2021-03-01	3	2	81.6	8.16	92.45	9.245	45	2	9	2	0	0	0	0	21	3	1	3	9	1	6	1	4	1	1	1	2	1	7	1	7	1	0	0	2	1	25	15	40	3	20	16	36
KW_139_016_H_C02	KW_139_016_H	household_arm_2	child_household_foot_exam_and_flee_count	1	2021-02-15 08:51:00	2021-02-01	3	1	13.6	1.36	69	6.9	139	2	5	1	0	0	0	0	30	14	20	18	16	1	0	0	1	1	9	1	6	1	5	1	4	1	3	1	17	1	64	90	154	3	26	18	44
SI_008_003	SI_008_003_H	household_arm_2	pupil_screen	1	2020-08-27 11:46:00	2020-08-01	2	2	193	19.3	233.8	23.38	8	2	9	2	3	1	0	0	6	5	0	5	7	1	7	1	0	0	1	1	7	1	5	1	5	1	1	1	6	1	11	25	36	3	15	18	33
KW_111_018	KW_111_018	school	pupil_screen	0	2020-08-27 12:57:00	2020-08-01	2	1	48.2	4.82	59.55	5.955	111	1	11	2	0	0	1	0	12	23	25	2	12	1	0	0	3	1	1	1	3	1	10	1	9	1	2	1	11	1	60	10	70	3	16	24	40
SI_003_001	SI_003_001_H	household_arm_2	pupil_screen	1	2020-10-03 11:27:00	2020-10-01	2	2	304.6	30.46	217.9	21.79	3	1	12	2	0	0	1	0	3	6	10	0	9	1	4	1	4	1	3	1	1	1	1	1	6	1	0	0	4	1	19	0	19	2	20	8	28
SI_005_006	SI_005_006	school	pupil_screen	0	2020-09-15 11:17:00	2020-09-01	2	2	242.8	24.28	158.75	15.875	5	2	12	2	0	0	1	0	6	5	7	0	10	1	10	1	2	1	1	1	9	1	10	1	8	1	0	0	5	1	18	0	18	2	23	27	50
KW_108_022_H_C03	KW_108_022_H	household_arm_2	child_household_foot_exam_and_flee_count	1	2020-09-23 10:22:00	2020-09-01	2	1	53.2	5.32	61.9	6.19	108	2	13	2	0	0	1	0	3	15	6	0	9	1	2	1	2	1	1	1	1	1	1	1	8	1	0	0	4	1	24	0	24	2	14	10	24
KW_139_016_H_C03	KW_139_016_H	household_arm_2	child_household_foot_exam_and_flee_count	1	2021-02-15 09:04:00	2021-02-01	3	1	13.6	1.36	69	6.9	139	2	14	2	0	0	1	0	34	15	30	9	17	1	0	0	2	1	8	1	6	1	9	1	10	1	1	1	17	1	79	45	124	3	27	26	53
SI_008_001_H_C01	SI_008_001_H	household_arm_2	child_household_foot_exam_and_flee_count	1	2020-08-31 12:47:00	2020-08-01	2	2	193	19.3	233.8	23.38	8	1	7	1	0	0	1	0	3	7	1	0	6	1	4	1	3	1	1	1	1	1	3	1	2	1	0	0	2	1	11	0	11	2	14	6	20
SI_015_004_H_C01	SI_015_004_H	household_arm_2	child_household_foot_exam_and_flee_count	1	2020-10-23 12:22:00	2020-10-01	2	2	304.6	30.46	217.9	21.79	15	1	5	1	0	0	1	0	7	6	0	0	5	1	5	1	3	1	1	1	3	1	4	1	4	1	0	0	1	1	13	0	13	2	14	11	25
SI_003_006	SI_003_006_H	household_arm_2	pupil_screen	1	2020-10-03 12:07:00	2020-10-01	2	2	304.6	30.46	217.9	21.79	3	2	12	2	1	0	1	0	11	1	8	13	16	1	10	1	6	1	5	1	12	1	5	1	6	1	0	0	3	1	20	65	85	3	37	23	60
SI_003_022	SI_003_022_H	household_arm_2	pupil_screen	1	2020-10-08 12:15:00	2020-10-01	2	2	304.6	30.46	217.9	21.79	3	2	13	2	1	0	1	0	9	17	0	6	8	1	6	1	4	1	1	1	1	1	2	1	3	1	0	0	2	1	26	30	56	3	19	6	25
SI_005_009	SI_005_009_H	household_arm_2	pupil_screen	1	2020-09-15 12:13:00	2020-09-01	2	2	242.8	24.28	158.75	15.875	5	2	8	2	1	0	1	0	14	7	9	3	13	1	13	1	7	1	0	0	13	1	6	1	4	1	7	1	5	1	30	15	45	3	33	30	63
SI_014_077	SI_014_077	school	pupil_screen	0	2021-02-04 09:52:00	2021-02-01	3	2	94.9	9.49	60.25	6.025	14	2	10	2	1	0	1	0	23	10	5	3	13	1	1	1	1	1	0	0	8	1	10	1	8	1	1	1	4	1	38	15	53	3	15	27	42
KW_144_046_H_C03	KW_144_046_H	household_arm_2	child_household_foot_exam_and_flee_count	1	2021-04-07 14:38:00	2021-04-01	3	1	55.2	5.52	21.85	2.185	144	1	6	1	1	0	1	0	8	5	4	0	10	1	2	1	1	1	2	1	2	1	3	1	8	1	0	0	7	1	17	0	17	2	15	13	28
KW_144_046_H_C04	KW_144_046_H	household_arm_2	child_household_foot_exam_and_flee_count	1	2021-04-07 14:32:00	2021-04-01	3	1	55.2	5.52	21.85	2.185	144	1	6	1	1	0	1	0	25	10	3	0	10	1	2	1	1	1	3	1	4	1	1	1	8	1	0	0	7	1	38	0	38	3	16	13	29
SI_001_004_H_C01	SI_001_004_H	household_arm_2	child_household_foot_exam_and_flee_count	1	2020-09-09 13:48:00	2020-09-01	2	2	242.8	24.28	158.75	15.875	1	2	9	2	1	0	1	0	3	14	4	2	12	1	11	1	1	1	1	1	10	1	7	1	6	1	0	0	2	1	21	10	31	3	25	23	48
SI_001_002	SI_001_002	school	pupil_screen	0	2020-09-09 08:58:00	2020-09-01	2	2	242.8	24.28	158.75	15.875	1	2	11	2	3	1	1	0	20	15	9	1	11	1	8	1	3	1	0	0	10	1	9	1	6	1	4	1	5	1	44	5	49	3	22	29	51
SI_003_005	SI_003_005_H	household_arm_2	pupil_screen	1	2020-10-03 11:59:00	2020-10-01	2	2	304.6	30.46	217.9	21.79	3	2	9	2	3	1	1	0	12	1	4	0	4	1	2	1	1	1	1	1	3	1	3	1	6	1	0	0	2	1	17	0	17	2	8	12	20
KW_309_021_H_C04	KW_309_021_H	household_arm_2	child_household_foot_exam_and_flee_count	1	2020-10-08 08:35:00	2020-10-01	2	1	72.2	7.22	50.7	5.07	309	1	10	2	3	1	1	0	13	12	1	4	11	1	1	1	1	1	2	1	5	1	1	1	9	1	0	0	11	1	26	20	46	3	15	15	30
SI_026_078_H_C02	SI_026_078_H	household_arm_2	child_household_foot_exam_and_flee_count	1	2021-02-10 13:38:00	2021-02-01	3	2	94.9	9.49	60.25	6.025	26	1	5	1	3	1	1	0	1	0	1	2	2	1	2	1	1	1	1	1	3	1	2	1	2	1	0	0	3	1	2	10	12	2	6	7	13
SI_008_003_H_C02	SI_008_003_H	household_arm_2	child_household_foot_exam_and_flee_count	1	2020-08-31 09:26:00	2020-08-01	2	2	193	19.3	233.8	23.38	8	1	13	2	1	0	2	1	2	10	0	0	10	1	6	1	1	1	0	0	5	1	6	1	5	1	1	1	3	1	12	0	12	2	17	17	34
KW_111_013	KW_111_013	school	pupil_screen	0	2020-08-27 12:02:00	2020-08-01	2	1	48.2	4.82	59.55	5.955	111	2	9	2	2	1	2	1	21	34	6	0	13	1	3	1	0	0	3	1	5	1	2	1	5	1	2	1	7	1	61	0	61	3	19	14	33
KW_141_036	KW_141_036_H	school_arm	pupil_screen	1	2021-03-16 11:32:00	2021-04-01	3	1	55.2	5.52	21.85	2.185	141	1	11	2	2	1	2	1	18	17	3	0	8	1	3	1	1	1	0	0	3	1	3	1	5	1	1	1	8	1	38	0	38	3	12	12	24
KW_247_017	KW_247_017_H	school_arm	pupil_screen	1	2021-03-18 09:21:00	2021-04-01	3	1	55.2	5.52	21.85	2.185	247	2	9	2	2	1	2	1	4	8	4	0	9	1	2	1	1	1	1	1	1	1	0	0	2	1	2	1	3	1	16	0	16	2	13	5	18
SI_076_040	SI_076_040_H	school_arm	pupil_screen	1	2021-03-05 09:28:00	2021-04-01	3	2	552.9	55.29	88.25	8.825	76	2	10	2	2	1	2	1	5	3	0	0	8	1	2	1	4	1	1	1	0	0	3	1	8	1	1	1	1	1	8	0	8	2	15	12	27
SI_015_008_H_C03	SI_015_008_H	household_arm_2	child_household_foot_exam_and_flee_count	1	2020-10-22 10:54:00	2020-10-01	2	2	304.6	30.46	217.9	21.79	15	1	13	2	2	1	2	1	26	12	3	6	13	1	11	1	8	1	1	1	5	1	9	1	10	1	0	0	5	1	41	30	71	3	33	24	57
KW_111_021_H_C01	KW_111_021_H	household_arm_2	child_household_foot_exam_and_flee_count	1	2020-08-28 09:46:00	2020-08-01	2	1	48.2	4.82	59.55	5.955	111	2	10	2	3	1	2	1	71	41	1	1	11	1	1	1	0	0	3	1	6	1	4	1	8	1	1	1	12	1	113	5	118	3	15	19	34
KW_309_016_H_C04	KW_309_016_H	household_arm_2	child_household_foot_exam_and_flee_count	1	2020-10-09 11:43:00	2020-10-01	2	1	72.2	7.22	50.7	5.07	309	2	3	1	3	1	2	1	1	3	3	0	2	1	1	1	1	1	2	1	1	1	1	1	1	1	0	0	4	1	7	0	7	2	6	3	9
SI_005_009_H_C02	SI_005_009_H	household_arm_2	child_household_foot_exam_and_flee_count	1	2020-09-16 13:37:00	2020-09-01	2	2	242.8	24.28	158.75	15.875	5	1	12	2	0	0	3	1	12	5	3	3	8	1	5	1	3	1	0	0	4	1	8	1	6	1	2	1	4	1	20	15	35	3	16	20	36
SI_008_004	SI_008_004_H	household_arm_2	pupil_screen	1	2020-08-27 11:59:00	2020-08-01	2	2	193	19.3	233.8	23.38	8	2	9	2	1	0	3	1	2	22	2	3	15	1	13	1	6	1	3	1	13	1	9	1	9	1	0	0	7	1	26	15	41	3	37	31	68
KW_108_015	KW_108_015_H	household_arm_2	pupil_screen	1	2020-09-21 11:20:00	2020-09-01	2	1	53.2	5.32	61.9	6.19	108	2	10	2	3	1	3	1	6	6	0	2	8	1	1	1	1	1	4	1	4	1	2	1	7	1	0	0	8	1	12	10	22	2	14	13	27
KW_111_022	KW_111_022_H	household_arm_2	pupil_screen	1	2020-08-27 13:20:00	2020-08-01	2	1	48.2	4.82	59.55	5.955	111	2	10	2	3	1	3	1	31	14	0	5	12	1	7	1	4	1	2	1	6	1	2	1	9	1	0	0	11	1	45	25	70	3	25	17	42
KW_122_099	KW_122_099	school	pupil_screen	0	2021-03-05 10:55:00	2021-03-01	3	1	30.1	3.01	23.95	2.395	122	1	11	2	3	1	3	1	30	26	3	1	12	1	2	1	0	0	1	1	6	1	1	1	3	1	2	1	12	1	59	5	64	3	15	12	27
KW_130_010	KW_130_010	school	pupil_screen	0	2020-09-08 10:46:00	2020-09-01	2	1	53.2	5.32	61.9	6.19	130	2	11	2	3	1	3	1	14	35	10	1	11	1	1	1	1	1	1	1	5	1	1	1	9	1	0	0	13	1	59	5	64	3	14	15	29
KW_130_018	KW_130_018	school	pupil_screen	0	2020-09-08 12:06:00	2020-09-01	2	1	53.2	5.32	61.9	6.19	130	2	9	2	3	1	3	1	10	12	1	4	13	1	2	1	1	1	0	0	6	1	1	1	8	1	2	1	10	1	23	20	43	3	16	17	33
KW_139_049	KW_139_049	school	pupil_screen	0	2021-02-11 08:50:00	2021-02-01	3	1	13.6	1.36	69	6.9	139	2	13	2	3	1	3	1	21	27	13	8	15	1	3	1	0	0	2	1	12	1	1	1	7	1	9	1	14	1	61	40	101	3	20	29	49
KW_309_008	KW_309_008	school	pupil_screen	0	2020-10-07 10:55:00	2020-10-01	2	1	72.2	7.22	50.7	5.07	309	2	13	2	3	1	3	1	5	24	3	4	12	1	2	1	0	0	3	1	9	1	2	1	9	1	1	1	6	1	32	20	52	3	17	21	38
KW_309_019	KW_309_019	school	pupil_screen	0	2020-10-07 13:36:00	2020-10-01	2	1	72.2	7.22	50.7	5.07	309	1	11	2	3	1	3	1	14	6	3	6	13	1	1	1	0	0	6	1	5	1	3	1	9	1	1	1	9	1	23	30	53	3	20	18	38
SI_008_006	SI_008_006_H	household_arm_2	pupil_screen	1	2020-08-27 12:54:00	2020-08-01	2	2	193	19.3	233.8	23.38	8	2	9	2	3	1	3	1	45	1	0	0	9	1	1	1	1	1	1	1	1	1	1	1	2	1	0	0	8	1	46	0	46	3	12	4	16
SI_014_079	SI_014_079	school	pupil_screen	0	2021-02-04 10:15:00	2021-02-01	3	2	94.9	9.49	60.25	6.025	14	2	9	2	3	1	3	1	22	6	6	1	15	1	3	1	3	1	0	0	2	1	8	1	7	1	1	1	4	1	34	5	39	3	21	18	39
KW_108_019_H_C02	KW_108_019_H	household_arm_2	child_household_foot_exam_and_flee_count	1	2020-09-23 16:05:00	2020-09-01	2	1	53.2	5.32	61.9	6.19	108	2	8	2	3	1	3	1	13	14	1	0	7	1	0	0	4	1	3	1	3	1	3	1	8	1	1	1	4	1	28	0	28	2	14	15	29
KW_111_001_H_C01	KW_111_001_H	household_arm_2	child_household_foot_exam_and_flee_count	1	2020-09-03 14:19:00	2020-09-01	2	1	53.2	5.32	61.9	6.19	111	2	6	1	3	1	3	1	60	13	1	0	7	1	4	1	0	0	2	1	6	1	4	1	8	1	1	1	10	1	74	0	74	3	13	19	32
KW_111_021_H_C02	KW_111_021_H	household_arm_2	child_household_foot_exam_and_flee_count	1	2020-08-28 09:25:00	2020-08-01	2	1	48.2	4.82	59.55	5.955	111	1	7	1	3	1	3	1	40	34	4	3	12	1	4	1	1	1	6	1	8	1	7	1	8	1	0	0	9	1	78	15	93	3	23	23	46
SI_001_003_H_C02	SI_001_003_H	household_arm_2	child_household_foot_exam_and_flee_count	1	2020-09-09 10:55:00	2020-09-01	2	2	242.8	24.28	158.75	15.875	1	2	4	1	3	1	3	1	3	4	0	6	7	1	7	1	4	1	5	1	7	1	4	1	4	1	0	0	11	1	7	30	37	3	23	15	38
SI_003_006_H_C01	SI_003_006_H	household_arm_2	child_household_foot_exam_and_flee_count	1	2020-10-07 09:37:00	2020-10-01	2	2	304.6	30.46	217.9	21.79	3	2	10	2	3	1	3	1	16	3	7	13	18	1	14	1	9	1	0	0	15	1	9	1	6	1	3	1	2	1	26	65	91	3	41	33	74
KW_094_033	KW_094_033_H	school_arm	pupil_screen	1	2020-03-06 11:22:00	2020-03-01	1	1	152.7	15.27	96.05	9.605	94	2	9	2					8	3	1	0	9	1	1	1	1	1	1	1	2	1	2	1	6	1	0	0	10	1	12	0	12	2	12	10	22
SI_068_022	SI_068_022_H	school_arm	pupil_screen	1	2020-03-06 09:00:00	2020-03-01	1	2	237.5	23.75	158.2	15.82	68	2	8	2					4	5	3	1	9	1	7	1	5	1	1	1	8	1	8	1	8	1	0	0	5	1	12	5	17	2	22	24	46
KW_094_086_H_C02	KW_094_086_H	household_arm_2	child_household_foot_exam_and_flee_count	1	2020-03-10 12:50:00	2020-03-01	1	1	152.7	15.27	96.05	9.605	94	1	10	2					12	14	2	4	11	1	4	1	4	1	2	1	7	1	1	1	8	1	0	0	10	1	28	20	48	3	20	18	38
KW_111_007	KW_111_007_H	household_arm_2	pupil_screen	1	2020-08-27 11:02:00	2020-08-01	2	1	48.2	4.82	59.55	5.955	111	1	10	2	0	0	0	0	8	9	9	0	9	1	1	1	2	1	2	1	5	1	4	1	8	1	1	1	6	1	26	0	26	2	14	18	32
KW_111_015	KW_111_015	school	pupil_screen	0	2020-08-27 12:31:00	2020-08-01	2	1	48.2	4.82	59.55	5.955	111	2	8	2	0	0	0	0	20	41	16	2	14	1	1	1	1	1	2	1	2	1	8	1	5	1	4	1	13	1	77	10	87	3	18	19	37
KW_137_037	KW_137_037	school	pupil_screen	0	2021-02-04 09:53:00	2021-02-01	3	1	13.6	1.36	69	6.9	137	2	11	2	0	0	0	0	7	24	12	1	8	1	2	1	2	1	1	1	1	1	5	1	5	1	4	1	11	1	43	5	48	3	13	15	28
SI_070_010	SI_070_010_H	school_arm	pupil_screen	1	2021-02-16 11:50:00	2021-02-01	3	2	94.9	9.49	60.25	6.025	70	2	9	2	0	0	0	0	0	2	1	9	12	1	5	1	6	1	1	1	2	1	9	1	9	1	1	1	1	1	3	45	48	3	24	21	45
KW_108_019_H_C03	KW_108_019_H	household_arm_2	child_household_foot_exam_and_flee_count	1	2020-09-23 16:02:00	2020-09-01	2	1	53.2	5.32	61.9	6.19	108	2	10	2	0	0	0	0	8	9	2	0	5	1	1	1	1	1	2	1	1	1	1	1	4	1	2	1	3	1	19	0	19	2	9	8	17
KW_141_036_H_C02	KW_141_036_H	household_arm_2	child_household_foot_exam_and_flee_count	1	2021-04-21 12:54:00	2021-04-01	3	1	55.2	5.52	21.85	2.185	141	2	7	1	1	0	1	0	7	7	6	1	8	1	1	1	1	1	2	1	3	1	3	1	3	1	4	1	7	1	20	5	25	2	12	13	25
KW_141_082_H_C03	KW_141_082_H	household_arm_2	child_household_foot_exam_and_flee_count	1	2021-04-19 10:08:00	2021-04-01	3	1	55.2	5.52	21.85	2.185	141	1	3	1	1	0	1	0	8	3	3	0	3	1	2	1	1	1	1	1	1	1	2	1	1	1	1	1	2	1	14	0	14	2	7	5	12
KW_141_035	KW_141_035	school	pupil_screen	0	2021-03-16 09:29:00	2021-03-01	3	1	30.1	3.01	23.95	2.395	141	1	10	2	2	1	2	1	37	19	10	0	9	1	5	1	5	1	4	1	1	1	1	1	2	1	5	1	11	1	66	0	66	3	23	9	32
SI_005_009_H_C01	SI_005_009_H	household_arm_2	child_household_foot_exam_and_flee_count	1	2020-09-16 13:05:00	2020-09-01	2	2	242.8	24.28	158.75	15.875	5	1	8	2	2	1	2	1	7	12	3	5	11	1	6	1	3	1	1	1	9	1	8	1	7	1	2	1	7	1	22	25	47	3	21	26	47
KW_111_006	KW_111_006	school	pupil_screen	0	2020-08-27 10:41:00	2020-08-01	2	1	48.2	4.82	59.55	5.955	111	2	8	2	3	1	3	1	50	4	7	0	12	1	3	1	3	1	5	1	2	1	9	1	6	1	5	1	9	1	61	0	61	3	23	22	45
KW_111_017	KW_111_017	school	pupil_screen	0	2020-08-27 12:38:00	2020-08-01	2	1	48.2	4.82	59.55	5.955	111	1	10	2	3	1	3	1	6	25	16	4	13	1	2	1	2	1	2	1	6	1	4	1	1	1	7	1	5	1	47	20	67	3	19	18	37
KW_144_029	KW_144_029	school	pupil_screen	0	2021-03-08 10:22:00	2021-03-01	3	1	30.1	3.01	23.95	2.395	144	2	9	2	3	1	3	1	45	23	7	1	11	1	2	1	1	1	2	1	3	1	2	1	6	1	1	1	11	1	75	5	80	3	16	12	28
KW_321_010	KW_321_010_H	household_arm_2	pupil_screen	1	2020-10-20 10:15:00	2020-10-01	2	1	72.2	7.22	50.7	5.07	321	2	10	2	3	1	3	1	0	12	5	6	10	1	3	1	1	1	1	1	9	1	1	1	6	1	1	1	9	1	17	30	47	3	15	17	32
SI_005_009_H_C03	SI_005_009_H	household_arm_2	child_household_foot_exam_and_flee_count	1	2020-09-16 12:47:00	2020-09-01	2	2	242.8	24.28	158.75	15.875	5	2	5	1	3	1	3	1	14	5	5	4	6	1	8	1	1	1	1	1	8	1	9	1	6	1	2	1	4	1	24	20	44	3	16	25	41
[truncated: 4 more columns]

## Sheet: codebook
personal_ID	ID number of participant
HH_id	ID number of household
redcap_event_name
redcap_repeat_instrument
indexcase_0no_1yes	Participants was an index case	1 yes : 0 no
screen_date_hh	date of examination
month	month of examination
survey_round	survey round	1,2 or 3
region_kw1_si2	region of survey	kw1_si2
rainfallmm_samemonth	rainfall (mm) in month of examination
rainfallcm_samemonth	rainfall (cm) in month of examination
rainfallmm_avprev2months	average rainfall (mm) for the 2 months prior to examination
rainfallcm_avprev2months	average rainfall (cm) for the 2 months prior to examination
school_id	ID number of school
Sex_1f_2m	sex (female/male)	1f_2m
Age	age (years)
Age_group	age group	1: <8 years, 2: 8-14, 3: 15-21, 4: 22-41, 5:42-60, 6:>60
PAIN	level of pain experienced	0:none, 1: a little, 2: some, 3: a lot
pain_0little_1alot	level of pain experienced	0: none or a little, 1: some or a lot
ITCHING	level of itching experienced	0:none, 1: a little, 2: some, 3: a lot
itch_0little_1alot	level of itching experienced	0: none or a little, 1: some or a lot
total_live	number of live fleas on both feet
total_dead	number of dead fleas on both feet
total_manip	number of manipulated lesions from which fleas have been extracted
total_clusters	number of flea clusters on both feet
total_peelskin	number of sites on both feet with desquamation	maximum 18
have_peelskin	individual has at least one site on both feet with desquamation	1 yes/ 0 no
total_cracks	number of sites on both feet with fissures	maximum 18
have_cracks	individual has at least one site on both feet with fissures	1 yes/ 0 no
total_ulcers	number of sites on both feet with ulcers	maximum 18
have_ulcers	individual has at least one site on both feet with ulcers	1 yes/ 0 no
total_abscess	number of sites on both feet with abscess	maximum 18
have_abscess	individual has at least one site on both feet with abscess	1 yes/ 0 no
total_hardskin	number of sites on both feet with hard skin/hyperkeratosis	maximum 18
have_hardskin	individual has at least one site on both feet with hard skin/hyperkeratosis	1 yes/ 0 no
total_tsnails	number of sites on both feet with thick skin around nails	maximum 18
have_thickskinnails	individual has at least one site on both feet with thick skin around nails	1 yes/ 0 no
total_deformednails	number of sites on both feet with deformed nails	maximum 18
have_deformnails	individual has at least one site on both feet with deformed nails	1 yes/ 0 no
total_lostnails	number of sites on both feet with lost nails	maximum 18
have_lostnails	individual has at least one site on both feet with lost nails	1 yes/ 0 no
total_infrared	number of sites on both feet with infra-red hotspots	maximum 18
have_infrared	individual has at least one site on both feet with infra-red hotspots	1 yes/ 0 no
total_fleas	total number of all flea types
cluster_score	cluster score (number of clusters x 5)
intensity_score	total fleas + cluster score
intensity gp_5_30	intensity group based on intensity score	1: 1-5 fleas, 2: 6-30 fleas, 3:>30 fleas
total_acute	total number of sites with acute pathology
total_chronic	total number of sites with chronic pathology
total_pathology	total number of sites with acute and chronic pathology
total_acutewir	number of sites with infra-red hotspots
All_PathwIR_score	total number of sites with acute and chronic pathology plus infra-red sites
All_PathwIR_Group	all_pathology group	1: all pathology score<11, 2: all pathology score>10
numb_pathologies	total number of different pathologies
personal_ID
HH_id
redcap_event_name
redcap_repeat_instrument
indexcase_0no_1yes
screen_date_hh
month
survey_round
region_kw1_si2
rainfallmm_samemonth
rainfallcm_samemonth
rainfallmm_avprev2months
rainfallcm_avprev2months
mintemp_avprev2m
maxtemp_avprev2m
school_id
Sex_1f_2m
Age
Age_group
PAIN
pain_0little_1alot
ITCHING
itch_0little_1alot
total_live
total_dead
total_manip
total_clusters
total_peelskin
have_peelskin
total_cracks
have_cracks
total_ulcers
have_ulcers
total_abscess
have_abscess
total_hardskin
have_hardskin
total_tsnails
have_thickskinnails
total_deformednails
have_deformnails
total_lostnails
have_lostnails
total_infrared
have_infrared
total_fleas
cluster_score
intensity_score
intensity gp_5_30
total_acute
total_chronic
total_pathology
total_acutewir
All_PathwIR_score
All_PathwIR_Group
numb_pathologies
personal_ID
HH_id
redcap_event_name
redcap_repeat_instrument
indexcase_0no_1yes
screen_date_hh
month
survey_round
region_kw1_si2
rainfallmm_samemonth
rainfallcm_samemonth
rainfallmm_avprev2months
rainfallcm_avprev2months
mintemp_avprev2m
maxtemp_avprev2m
school_id
Sex_1f_2m
Age
Age_group
PAIN
pain_0little_1alot
ITCHING
itch_0little_1alot
total_live
total_dead
total_manip
total_clusters
total_peelskin
have_peelskin
total_cracks
have_cracks
total_ulcers
have_ulcers
total_abscess
have_abscess
total_hardskin
have_hardskin
total_tsnails
have_thickskinnails
total_deformednails
have_deformnails
total_lostnails
have_lostnails
total_infrared
have_infrared
total_fleas
cluster_score
intensity_score
intensity gp_5_30
total_acute
total_chronic
total_pathology
total_acutewir
All_PathwIR_score
All_PathwIR_Group
numb_pathologies
personal_ID
HH_id
redcap_event_name
redcap_repeat_instrument
indexcase_0no_1yes
screen_date_hh
month
survey_round
region_kw1_si2
rainfallmm_samemonth
rainfallcm_samemonth
rainfallmm_avprev2months
rainfallcm_avprev2months
mintemp_avprev2m
maxtemp_avprev2m
school_id
Sex_1f_2m
Age
Age_group
PAIN
pain_0little_1alot
ITCHING
itch_0little_1alot
total_live
total_dead
total_manip
total_clusters
total_peelskin
have_peelskin
total_cracks
have_cracks
total_ulcers
have_ulcers
total_abscess
have_abscess
total_hardskin
have_hardskin
total_tsnails
have_thickskinnails
total_deformednails
have_deformnails
total_lostnails
have_lostnails
total_infrared
have_infrared
total_fleas
cluster_score
intensity_score
intensity gp_5_30
total_acute
total_chronic
total_pathology
total_acutewir
All_PathwIR_score
All_PathwIR_Group
numb_pathologies
personal_ID
HH_id
redcap_event_name
redcap_repeat_instrument
indexcase_0no_1yes
screen_date_hh
month
survey_round
region_kw1_si2
rainfallmm_samemonth
rainfallcm_samemonth
rainfallmm_avprev2months
rainfallcm_avprev2months
mintemp_avprev2m
maxtemp_avprev2m
school_id
Sex_1f_2m
Age
Age_group
PAIN
pain_0little_1alot
ITCHING
itch_0little_1alot
total_live
total_dead
total_manip
total_clusters
total_peelskin
have_peelskin
total_cracks
have_cracks
total_ulcers
have_ulcers
total_abscess
have_abscess
total_hardskin
have_hardskin
total_tsnails
have_thickskinnails
total_deformednails
have_deformnails
total_lostnails
have_lostnails
total_infrared
have_infrared
total_fleas
cluster_score
intensity_score
intensity gp_5_30
total_acute
total_chronic
total_pathology
total_acutewir
All_PathwIR_score
All_PathwIR_Group
numb_pathologies
personal_ID
HH_id
redcap_event_name
redcap_repeat_instrument
indexcase_0no_1yes
screen_date_hh
month
survey_round
region_kw1_si2
rainfallmm_samemonth
rainfallcm_samemonth
rainfallmm_avprev2months
rainfallcm_avprev2months
mintemp_avprev2m
maxtemp_avprev2m
school_id
Sex_1f_2m
Age
Age_group
PAIN
pain_0little_1alot
ITCHING
itch_0little_1alot
total_live
total_dead
total_manip
total_clusters
total_peelskin
have_peelskin
total_cracks
have_cracks
total_ulcers
have_ulcers
total_abscess
have_abscess
total_hardskin
have_hardskin
total_tsnails
have_thickskinnails
total_deformednails
have_deformnails
total_lostnails
have_lostnails
total_infrared
have_infrared
total_fleas
cluster_score
intensity_score
intensity gp_5_30
total_acute
total_chronic
total_pathology
total_acutewir
All_PathwIR_score
All_PathwIR_Group
numb_pathologies
personal_ID
HH_id
redcap_event_name
redcap_repeat_instrument
indexcase_0no_1yes
screen_date_hh
month
survey_round
region_kw1_si2
rainfallmm_samemonth
rainfallcm_samemonth
rainfallmm_avprev2months
rainfallcm_avprev2months
mintemp_avprev2m
maxtemp_avprev2m
school_id
Sex_1f_2m
Age
Age_group
PAIN
pain_0little_1alot
ITCHING
itch_0little_1alot
total_live
total_dead
total_manip
total_clusters
total_peelskin
have_peelskin
total_cracks
have_cracks
total_ulcers
have_ulcers
total_abscess
have_abscess
total_hardskin
have_hardskin
total_tsnails
have_thickskinnails
total_deformednails
have_deformnails
total_lostnails
have_lostnails
total_infrared
have_infrared
total_fleas
cluster_score
intensity_score
intensity gp_5_30
total_acute
total_chronic
total_pathology
total_acutewir
All_PathwIR_score
All_PathwIR_Group
numb_pathologies
personal_ID
HH_id
redcap_event_name
redcap_repeat_instrument
indexcase_0no_1yes
screen_date_hh
month
survey_round
region_kw1_si2
rainfallmm_samemonth
rainfallcm_samemonth
rainfallmm_avprev2months
rainfallcm_avprev2months
mintemp_avprev2m
maxtemp_avprev2m
school_id
Sex_1f_2m
Age
Age_group
PAIN
pain_0little_1alot
ITCHING
itch_0little_1alot
total_live
total_dead
total_manip
total_clusters
total_peelskin
have_peelskin
total_cracks
have_cracks
total_ulcers
have_ulcers
total_abscess
have_abscess
total_hardskin
have_hardskin
total_tsnails
have_thickskinnails
total_deformednails
have_deformnails
total_lostnails
have_lostnails
total_infrared
have_infrared
total_fleas
cluster_score
intensity_score
intensity gp_5_30
total_acute
total_chronic
total_pathology
total_acutewir
All_PathwIR_score
All_PathwIR_Group
numb_pathologies
personal_ID
HH_id
redcap_event_name
redcap_repeat_instrument
indexcase_0no_1yes
screen_date_hh
month
survey_round
region_kw1_si2
rainfallmm_samemonth
rainfallcm_samemonth
rainfallmm_avprev2months
rainfallcm_avprev2months
mintemp_avprev2m
maxtemp_avprev2m
school_id
Sex_1f_2m
Age
Age_group
PAIN
pain_0little_1alot
ITCHING
itch_0little_1alot
total_live
total_dead
total_manip
total_clusters
total_peelskin
have_peelskin
total_cracks
have_cracks
total_ulcers
have_ulcers
total_abscess
have_abscess
total_hardskin
have_hardskin
total_tsnails
have_thickskinnails
total_deformednails
have_deformnails
total_lostnails
have_lostnails
total_infrared
have_infrared
total_fleas
cluster_score
intensity_score
intensity gp_5_30
total_acute
total_chronic
total_pathology
total_acutewir
All_PathwIR_score
All_PathwIR_Group
numb_pathologies
personal_ID
HH_id
redcap_event_name
redcap_repeat_instrument
indexcase_0no_1yes
screen_date_hh
month
survey_round
region_kw1_si2
rainfallmm_samemonth
rainfallcm_samemonth
rainfallmm_avprev2months
rainfallcm_avprev2months
mintemp_avprev2m
maxtemp_avprev2m
school_id
Sex_1f_2m
Age
Age_group
PAIN
pain_0little_1alot
ITCHING
itch_0little_1alot
total_live
total_dead
total_manip
total_clusters
total_peelskin
have_peelskin
total_cracks
have_cracks
total_ulcers
have_ulcers
total_abscess
have_abscess
total_hardskin
have_hardskin
total_tsnails
have_thickskinnails
total_deformednails
have_deformnails
total_lostnails
have_lostnails
total_infrared
have_infrared
total_fleas
cluster_score
intensity_score
intensity gp_5_30
total_acute
total_chronic
total_pathology
total_acutewir
All_PathwIR_score
All_PathwIR_Group
numb_pathologies
personal_ID
HH_id
redcap_event_name
redcap_repeat_instrument
indexcase_0no_1yes
screen_date_hh
month
survey_round
region_kw1_si2
rainfallmm_samemonth
rainfallcm_samemonth
rainfallmm_avprev2months
rainfallcm_avprev2months
mintemp_avprev2m
maxtemp_avprev2m
school_id
Sex_1f_2m
Age
Age_group
PAIN
pain_0little_1alot
ITCHING
itch_0little_1alot
total_live
total_dead
total_manip
total_clusters
total_peelskin
have_peelskin
total_cracks
have_cracks
total_ulcers
have_ulcers
total_abscess
have_abscess
total_hardskin
have_hardskin
total_tsnails
have_thickskinnails
total_deformednails
have_deformnails
total_lostnails
have_lostnails
total_infrared
have_infrared
total_fleas
cluster_score
intensity_score
intensity gp_5_30
total_acute
total_chronic
total_pathology
total_acutewir
All_PathwIR_score
All_PathwIR_Group
numb_pathologies
personal_ID
HH_id
redcap_event_name
redcap_repeat_instrument
indexcase_0no_1yes
screen_date_hh
month
survey_round
region_kw1_si2
rainfallmm_samemonth
rainfallcm_samemonth
rainfallmm_avprev2months
rainfallcm_avprev2months
mintemp_avprev2m
maxtemp_avprev2m
school_id
Sex_1f_2m
Age
Age_group
PAIN
pain_0little_1alot
ITCHING
itch_0little_1alot
total_live
total_dead
total_manip
total_clusters
total_peelskin
have_peelskin
total_cracks
have_cracks
total_ulcers
have_ulcers
total_abscess
have_abscess
total_hardskin
have_hardskin
total_tsnails
have_thickskinnails
total_deformednails
have_deformnails
total_lostnails
have_lostnails
total_infrared
have_infrared
total_fleas
cluster_score
intensity_score
intensity gp_5_30
total_acute
total_chronic
total_pathology
total_acutewir
All_PathwIR_score
All_PathwIR_Group
numb_pathologies
personal_ID
HH_id
redcap_event_name
redcap_repeat_instrument
indexcase_0no_1yes
screen_date_hh
month
survey_round
region_kw1_si2
rainfallmm_samemonth
rainfallcm_samemonth
rainfallmm_avprev2months
rainfallcm_avprev2months
mintemp_avprev2m
maxtemp_avprev2m
school_id
Sex_1f_2m
Age
Age_group
PAIN
pain_0little_1alot
ITCHING
itch_0little_1alot
total_live
total_dead
total_manip
total_clusters
total_peelskin
have_peelskin
total_cracks
have_cracks
total_ulcers
have_ulcers
total_abscess
have_abscess
total_hardskin
have_hardskin
total_tsnails
have_thickskinnails
total_deformednails
have_deformnails
total_lostnails
have_lostnails
total_infrared
have_infrared
total_fleas
cluster_score
intensity_score
intensity gp_5_30
total_acute
total_chronic
total_pathology
total_acutewir
All_PathwIR_score
All_PathwIR_Group
numb_pathologies
personal_ID
HH_id
redcap_event_name
redcap_repeat_instrument
indexcase_0no_1yes
screen_date_hh
month
survey_round
region_kw1_si2
rainfallmm_samemonth
rainfallcm_samemonth
rainfallmm_avprev2months
rainfallcm_avprev2months
mintemp_avprev2m
maxtemp_avprev2m
school_id
Sex_1f_2m
Age
Age_group
PAIN
pain_0little_1alot
ITCHING
itch_0little_1alot
total_live
total_dead
total_manip
total_clusters
total_peelskin
have_peelskin
total_cracks
have_cracks
total_ulcers
have_ulcers
total_abscess
have_abscess
total_hardskin
have_hardskin
total_tsnails
have_thickskinnails
total_deformednails
have_deformnails
total_lostnails
have_lostnails
total_infrared
have_infrared
total_fleas
cluster_score
intensity_score
intensity gp_5_30
total_acute
total_chronic
total_pathology
total_acutewir
All_PathwIR_score
All_PathwIR_Group
numb_pathologies
personal_ID
HH_id
redcap_event_name
redcap_repeat_instrument
indexcase_0no_1yes
screen_date_hh
month
survey_round
region_kw1_si2
rainfallmm_samemonth
rainfallcm_samemonth
rainfallmm_avprev2months
rainfallcm_avprev2months
mintemp_avprev2m
maxtemp_avprev2m
school_id
Sex_1f_2m
Age
Age_group
PAIN
pain_0little_1alot
ITCHING
itch_0little_1alot
total_live
total_dead
total_manip
total_clusters
total_peelskin
have_peelskin
total_cracks
have_cracks
total_ulcers
have_ulcers
total_abscess
have_abscess
total_hardskin
have_hardskin
total_tsnails
have_thickskinnails
total_deformednails
have_deformnails
total_lostnails
have_lostnails
total_infrared
have_infrared
total_fleas
cluster_score
intensity_score
intensity gp_5_30
total_acute
total_chronic
total_pathology
total_acutewir
All_PathwIR_score
All_PathwIR_Group
numb_pathologies
personal_ID
HH_id
redcap_event_name
redcap_repeat_instrument
indexcase_0no_1yes
screen_date_hh
month
survey_round
region_kw1_si2
rainfallmm_samemonth
rainfallcm_samemonth
rainfallmm_avprev2months
rainfallcm_avprev2months
mintemp_avprev2m
maxtemp_avprev2m
school_id
Sex_1f_2m
Age
Age_group
PAIN
pain_0little_1alot
ITCHING
itch_0little_1alot
total_live
total_dead
total_manip
total_clusters
total_peelskin
have_peelskin
total_cracks
have_cracks
total_ulcers
have_ulcers
total_abscess
have_abscess
total_hardskin
have_hardskin
total_tsnails
have_thickskinnails
total_deformednails
have_deformnails
total_lostnails
have_lostnails
total_infrared
have_infrared
total_fleas
cluster_score
intensity_score
intensity gp_5_30
total_acute
total_chronic
total_pathology
total_acutewir
All_PathwIR_score
All_PathwIR_Group
numb_pathologies
personal_ID
HH_id
redcap_event_name
redcap_repeat_instrument
indexcase_0no_1yes
screen_date_hh
month
survey_round
region_kw1_si2
rainfallmm_samemonth
rainfallcm_samemonth
rainfallmm_avprev2months
rainfallcm_avprev2months
mintemp_avprev2m
maxtemp_avprev2m
school_id
Sex_1f_2m
Age
Age_group
PAIN
pain_0little_1alot
ITCHING
itch_0little_1alot
total_live
total_dead
total_manip
total_clusters
total_peelskin
have_peelskin
total_cracks
have_cracks
total_ulcers
have_ulcers
total_abscess
have_abscess
total_hardskin
have_hardskin
total_tsnails
have_thickskinnails
total_deformednails
have_deformnails
total_lostnails
have_lostnails
total_infrared
have_infrared
total_fleas
cluster_score
intensity_score
intensity gp_5_30
total_acute
total_chronic
total_pathology
total_acutewir
All_PathwIR_score
All_PathwIR_Group
numb_pathologies
personal_ID
HH_id
redcap_event_name
redcap_repeat_instrument
indexcase_0no_1yes
screen_date_hh
month
survey_round
region_kw1_si2
rainfallmm_samemonth
rainfallcm_samemonth
rainfallmm_avprev2months
rainfallcm_avprev2months
mintemp_avprev2m
maxtemp_avprev2m
school_id
Sex_1f_2m
Age
Age_group
PAIN
pain_0little_1alot
ITCHING
itch_0little_1alot
total_live
total_dead
total_manip
total_clusters
total_peelskin
have_peelskin
total_cracks
have_cracks
total_ulcers
have_ulcers
total_abscess
have_abscess
total_hardskin
have_hardskin
total_tsnails
have_thickskinnails
total_deformednails
have_deformnails
total_lostnails
have_lostnails
total_infrared
have_infrared
total_fleas
cluster_score
intensity_score
intensity gp_5_30
total_acute
total_chronic
total_pathology
total_acutewir
All_PathwIR_score
All_PathwIR_Group
numb_pathologies
personal_ID
HH_id
redcap_event_name
redcap_repeat_instrument
indexcase_0no_1yes
screen_date_hh
month
survey_round
region_kw1_si2
rainfallmm_samemonth
rainfallcm_samemonth
rainfallmm_avprev2months
rainfallcm_avprev2months
mintemp_avprev2m
maxtemp_avprev2m
school_id
Sex_1f_2m
Age
Age_group
PAIN
pain_0little_1alot
ITCHING
itch_0little_1alot
total_live
total_dead
total_manip
total_clusters
total_peelskin
have_peelskin
total_cracks
have_cracks
total_ulcers
have_ulcers
total_abscess
have_abscess
total_hardskin
have_hardskin
total_tsnails
have_thickskinnails
total_deformednails
have_deformnails
total_lostnails
have_lostnails
total_infrared
have_infrared
total_fleas
cluster_score
intensity_score
intensity gp_5_30
total_acute
total_chronic
total_pathology
total_acutewir
All_PathwIR_score
All_PathwIR_Group
numb_pathologies
personal_ID
HH_id
redcap_event_name
redcap_repeat_instrument
indexcase_0no_1yes
screen_date_hh
month
survey_round
region_kw1_si2
rainfallmm_samemonth
rainfallcm_samemonth
rainfallmm_avprev2months
rainfallcm_avprev2months
mintemp_avprev2m
maxtemp_avprev2m
school_id
Sex_1f_2m
Age
Age_group
PAIN
pain_0little_1alot
ITCHING
itch_0little_1alot
total_live
total_dead
total_manip
total_clusters
total_peelskin
have_peelskin
total_cracks
have_cracks
total_ulcers
have_ulcers
total_abscess
have_abscess
total_hardskin
have_hardskin
total_tsnails
have_thickskinnails
total_deformednails
have_deformnails
total_lostnails
have_lostnails
total_infrared
have_infrared
total_fleas
cluster_score
intensity_score
intensity gp_5_30
total_acute
total_chronic
total_pathology
total_acutewir
All_PathwIR_score
All_PathwIR_Group
numb_pathologies
personal_ID
HH_id
redcap_event_name
redcap_repeat_instrument
indexcase_0no_1yes
screen_date_hh
month
survey_round
region_kw1_si2
rainfallmm_samemonth
rainfallcm_samemonth
rainfallmm_avprev2months
rainfallcm_avprev2months
mintemp_avprev2m
maxtemp_avprev2m
school_id
Sex_1f_2m
Age
Age_group
PAIN
pain_0little_1alot
ITCHING
itch_0little_1alot
total_live
total_dead
total_manip
total_clusters
total_peelskin
have_peelskin
total_cracks
have_cracks
total_ulcers
have_ulcers
total_abscess
have_abscess
total_hardskin
have_hardskin
total_tsnails
have_thickskinnails
total_deformednails
have_deformnails
total_lostnails
have_lostnails
total_infrared
have_infrared
total_fleas
cluster_score
intensity_score
intensity gp_5_30
total_acute
total_chronic
total_pathology
total_acutewir
All_PathwIR_score
All_PathwIR_Group
numb_pathologies
personal_ID
HH_id
redcap_event_name
redcap_repeat_instrument
indexcase_0no_1yes
screen_date_hh
month
survey_round
region_kw1_si2
rainfallmm_samemonth
rainfallcm_samemonth
rainfallmm_avprev2months
rainfallcm_avprev2months
mintemp_avprev2m
maxtemp_avprev2m
school_id
Sex_1f_2m
Age
Age_group
PAIN
pain_0little_1alot
ITCHING
itch_0little_1alot
total_live
total_dead
total_manip
total_clusters
total_peelskin
have_peelskin
total_cracks
have_cracks
total_ulcers
have_ulcers
total_abscess
have_abscess
total_hardskin
have_hardskin
total_tsnails
have_thickskinnails
total_deformednails
have_deformnails
total_lostnails
have_lostnails
total_infrared
have_infrared
total_fleas
cluster_score
intensity_score
intensity gp_5_30
total_acute
total_chronic
total_pathology
total_acutewir
All_PathwIR_score
All_PathwIR_Group
numb_pathologies
personal_ID
HH_id
redcap_event_name
redcap_repeat_instrument
indexcase_0no_1yes
screen_date_hh
month
survey_round
region_kw1_si2
rainfallmm_samemonth
rainfallcm_samemonth
rainfallmm_avprev2months
rainfallcm_avprev2months
mintemp_avprev2m
maxtemp_avprev2m
school_id
Sex_1f_2m
Age
Age_group
PAIN
pain_0little_1alot
ITCHING
itch_0little_1alot
total_live
total_dead
total_manip
total_clusters
total_peelskin
have_peelskin
total_cracks
have_cracks
total_ulcers
have_ulcers
total_abscess
have_abscess
total_hardskin
have_hardskin
total_tsnails
have_thickskinnails
total_deformednails
have_deformnails
total_lostnails
have_lostnails
total_infrared
have_infrared
total_fleas
cluster_score
intensity_score
intensity gp_5_30
total_acute
total_chronic
total_pathology
total_acutewir
All_PathwIR_score
All_PathwIR_Group
numb_pathologies
personal_ID
HH_id
redcap_event_name
redcap_repeat_instrument
indexcase_0no_1yes
screen_date_hh
month
survey_round
region_kw1_si2
rainfallmm_samemonth
rainfallcm_samemonth
rainfallmm_avprev2months
rainfallcm_avprev2months
mintemp_avprev2m
maxtemp_avprev2m
school_id
Sex_1f_2m
Age
Age_group
PAIN
pain_0little_1alot
ITCHING
itch_0little_1alot
total_live
total_dead
total_manip
total_clusters
total_peelskin
have_peelskin
total_cracks
have_cracks
total_ulcers
have_ulcers
total_abscess
have_abscess
total_hardskin
have_hardskin
total_tsnails
have_thickskinnails
total_deformednails
have_deformnails
total_lostnails
have_lostnails
total_infrared
have_infrared
total_fleas
cluster_score
intensity_score
intensity gp_5_30
total_acute
total_chronic
total_pathology
total_acutewir
All_PathwIR_score
All_PathwIR_Group
numb_pathologies
personal_ID
HH_id
redcap_event_name
redcap_repeat_instrument
indexcase_0no_1yes
screen_date_hh
month
survey_round
region_kw1_si2
rainfallmm_samemonth
rainfallcm_samemonth
rainfallmm_avprev2months
rainfallcm_avprev2months
mintemp_avprev2m
maxtemp_avprev2m
school_id
Sex_1f_2m
Age
Age_group
PAIN
pain_0little_1alot
ITCHING
itch_0little_1alot
total_live
total_dead
total_manip
total_clusters
total_peelskin
have_peelskin
total_cracks
have_cracks
total_ulcers
have_ulcers
total_abscess
have_abscess
total_hardskin
have_hardskin
total_tsnails
have_thickskinnails
total_deformednails
have_deformnails
total_lostnails
have_lostnails
total_infrared
have_infrared
total_fleas
cluster_score
intensity_score
intensity gp_5_30
total_acute
total_chronic
total_pathology
total_acutewir
All_PathwIR_score
All_PathwIR_Group
numb_pathologies
personal_ID
HH_id
redcap_event_name
redcap_repeat_instrument
indexcase_0no_1yes
screen_date_hh
month
survey_round
region_kw1_si2
rainfallmm_samemonth
rainfallcm_samemonth
rainfallmm_avprev2months
rainfallcm_avprev2months
mintemp_avprev2m
maxtemp_avprev2m
school_id
Sex_1f_2m
Age
Age_group
PAIN
pain_0little_1alot
ITCHING
itch_0little_1alot
total_live
total_dead
total_manip
total_clusters
total_peelskin
have_peelskin
total_cracks
have_cracks
total_ulcers
have_ulcers
total_abscess
have_abscess
total_hardskin
have_hardskin
total_tsnails
have_thickskinnails
total_deformednails
have_deformnails
total_lostnails
have_lostnails
total_infrared
have_infrared
total_fleas
cluster_score
intensity_score
intensity gp_5_30
total_acute
total_chronic
total_pathology
total_acutewir
All_PathwIR_score
All_PathwIR_Group
numb_pathologies
personal_ID
HH_id
redcap_event_name
redcap_repeat_instrument
indexcase_0no_1yes
screen_date_hh
month
survey_round
region_kw1_si2
rainfallmm_samemonth
rainfallcm_samemonth
rainfallmm_avprev2months
rainfallcm_avprev2months
mintemp_avprev2m
maxtemp_avprev2m
school_id
Sex_1f_2m
Age
Age_group
PAIN
pain_0little_1alot
ITCHING
itch_0little_1alot
total_live
total_dead
total_manip
total_clusters
total_peelskin
have_peelskin
total_cracks
have_cracks
total_ulcers
have_ulcers
total_abscess
have_abscess
total_hardskin
have_hardskin
total_tsnails
have_thickskinnails
total_deformednails
have_deformnails
total_lostnails
have_lostnails
total_infrared
have_infrared
total_fleas
cluster_score
intensity_score
intensity gp_5_30
total_acute
total_chronic
total_pathology
total_acutewir
All_PathwIR_score
All_PathwIR_Group
numb_pathologies
personal_ID
HH_id
redcap_event_name
redcap_repeat_instrument
indexcase_0no_1yes
screen_date_hh
month
survey_round
region_kw1_si2
rainfallmm_samemonth
rainfallcm_samemonth
rainfallmm_avprev2months
rainfallcm_avprev2months
mintemp_avprev2m
maxtemp_avprev2m
school_id
Sex_1f_2m
Age
Age_group
PAIN
pain_0little_1alot
ITCHING
itch_0little_1alot
total_live
total_dead
total_manip
total_clusters
total_peelskin
have_peelskin
total_cracks
have_cracks
total_ulcers
have_ulcers
total_abscess
have_abscess
total_hardskin
have_hardskin
total_tsnails
have_thickskinnails
total_deformednails
have_deformnails
total_lostnails
have_lostnails
total_infrared
have_infrared
total_fleas
cluster_score
intensity_score
intensity gp_5_30
total_acute
total_chronic
total_pathology
total_acutewir
All_PathwIR_score
All_PathwIR_Group
numb_pathologies
personal_ID
HH_id
redcap_event_name
redcap_repeat_instrument
indexcase_0no_1yes
screen_date_hh
month
survey_round
region_kw1_si2
rainfallmm_samemonth
rainfallcm_samemonth
rainfallmm_avprev2months
rainfallcm_avprev2months
mintemp_avprev2m
maxtemp_avprev2m
school_id
Sex_1f_2m
Age
Age_group
PAIN
pain_0little_1alot
ITCHING
itch_0little_1alot
total_live
total_dead
total_manip
total_clusters
total_peelskin
have_peelskin
total_cracks
have_cracks
total_ulcers
have_ulcers
total_abscess
have_abscess
total_hardskin
have_hardskin
total_tsnails
have_thickskinnails
total_deformednails
have_deformnails
total_lostnails
have_lostnails
total_infrared
have_infrared
total_fleas
cluster_score
intensity_score
intensity gp_5_30
total_acute
total_chronic
total_pathology
total_acutewir
All_PathwIR_score
All_PathwIR_Group
numb_pathologies
personal_ID
HH_id
redcap_event_name
redcap_repeat_instrument
indexcase_0no_1yes
screen_date_hh
month
survey_round
region_kw1_si2
rainfallmm_samemonth
rainfallcm_samemonth
rainfallmm_avprev2months
rainfallcm_avprev2months
mintemp_avprev2m
maxtemp_avprev2m
school_id
Sex_1f_2m
Age
Age_group
PAIN
pain_0little_1alot
ITCHING
itch_0little_1alot
total_live
total_dead
total_manip
total_clusters
total_peelskin
have_peelskin
total_cracks
have_cracks
total_ulcers
have_ulcers
total_abscess
have_abscess
total_hardskin
have_hardskin
total_tsnails
have_thickskinnails
total_deformednails
have_deformnails
total_lostnails
have_lostnails
total_infrared
have_infrared
total_fleas
cluster_score
intensity_score
intensity gp_5_30
total_acute
total_chronic
total_pathology
total_acutewir
All_PathwIR_score
All_PathwIR_Group
numb_pathologies
personal_ID
HH_id
redcap_event_name
redcap_repeat_instrument
indexcase_0no_1yes
screen_date_hh
month
survey_round
region_kw1_si2
rainfallmm_samemonth
rainfallcm_samemonth
rainfallmm_avprev2months
rainfallcm_avprev2months
mintemp_avprev2m
maxtemp_avprev2m
school_id
Sex_1f_2m
Age
Age_group
PAIN
pain_0little_1alot
ITCHING
itch_0little_1alot
total_live
total_dead
total_manip
total_clusters
total_peelskin
have_peelskin
total_cracks
have_cracks
total_ulcers
have_ulcers
total_abscess
have_abscess
total_hardskin
have_hardskin
total_tsnails
have_thickskinnails
total_deformednails
have_deformnails
total_lostnails
have_lostnails
total_infrared
have_infrared
total_fleas
cluster_score
intensity_score
intensity gp_5_30
total_acute
total_chronic
total_pathology
total_acutewir
All_PathwIR_score
All_PathwIR_Group
numb_pathologies
personal_ID
HH_id
redcap_event_name
redcap_repeat_instrument
indexcase_0no_1yes
screen_date_hh
month
survey_round
region_kw1_si2
rainfallmm_samemonth
rainfallcm_samemonth
rainfallmm_avprev2months
rainfallcm_avprev2months
mintemp_avprev2m
maxtemp_avprev2m
school_id
Sex_1f_2m
Age
Age_group
PAIN
pain_0little_1alot
ITCHING
itch_0little_1alot
total_live
total_dead
total_manip
total_clusters
total_peelskin
have_peelskin
total_cracks
have_cracks
total_ulcers
have_ulcers
total_abscess
have_abscess
total_hardskin
have_hardskin
total_tsnails
have_thickskinnails
total_deformednails
have_deformnails
total_lostnails
have_lostnails
total_infrared
have_infrared
total_fleas
cluster_score
intensity_score
intensity gp_5_30
total_acute
total_chronic
total_pathology
total_acutewir
All_PathwIR_score
All_PathwIR_Group
numb_pathologies
personal_ID
HH_id
redcap_event_name
redcap_repeat_instrument
indexcase_0no_1yes
screen_date_hh
month
survey_round
region_kw1_si2
rainfallmm_samemonth
rainfallcm_samemonth
rainfallmm_avprev2months
rainfallcm_avprev2months
mintemp_avprev2m
maxtemp_avprev2m
school_id
Sex_1f_2m
Age
Age_group
PAIN
pain_0little_1alot
ITCHING
itch_0little_1alot
total_live
total_dead
total_manip
total_clusters
total_peelskin
have_peelskin
total_cracks
have_cracks
total_ulcers
have_ulcers
total_abscess
have_abscess
total_hardskin
have_hardskin
total_tsnails
have_thickskinnails
total_deformednails
have_deformnails
total_lostnails
have_lostnails
total_infrared
have_infrared
total_fleas
cluster_score
intensity_score
intensity gp_5_30
total_acute
total_chronic
total_pathology
total_acutewir
All_PathwIR_score
All_PathwIR_Group
numb_pathologies
personal_ID
HH_id
redcap_event_name
redcap_repeat_instrument
indexcase_0no_1yes
screen_date_hh
month
survey_round
region_kw1_si2
rainfallmm_samemonth
rainfallcm_samemonth
rainfallmm_avprev2months
rainfallcm_avprev2months
mintemp_avprev2m
maxtemp_avprev2m
school_id
Sex_1f_2m
Age
Age_group
PAIN
pain_0little_1alot
ITCHING
itch_0little_1alot
total_live
total_dead
total_manip
total_clusters
total_peelskin
have_peelskin
total_cracks
have_cracks
total_ulcers
have_ulcers
total_abscess
have_abscess
total_hardskin
have_hardskin
total_tsnails
have_thickskinnails
total_deformednails
have_deformnails
total_lostnails
have_lostnails
total_infrared
have_infrared
total_fleas
cluster_score
intensity_score
intensity gp_5_30
total_acute
total_chronic
total_pathology
total_acutewir
All_PathwIR_score
All_PathwIR_Group
numb_pathologies
personal_ID
HH_id
redcap_event_name
redcap_repeat_instrument
indexcase_0no_1yes
screen_date_hh
month
survey_round
region_kw1_si2
rainfallmm_samemonth
rainfallcm_samemonth
rainfallmm_avprev2months
rainfallcm_avprev2months
mintemp_avprev2m
maxtemp_avprev2m
school_id
Sex_1f_2m
Age
Age_group
PAIN
pain_0little_1alot
ITCHING
itch_0little_1alot
total_live
total_dead
total_manip
total_clusters
total_peelskin
have_peelskin
total_cracks
have_cracks
total_ulcers
have_ulcers
total_abscess
have_abscess
total_hardskin
have_hardskin
total_tsnails
have_thickskinnails
total_deformednails
have_deformnails
total_lostnails
have_lostnails
total_infrared
have_infrared
total_fleas
cluster_score
intensity_score
intensity gp_5_30
total_acute
total_chronic
total_pathology
total_acutewir
All_PathwIR_score
All_PathwIR_Group
numb_pathologies
personal_ID
HH_id
redcap_event_name
redcap_repeat_instrument
indexcase_0no_1yes
screen_date_hh
month
survey_round
region_kw1_si2
rainfallmm_samemonth
rainfallcm_samemonth
rainfallmm_avprev2months
rainfallcm_avprev2months
mintemp_avprev2m
maxtemp_avprev2m
school_id
Sex_1f_2m
Age
Age_group
PAIN
pain_0little_1alot
ITCHING
itch_0little_1alot
total_live
total_dead
total_manip
total_clusters
total_peelskin
have_peelskin
total_cracks
have_cracks
total_ulcers
have_ulcers
total_abscess
have_abscess
total_hardskin
have_hardskin
total_tsnails
have_thickskinnails
total_deformednails
have_deformnails
total_lostnails
[truncated: 1,582 more rows]
